# Supplementary material for: The species-level microbiota of healthy eyes revealed by the integration of metataxonomics with culturomics and genome analysis
Source: Front Microbiol. 2022 Sep 2;13:950591. doi: 10.3389/fmicb.2022.950591 (PMC9481467; doi:10.3389/fmicb.2022.950591)
Supplement: Supplementary Table 2 — OPUs table. [file Table_2.XLSX]

## Sheet: Supplementary Table 2-OPUs_tabl
#OTU_num	1731			Risk_group	Isolated		Positive rate	Total Reads	S117	S103	D75	Q3	PS1	PD1	PD10	D36	S114	D21	D47	D130	S107	PS5	S19	D83	D52	D123	S65	D60	S101	D69	S135	D55	D26	D58	D138	S88	PS6	D111	S97	S16	S70	D113	D82	PS9	D7	D77	D42	D116	S126
								47.7015	80	178	14	0	35	28	35	44	73	59	47	17	30	31	49	21	25	61	20	59	23	13	204	13	75	22	38	20	32	228	89	17	35	49	30	43	50	56	55	55	30
#Tax_tag	tax	tax						367692	2246	12906	241	0	1771	730	2338	1315	4988	1434	286	189	693	464	827	113	204	1378	47	1927	493	364	7740	64	1592	181	921	522	886	7355	882	1112	1211	4397	317	1409	1260	497	698	2880	1150
OPU_257	Delftia_tsuruhatensis	Bacteria;Proteobacteria;Betaproteobacteria;Burkholderiales;Comamonadaceae;Delftia	1			101	51.28	231	0	0	0	0	0	0	0	3	0	4	1	2	0	0	0	2	2	0	1	2	0	1	0	2	0	1	0	4	0	0	0	1	0	1	1	0	2	1	0	2	3
OPU_1583	Staphylococcus_capitis	Bacteria;Firmicutes;Bacilli;Bacillales;Staphylococcaceae;Staphylococcus	1		isolated	105	49.23	3346	9	16	0	0	0	0	0	0	54	1	9	0	1	0	7	2	0	1	0	6	0	0	19	1	1	0	3	0	0	25	0	3	0	2	0	0	0	1	2	0	0
OPU_864	Cutibacterium_acnes	Bacteria;Actinobacteria;Actinobacteria;Actinomycetales;Propionibacterineae;Propionibacteriaceae;Cutibacterium	1		isolated	108	47.69	367	0	1	0	0	0	0	0	1	3	1	2	0	0	0	6	0	3	2	0	25	1	0	3	0	0	0	2	1	0	2	0	0	0	0	0	1	0	0	5	2	0
OPU_1409	Streptococcus_oralis_subsp_dentisani	Bacteria;Firmicutes;Bacilli;Lactobacillales;Streptococcaceae;Streptococcus	1		isolated	110	46.67	2618	1	0	0	0	0	0	0	0	46	0	2	0	7	0	2	0	0	2	1	26	2	0	166	0	11	1	1	0	0	0	6	0	0	22	22	0	0	6	2	44	1
OPU_727	Corynebacterium_sp19	Bacteria;Actinobacteria;Actinobacteria;Actinomycetales;Corynebacterineae;Corynebacteriaceae;Corynebacterium	1			113	45.13	10703	0	188	0	0	0	0	0	82	128	0	1	0	274	0	0	0	1	448	9	1	0	11	7	0	36	0	0	110	0	381	6	0	30	1006	1	0	0	18	1	0	0
OPU_1585	Staphylococcus_sp16	Bacteria;Firmicutes;Bacilli;Bacillales;Staphylococcaceae;Staphylococcus	1			116	43.59	951	2	5	5	0	0	2	0	0	2	0	0	0	21	2	10	18	0	6	0	5	7	0	23	0	7	0	1	0	0	5	0	0	0	2	0	0	0	3	5	2	0
OPU_1413	Streptococcus_sp14	Bacteria;Firmicutes;Bacilli;Lactobacillales;Streptococcaceae;Streptococcus	1			124	39.49	2600	0	2	0	0	0	0	0	0	9	0	13	0	0	0	4	0	0	1	0	87	0	0	67	0	0	0	3	0	0	1	3	0	0	0	0	0	0	4	8	0	0
OPU_413	Bradyrhizobium_sp1	Bacteria;Proteobacteria;Alphaproteobacteria;Rhizobiales;Bradyrhizobiaceae;Bradyrhizobium	1			124	39.49	881	0	0	6	0	8	7	20	0	0	0	0	0	0	13	0	0	19	0	0	0	0	0	8	0	0	0	0	2	33	0	0	3	13	5	1	23	14	1	0	0	0
OPU_1589	Staphylococcus_sp20	Bacteria;Firmicutes;Bacilli;Bacillales;Staphylococcaceae;Staphylococcus	1			128	37.44	1483	14	2	71	0	0	0	0	1	0	0	1	0	63	0	4	0	0	5	0	6	1	0	24	2	106	0	0	0	0	35	0	0	0	11	0	2	0	33	5	0	0
OPU_1411	Streptococcus_pneumoniae	Bacteria;Firmicutes;Bacilli;Lactobacillales;Streptococcaceae;Streptococcus	1	group_2		130	36.41	814	0	0	0	0	0	0	0	0	19	0	1	0	2	0	1	0	0	0	2	5	0	0	15	0	0	0	0	0	0	1	2	0	0	3	19	0	0	2	0	24	1
OPU_1582	Staphylococcus_sp15	Bacteria;Firmicutes;Bacilli;Bacillales;Staphylococcaceae;Staphylococcus	1			130	36.41	168	1	4	0	0	0	0	0	0	3	0	0	0	4	0	5	1	0	7	0	0	1	0	5	0	10	0	1	0	0	4	0	0	0	1	0	0	0	2	0	1	0
OPU_728	Corynebacterium_accolens	Bacteria;Actinobacteria;Actinobacteria;Actinomycetales;Corynebacterineae;Corynebacteriaceae;Corynebacterium	1			131	35.9	1383	0	3	0	0	0	0	0	1	46	0	0	0	5	0	2	3	3	8	0	0	0	1	7	0	4	0	0	0	0	3	14	0	0	24	0	0	0	13	0	0	0
OPU_346	Paracoccus_sphaerophysae	Bacteria;Proteobacteria;Alphaproteobacteria;Rhodobacterales;Rhodobacteraceae;Paracoccus	1			138	32.31	16412	29	2429	0	0	0	0	0	0	440	249	42	0	0	0	6	0	0	39	0	0	0	0	46	0	0	0	0	0	0	471	5	0	309	0	1	24	0	0	0	0	20
OPU_208	uncult_family_Neisseriaceae	Bacteria;Proteobacteria;Betaproteobacteria;Neisseriales;Neisseriaceae	1			139	31.79	30857	0	0	1	0	0	0	1	0	0	0	0	0	0	0	21	0	0	0	0	0	0	0	3	0	0	15	0	0	0	578	281	658	0	0	0	0	0	0	0	0	103
OPU_436	uncult_family_Rhizobiaceae	Bacteria;Proteobacteria;Alphaproteobacteria;Rhizobiales;Rhizobiaceae	1			139	31.79	155	0	1	0	0	0	0	0	5	0	2	1	1	0	0	2	0	0	0	0	1	0	0	0	0	0	0	2	0	0	0	0	1	0	0	0	0	0	0	1	0	2
OPU_456	uncult_family_Rhizobiaceae	Bacteria;Proteobacteria;Alphaproteobacteria;Rhizobiales;Rhizobiaceae	1			142	30.26	130	0	0	0	0	0	0	0	6	0	1	1	1	0	0	0	1	0	0	2	2	0	0	0	0	0	0	0	1	0	0	0	0	5	0	2	0	0	0	0	0	0
OPU_1415	Streptococcus_oralis_subsp_oralis	Bacteria;Firmicutes;Bacilli;Lactobacillales;Streptococcaceae;Streptococcus	1			143	29.74	1074	2	0	0	0	0	0	0	0	11	0	17	0	0	0	4	0	0	0	0	10	0	0	18	0	0	1	4	0	0	0	1	1	0	0	0	0	0	0	0	0	0
OPU_469	Brevundimonas_vesicularis	Bacteria;Proteobacteria;Alphaproteobacteria;Caulobacterales;Caulobacteraceae;Brevundimonas	1		isolated	145	28.72	1930	1	28	0	0	0	0	0	0	216	0	0	0	0	0	0	0	0	0	0	0	3	0	0	0	3	0	2	0	0	4	0	0	0	121	0	0	0	0	0	0	16
OPU_712	Corynebacterium_sp11	Bacteria;Actinobacteria;Actinobacteria;Actinomycetales;Corynebacterineae;Corynebacteriaceae;Corynebacterium	1			148	27.18	7178	0	0	0	0	0	0	0	82	0	0	0	0	0	0	2	0	0	34	0	818	252	0	388	0	463	0	140	0	0	2	0	0	0	0	41	0	0	0	0	0	0
OPU_1392	Streptococcus_sanguinis	Bacteria;Firmicutes;Bacilli;Lactobacillales;Streptococcaceae;Streptococcus	1			148	27.18	2439	9	0	0	0	0	0	0	6	0	0	0	0	64	0	0	0	0	19	0	15	0	0	36	0	0	0	0	0	0	65	10	0	0	0	0	0	20	4	0	0	103
OPU_085	Enhydrobacter_aerosaccus	Bacteria;Proteobacteria;Gammaproteobacteria;Pseudomonadales;Moraxellaceae;Enhydrobacter	1			148	27.18	1832	0	455	0	0	0	0	0	0	21	0	0	0	0	0	0	0	0	0	0	0	0	0	0	0	2	0	7	0	0	9	0	0	4	10	0	0	1	0	37	5	22
OPU_470	Brevundimonas_sp1	Bacteria;Proteobacteria;Alphaproteobacteria;Caulobacterales;Caulobacteraceae;Brevundimonas	1			148	27.18	1565	4	21	0	0	0	0	0	0	209	0	0	0	0	0	0	0	0	0	1	0	1	0	0	0	4	0	16	0	1	1	0	0	0	63	0	0	0	0	0	0	23
OPU_1610	Gemella_haemolysans	Bacteria;Firmicutes;Bacilli;Unclassified Bacillales;Gemella	1			150	26.15	3180	0	0	0	0	0	0	0	0	314	0	0	0	0	0	0	0	0	0	0	28	0	0	61	0	0	0	0	0	0	5	4	0	0	0	11	0	0	20	0	0	0
OPU_035	Haemophilus_parainfluenzae	Bacteria;Proteobacteria;Gammaproteobacteria;Pasteurellales;Pasteurellaceae;Haemophilus	1			152	25.13	890	0	0	0	0	0	1	0	0	1	0	2	0	0	1	0	0	0	0	0	3	1	0	132	0	0	3	0	0	0	0	2	0	0	0	0	0	0	0	0	0	0
OPU_225	Neisseria_flavescens	Bacteria;Proteobacteria;Betaproteobacteria;Neisseriales;Neisseriaceae;Neisseria	1			153	24.62	2556	6	0	0	0	0	0	0	0	0	0	0	0	0	0	0	0	0	0	0	12	0	0	7	0	0	1	35	0	0	142	5	0	0	0	0	0	0	35	20	0	0
OPU_081	uncult_family_Moraxellaceae	Bacteria;Proteobacteria;Gammaproteobacteria;Pseudomonadales;Moraxellaceae	1			154	24.1	1973	0	0	0	0	0	0	0	212	0	10	24	0	0	0	37	0	7	0	0	0	0	0	0	0	13	0	0	0	0	0	0	0	0	0	0	0	0	0	17	0	0
OPU_220	Neisseria_sicca	Bacteria;Proteobacteria;Betaproteobacteria;Neisseriales;Neisseriaceae;Neisseria	1			156	23.08	3145	0	0	0	0	0	0	0	0	0	0	0	0	22	0	0	0	0	1	0	0	0	0	95	0	0	40	0	0	1	80	0	0	0	0	0	0	0	10	0	0	6
OPU_583	Sphingomonas_sp41	Bacteria;Proteobacteria;Alphaproteobacteria;Sphingomonadales;Sphingomonadaceae;Sphingomonas	1			156	23.08	254	0	0	0	0	0	2	1	1	0	0	0	0	0	4	0	0	0	0	0	0	0	0	0	0	0	0	0	2	8	0	0	0	0	0	0	5	0	0	0	0	1
OPU_1588	Staphylococcus_sp19	Bacteria;Firmicutes;Bacilli;Bacillales;Staphylococcaceae;Staphylococcus	1			157	22.56	117	1	0	1	0	0	0	0	1	0	0	0	0	0	0	1	0	0	2	0	2	0	0	1	0	7	0	0	0	0	3	0	0	0	3	0	0	0	0	0	2	0
OPU_1496	Granulicatella_adiacens	Bacteria;Firmicutes;Bacilli;Lactobacillales;Carnobacteriaceae;Granulicatella	1			160	21.03	3244	13	0	0	0	0	1	0	0	0	0	0	0	0	0	0	0	0	23	0	0	0	0	152	0	0	0	0	0	0	7	8	0	0	0	0	0	0	0	12	51	0
OPU_1756	Veillonella_sp3	Bacteria;Firmicutes;Negativicutes;Veillonellales;Veillonellaceae;Veillonella	1			161	20.51	855	0	0	0	0	0	0	0	0	0	0	0	0	0	0	0	0	0	0	0	0	0	0	14	0	0	2	1	0	0	7	7	11	0	0	0	3	0	1	0	0	0
OPU_1581	Staphylococcus_sp14	Bacteria;Firmicutes;Bacilli;Bacillales;Staphylococcaceae;Staphylococcus	1			161	20.51	70	1	0	0	0	0	0	0	0	0	0	0	0	0	0	0	0	0	0	0	5	0	0	1	0	3	0	0	0	0	1	0	0	0	0	0	0	0	0	4	0	0
OPU_1261	Porphyromonas_pasteri	Bacteria;Bacteroidetes;Bacteroidia;Bacteroidales;Porphyromonadaceae;Porphyromonas	1			162	20	2495	0	0	0	0	0	0	0	22	0	0	0	0	31	0	0	0	0	0	0	3	0	0	79	0	0	2	0	0	0	30	9	0	0	0	7	0	0	3	0	0	0
OPU_893	Actinomyces_oris	Bacteria;Actinobacteria;Actinobacteria;Actinomycetales;Actinomycineae;Actinomycetaceae;Actinomyces	1			162	20	1182	0	0	0	0	0	0	0	0	0	0	4	0	0	0	0	0	0	11	0	0	0	0	26	0	0	3	0	0	0	31	0	0	0	0	0	0	0	32	0	0	0
OPU_1757	Veillonella_sp4	Bacteria;Firmicutes;Negativicutes;Veillonellales;Veillonellaceae;Veillonella	1			163	19.49	2184	0	0	0	0	0	0	0	0	63	0	2	0	1	0	0	0	0	0	0	0	0	0	5	0	6	0	0	0	0	1	10	0	0	0	0	0	0	15	0	0	0
OPU_171	Herbaspirillum_aquaticum	Bacteria;Proteobacteria;Betaproteobacteria;Burkholderiales;Oxalobacteraceae;Herbaspirillum	1			163	19.49	68	0	0	0	0	0	0	0	2	0	0	1	3	0	0	1	0	0	0	0	0	0	0	0	0	0	0	1	0	0	0	0	1	1	0	9	0	0	0	0	0	0
OPU_1298	Prevotella_melaninogenica	Bacteria;Bacteroidetes;Bacteroidia;Bacteroidales;Prevotellaceae;Prevotella	1			164	18.97	1830	0	0	0	0	0	0	0	0	0	0	0	0	13	0	0	0	0	127	0	0	0	0	21	0	0	4	0	0	0	21	14	0	0	0	0	0	0	21	0	0	0
OPU_1911	Delftia_sp9	Bacteria;Proteobacteria;Betaproteobacteria;Burkholderiales;Comamonadaceae;Delftia	1			164	18.97	79	0	0	0	0	0	0	0	0	0	1	0	0	0	0	0	0	1	0	0	0	2	0	0	0	0	0	0	0	0	0	0	0	0	0	1	0	0	0	0	0	0
OPU_1790	uncult_order_Chloroplast	Bacteria;Cyanobacteria;Oxyphotobacteria;Chloroplast	1			167	17.44	1198	103	0	0	0	0	1	3	0	0	0	0	0	0	3	3	0	9	0	0	0	0	0	0	0	1	0	0	80	9	39	0	0	0	0	0	0	0	1	12	0	0
OPU_912	Actinomyces_odontolyticus	Bacteria;Actinobacteria;Actinobacteria;Actinomycetales;Actinomycineae;Actinomycetaceae;Actinomyces	1			167	17.44	845	12	0	0	0	0	0	0	0	0	0	0	0	0	0	0	0	0	0	0	0	0	0	57	0	0	0	0	0	0	23	2	0	0	0	0	0	0	2	0	0	0
OPU_774	uncult_family_Corynebacteriaceae	Bacteria;Actinobacteria;Actinobacteria;Actinomycetales;Corynebacterineae;Corynebacteriaceae	1			167	17.44	639	0	37	0	0	0	0	0	2	0	0	0	0	0	0	0	0	1	0	0	1	0	0	0	0	211	0	51	0	0	0	0	0	0	7	0	0	0	0	6	0	0
OPU_184	uncult_family_Oxalobacteraceae	Bacteria;Proteobacteria;Betaproteobacteria;Burkholderiales;Oxalobacteraceae	1			167	17.44	45	0	0	0	0	0	0	0	6	0	0	1	0	0	0	0	1	1	0	1	1	0	0	0	0	0	0	0	0	0	0	0	0	0	0	1	0	0	0	0	0	0
OPU_1313	Alloprevotella_sp1	Bacteria;Bacteroidetes;Bacteroidia;Bacteroidales;Prevotellaceae;Alloprevotella	1			168	16.92	1314	0	0	0	0	0	0	0	0	0	0	0	0	3	0	0	0	0	0	0	15	0	0	41	0	0	0	0	0	0	0	0	0	0	0	88	0	0	5	0	0	0
OPU_051	Acinetobacter_sp1	Bacteria;Proteobacteria;Gammaproteobacteria;Pseudomonadales;Moraxellaceae;Acinetobacter	1			169	16.41	3507	23	41	0	0	0	0	0	0	24	0	0	0	0	0	0	0	0	2	0	0	0	0	0	0	0	0	0	0	0	262	0	0	0	665	0	0	0	0	0	0	0
OPU_1654	Peptoniphilus_sp1	Bacteria;Firmicutes;Clostridia;Clostridiales;Peptoniphilaceae;Peptoniphilus	1			170	15.9	1165	0	0	0	0	0	0	0	0	101	0	0	0	0	0	0	0	0	0	1	0	0	0	15	0	0	0	0	0	0	0	0	0	0	0	0	0	0	0	0	0	9
OPU_1649	Anaerococcus_sp14	Bacteria;Firmicutes;Clostridia;Eubacteriales;Peptoniphilaceae;Anaerococcus	1			171	15.38	1713	8	35	0	0	1	0	0	0	0	0	0	0	0	0	35	0	0	0	0	0	0	0	0	0	0	0	0	0	0	97	5	0	0	0	0	0	0	0	0	0	194
OPU_448	Ochrobactrum_sp1	Bacteria;Proteobacteria;Alphaproteobacteria;Rhizobiales;Brucellaceae;Ochrobactrum	1			171	15.38	45	0	0	0	0	0	0	0	1	0	0	0	0	0	0	0	0	0	0	0	0	0	0	0	1	0	0	1	0	0	0	0	0	0	0	1	0	0	0	0	0	0
OPU_539	Sphingomonas_sp30	Bacteria;Proteobacteria;Alphaproteobacteria;Sphingomonadales;Sphingomonadaceae;Sphingomonas	1			172	14.87	1336	0	0	0	0	0	0	0	0	0	0	0	0	0	0	0	20	0	14	0	0	0	0	0	22	0	0	0	0	0	0	0	0	0	0	22	0	0	0	0	0	0
OPU_275	Pelomonas_puraquae	Bacteria;Proteobacteria;Betaproteobacteria;Burkholderiales;Comamonadaceae;Pelomonas	1			172	14.87	704	0	0	0	0	0	0	0	0	7	0	0	9	0	0	0	0	0	15	0	0	0	5	0	0	0	0	17	79	0	0	1	6	0	0	0	0	0	0	0	0	0
OPU_1666	uncult_family_Family-XI	Bacteria;Firmicutes;Clostridia;Clostridiales;Family-XI	1			172	14.87	223	0	0	0	0	0	0	0	0	0	0	5	0	0	0	0	0	0	0	0	0	0	0	4	0	0	0	0	0	0	0	0	0	1	14	0	0	0	0	0	0	0
OPU_170	Herbaspirillum_huttiense_subsp_huttiense	Bacteria;Proteobacteria;Betaproteobacteria;Burkholderiales;Oxalobacteraceae;Herbaspirillum	1			172	14.87	35	0	0	0	0	0	0	0	0	0	0	2	0	0	0	1	1	0	0	0	0	0	0	0	0	0	0	1	0	0	0	0	0	0	0	0	0	0	0	0	0	0
OPU_706	Corynebacterium_matruchotii	Bacteria;Actinobacteria;Actinobacteria;Actinomycetales;Corynebacterineae;Corynebacteriaceae;Corynebacterium	1			173	14.36	1017	27	0	0	0	0	0	0	0	0	7	0	0	0	0	0	0	0	0	0	101	0	0	0	0	0	1	0	0	0	132	0	0	0	10	0	0	0	0	0	0	0
OPU_241	uncult_family_Comamonadaceae	Bacteria;Proteobacteria;Betaproteobacteria;Burkholderiales;Comamonadaceae	1			173	14.36	43	0	0	0	0	0	0	0	2	0	1	0	0	0	0	0	0	0	0	1	2	0	0	0	0	0	0	0	2	0	0	0	0	0	0	0	0	0	0	1	0	0
OPU_1912	Phyllobacterium_sp1	Bacteria;Proteobacteria;Alphaproteobacteria;Rhizobiales;Phyllobacteriaceae;Phyllobacterium	1			174	13.85	5626	75	0	0	0	173	152	358	0	0	0	0	0	0	135	0	0	0	0	0	0	0	0	0	0	0	0	0	0	381	0	0	0	0	0	0	45	0	0	0	0	0
OPU_696	Corynebacterium_tuberculostearicum	Bacteria;Actinobacteria;Actinobacteria;Actinomycetales;Corynebacterineae;Corynebacteriaceae;Corynebacterium	1		isolated	174	13.85	105	1	0	0	0	0	0	0	0	0	0	0	0	0	0	0	0	0	0	0	0	0	0	0	0	11	0	0	0	0	1	0	0	0	22	0	0	0	0	0	0	0
OPU_464	Ochrobactrum_sp14	Bacteria;Proteobacteria;Alphaproteobacteria;Rhizobiales;Brucellaceae;Ochrobactrum	1			174	13.85	41	0	0	0	0	0	0	0	0	0	0	2	0	0	0	1	0	0	0	0	1	0	0	0	2	0	1	0	0	0	0	0	0	0	0	0	0	0	0	0	0	0
OPU_454	Ochrobactrum_sp6	Bacteria;Proteobacteria;Alphaproteobacteria;Rhizobiales;Brucellaceae;Ochrobactrum	1			174	13.85	31	0	0	0	0	0	0	0	1	0	1	0	0	0	0	0	1	0	0	0	0	0	0	0	0	0	0	0	0	0	0	0	0	0	0	0	0	0	1	0	0	0
OPU_401	Mesorhizobium_sp1	Bacteria;Proteobacteria;Alphaproteobacteria;Rhizobiales;Phyllobacteriaceae;Mesorhizobium	1			175	13.33	16869	0	0	0	0	620	154	1305	0	0	0	0	0	0	11	0	0	0	0	0	0	0	0	0	0	0	0	0	0	23	0	0	0	0	0	0	111	0	0	0	0	0
OPU_414	Bradyrhizobium_sp2	Bacteria;Proteobacteria;Alphaproteobacteria;Rhizobiales;Bradyrhizobiaceae;Bradyrhizobium	1			175	13.33	8691	0	0	0	0	380	242	239	0	0	0	0	0	0	138	0	0	0	0	0	0	0	0	0	0	0	0	0	0	210	0	0	0	0	0	0	591	0	0	0	0	0
OPU_695	Corynebacterium_simulans	Bacteria;Actinobacteria;Actinobacteria;Actinomycetales;Corynebacterineae;Corynebacteriaceae;Corynebacterium	1		isolated	175	13.33	4882	0	0	0	0	0	0	0	0	0	0	0	0	0	0	0	0	0	0	0	38	0	38	1	0	0	0	0	0	0	0	18	0	29	1329	0	0	0	0	0	0	0
OPU_1763	Veillonella_sp8	Bacteria;Firmicutes;Negativicutes;Veillonellales;Veillonellaceae;Veillonella	1			175	13.33	1704	0	0	0	0	0	0	0	0	0	0	4	0	0	0	0	0	0	48	0	0	0	0	0	0	0	0	0	0	0	0	0	0	0	0	0	0	0	26	0	0	0
OPU_393	Paracoccus_sanguinis	Bacteria;Proteobacteria;Alphaproteobacteria;Rhodobacterales;Rhodobacteraceae;Paracoccus	1			175	13.33	1166	0	496	0	0	0	0	0	0	0	0	0	0	0	0	0	0	0	0	0	0	0	0	0	0	7	0	0	0	0	5	0	0	0	0	5	0	0	0	0	0	0
OPU_422	uncult_family_Bradyrhizobiaceae	Bacteria;Proteobacteria;Alphaproteobacteria;Rhizobiales;Bradyrhizobiaceae	1			175	13.33	796	0	0	0	0	0	0	10	0	0	0	0	20	0	6	0	0	0	38	0	0	0	0	0	0	0	0	66	0	17	0	0	0	0	0	0	0	0	0	0	53	11
OPU_1447	Lactobacillus_iners	Bacteria;Firmicutes;Bacilli;Lactobacillales;Lactobacillaceae;Lactobacillus	1			176	12.82	1574	0	0	0	0	0	0	0	0	0	0	0	0	0	0	0	0	0	0	0	0	10	0	0	0	0	0	0	0	0	0	0	144	0	0	0	0	0	0	0	0	0
OPU_845	Kocuria_palustris	Bacteria;Actinobacteria;Actinobacteria;Micrococcales;Micrococcaceae;Kocuria	1			176	12.82	900	0	0	0	0	0	0	0	0	0	0	0	0	0	0	0	0	0	0	0	0	0	0	66	0	0	0	0	0	0	7	0	0	0	0	0	0	0	0	6	0	0
OPU_175	Herbaspirillum_sp4	Bacteria;Proteobacteria;Betaproteobacteria;Burkholderiales;Oxalobacteraceae;Herbaspirillum	1			176	12.82	33	0	0	0	0	0	0	0	1	0	0	0	0	0	0	0	0	0	0	0	0	0	0	0	0	0	0	0	0	0	0	0	0	0	0	0	0	0	0	1	0	0
OPU_287	Pseudomonas_sp1	Bacteria;Proteobacteria;Gammaproteobacteria;Pseudomonadales;Pseudomonadaceae;Pseudomonas	1			177	12.31	485	0	0	0	0	10	3	4	0	0	0	0	0	0	10	0	0	0	0	0	0	0	0	0	0	0	0	0	0	5	0	0	0	0	0	0	20	0	0	0	0	0
OPU_1752	Veillonella_sp1	Bacteria;Firmicutes;Negativicutes;Veillonellales;Veillonellaceae;Veillonella	1			177	12.31	377	0	0	0	0	0	0	0	0	0	0	0	0	0	0	0	0	0	0	0	3	0	0	3	0	0	0	0	0	0	6	10	0	0	0	0	0	0	4	0	0	0
OPU_1563	Staphylococcus_sp2	Bacteria;Firmicutes;Bacilli;Bacillales;Staphylococcaceae;Staphylococcus	1			177	12.31	139	0	0	2	0	0	0	0	0	0	0	0	0	0	0	0	4	0	0	0	0	4	0	1	0	3	0	0	0	0	2	0	0	0	0	0	0	0	0	0	0	0
OPU_1794	uncult_order_Thermomicrobiales_JG30-KF-CM45	Bacteria;Chloroflexi;Chloroflexia;Thermomicrobiales	1			178	11.79	883	0	22	0	0	0	0	0	70	0	0	0	0	0	0	0	0	0	0	0	0	0	0	11	0	1	0	0	0	0	0	0	0	0	8	0	0	7	0	0	0	0
OPU_753	Corynebacterium_durum	Bacteria;Actinobacteria;Actinobacteria;Actinomycetales;Corynebacterineae;Corynebacteriaceae;Corynebacterium	1			178	11.79	815	1	0	0	0	0	0	0	0	0	0	0	0	0	0	0	0	0	0	0	0	0	0	13	0	0	0	52	0	0	15	11	0	0	0	9	0	0	7	0	0	0
OPU_1495	Granulicatella_elegans	Bacteria;Firmicutes;Bacilli;Lactobacillales;Carnobacteriaceae;Granulicatella	1			178	11.79	782	0	0	0	0	0	0	0	0	198	0	0	0	0	0	0	0	0	0	0	0	0	0	8	0	0	0	0	0	0	0	0	0	0	0	0	0	0	0	0	0	0
OPU_059	Acinetobacter_lwoffii	Bacteria;Proteobacteria;Gammaproteobacteria;Pseudomonadales;Moraxellaceae;Acinetobacter	1			178	11.79	759	0	15	0	0	0	0	0	0	0	0	0	0	1	0	0	0	0	0	0	0	0	0	7	0	0	5	0	0	0	2	0	0	0	0	1	0	0	0	0	0	0
OPU_1557	Staphylococcus_xylosus	Bacteria;Firmicutes;Bacilli;Bacillales;Staphylococcaceae;Staphylococcus	1			178	11.79	395	0	0	0	0	0	0	0	0	0	0	0	0	0	0	0	0	0	8	0	0	0	0	9	0	2	0	0	0	0	24	6	0	0	0	0	0	0	0	0	2	0
OPU_438	uncult_family_Rhizobiaceae	Bacteria;Proteobacteria;Alphaproteobacteria;Rhizobiales;Rhizobiaceae	1			178	11.79	26	0	0	0	0	0	0	0	0	0	0	0	0	0	0	1	0	0	0	0	0	0	0	0	0	0	0	2	0	0	0	0	0	1	0	0	0	0	0	0	0	0
OPU_1347	Hydrotalea_sp1	Bacteria;Bacteroidetes;Chitinophagia;Chitinophagales;Chitinophagaceae;Hydrotalea	1			179	11.28	14284	0	0	0	0	387	77	209	0	0	0	0	0	0	68	0	0	0	0	0	0	0	0	0	0	0	0	0	0	84	0	0	0	0	0	0	419	0	0	0	0	0
OPU_939	Microbacterium_lacticum	Bacteria;Actinobacteria;Actinobacteria;Micrococcales;Microbacteriaceae;Microbacterium	1			179	11.28	2043	3	592	0	0	0	0	0	0	0	10	0	0	0	0	1	0	0	26	0	0	0	0	19	0	0	0	0	0	0	2	0	0	0	0	0	0	0	0	0	0	0
OPU_235	uncult_family_Comamonadaceae	Bacteria;Proteobacteria;Betaproteobacteria;Burkholderiales;Comamonadaceae	1			179	11.28	948	0	0	0	0	40	17	43	0	0	0	0	0	0	14	0	0	0	0	0	0	0	0	0	0	0	0	0	0	36	0	0	0	0	0	0	17	0	0	0	0	0
OPU_997	Kytococcus_sedentarius	Bacteria;Actinobacteria;Actinobacteria;Micrococcales;Dermacoccaceae;Kytococcus	1			179	11.28	738	0	0	0	0	0	0	0	0	0	41	0	0	0	0	0	0	0	0	0	0	0	0	56	0	27	0	0	0	0	0	1	0	0	0	0	0	0	0	0	0	0
OPU_1360	Deinococcus_sp1	Bacteria;Deinococcus-Thermus;Deinococci;Deinococcales;Deinococcaceae;Deinococcus	1			179	11.28	583	0	70	0	0	0	0	0	0	0	0	0	0	0	0	0	0	0	0	0	0	0	0	43	0	0	0	0	0	0	2	0	0	0	0	0	0	0	0	43	0	0
OPU_1477	Carnobacterium_maltaromaticum	Bacteria;Firmicutes;Bacilli;Lactobacillales;Carnobacteriaceae;Carnobacterium	1			179	11.28	571	0	0	0	0	0	0	0	0	0	0	0	0	0	0	0	0	1	0	0	1	0	0	0	0	0	0	0	0	0	0	0	0	39	4	23	0	0	0	0	0	0
OPU_032	Haemophilus_sp1	Bacteria;Proteobacteria;Gammaproteobacteria;Pasteurellales;Pasteurellaceae;Haemophilus	1			179	11.28	424	0	0	0	0	0	0	0	0	0	0	2	0	1	0	0	0	0	0	0	4	0	0	53	0	0	0	0	0	0	0	0	0	0	0	0	0	0	0	0	0	0
OPU_632	uncult_family_Xanthobacteraceae	Bacteria;Proteobacteria;Alphaproteobacteria;Rhizobiales;Xanthobacteraceae	1			179	11.28	154	0	0	0	0	7	3	10	0	0	0	0	0	0	2	0	0	0	0	0	0	0	0	0	0	0	0	0	0	2	0	0	0	0	0	0	7	0	0	0	0	0
OPU_1294	Prevotella_timonensis	Bacteria;Bacteroidetes;Bacteroidia;Bacteroidales;Prevotellaceae;Prevotella	1			180	10.77	716	0	0	0	0	0	0	0	0	0	12	1	0	0	0	0	0	0	0	0	4	76	44	76	0	0	0	0	0	0	5	0	0	0	0	0	0	0	0	0	52	0
OPU_1793	uncult_family_Saccharimonadaceae	Bacteria;Patescibacteria;Saccharimonadia;Saccharimonadales	1			180	10.77	448	0	35	0	0	0	0	0	0	5	0	0	0	0	0	0	0	0	1	0	4	0	0	209	0	0	0	0	0	0	0	0	0	0	0	0	0	0	0	0	0	0
OPU_686	uncult_family_Sneathiellaceae	Bacteria;Proteobacteria;Alphaproteobacteria;Sneathiellales;Sneathiellaceae	1			180	10.77	323	0	0	0	0	6	4	13	0	0	0	0	0	0	4	0	0	0	0	0	0	0	0	0	0	0	0	0	0	14	0	0	0	0	0	0	15	0	0	0	0	0
OPU_299	Pseudomonas_sp12	Bacteria;Proteobacteria;Gammaproteobacteria;Pseudomonadales;Pseudomonadaceae;Pseudomonas	1			180	10.77	212	0	0	0	0	9	3	4	0	0	0	0	0	0	9	0	0	0	0	0	0	0	0	0	0	0	0	0	0	1	0	0	0	0	0	0	2	0	0	0	0	0
OPU_730	Corynebacterium_sp21	Bacteria;Actinobacteria;Actinobacteria;Actinomycetales;Corynebacterineae;Corynebacteriaceae;Corynebacterium	1			180	10.77	44	0	0	0	0	0	0	0	1	0	0	0	0	4	0	0	0	0	2	0	0	0	0	0	0	0	0	0	0	0	1	0	0	1	0	0	0	0	0	0	0	0
OPU_765	Corynebacterium_sp41	Bacteria;Actinobacteria;Actinobacteria;Actinomycetales;Corynebacterineae;Corynebacteriaceae;Corynebacterium	1			181	10.26	407	0	0	0	0	0	0	0	0	0	14	0	0	0	0	0	0	0	0	0	0	0	0	1	0	4	0	0	0	0	0	0	0	0	0	0	0	0	0	0	0	0
OPU_289	Pseudomonas_sp3	Bacteria;Proteobacteria;Gammaproteobacteria;Pseudomonadales;Pseudomonadaceae;Pseudomonas	1			181	10.26	297	0	0	0	0	4	0	2	0	0	0	0	0	0	2	0	0	0	0	0	0	0	0	0	0	0	0	0	0	2	0	0	0	0	0	0	2	0	0	0	0	0
OPU_1175	Fusobacterium_sp1	Bacteria;Fusobacteria;Fusobacteriia;Fusobacteriales;Fusobacteriaceae;Fusobacterium	1			181	10.26	273	58	0	0	0	0	0	0	0	0	0	0	0	0	0	0	0	0	0	0	0	0	0	136	0	0	0	0	0	0	3	2	0	0	0	0	0	0	0	0	1	0
OPU_628	Bosea_sp3	Bacteria;Proteobacteria;Alphaproteobacteria;Rhizobiales;Bradyrhizobiaceae;Bosea	1			181	10.26	266	0	41	0	0	1	0	0	0	0	0	0	0	0	0	0	0	0	1	0	0	0	0	0	0	0	0	0	0	0	2	0	0	0	0	0	0	0	0	0	4	0
OPU_290	Pseudomonas_sp4	Bacteria;Proteobacteria;Gammaproteobacteria;Pseudomonadales;Pseudomonadaceae;Pseudomonas	1			181	10.26	237	0	0	0	0	7	2	2	0	0	0	0	0	0	4	0	0	0	0	0	0	0	0	0	0	0	0	0	0	2	0	0	0	0	0	0	5	0	0	0	0	0
OPU_1410	Streptococcus_infantis	Bacteria;Firmicutes;Bacilli;Lactobacillales;Streptococcaceae;Streptococcus	1			181	10.26	203	0	0	0	0	0	0	0	0	0	0	0	0	0	0	0	0	0	0	0	4	0	0	3	0	0	0	0	0	0	0	2	0	0	0	0	0	0	0	0	0	0
OPU_410	Afipia_broomeae	Bacteria;Proteobacteria;Alphaproteobacteria;Rhizobiales;Bradyrhizobiaceae;Afipia	1			181	10.26	137	0	0	0	0	3	3	5	0	0	0	0	0	0	2	0	0	0	0	0	0	0	0	0	0	0	0	0	0	0	0	0	0	0	0	0	8	0	0	0	0	0
OPU_301	Pseudomonas_sp14	Bacteria;Proteobacteria;Gammaproteobacteria;Pseudomonadales;Pseudomonadaceae;Pseudomonas	1			181	10.26	114	0	0	0	0	5	3	2	0	0	0	0	0	0	0	0	0	0	0	0	0	0	0	0	0	0	0	0	0	2	0	0	0	0	0	0	2	0	0	0	0	0
OPU_1421	Streptococcus_salivarius	Bacteria;Firmicutes;Bacilli;Lactobacillales;Streptococcaceae;Streptococcus	1			181	10.26	101	1	0	0	0	0	0	0	0	0	0	0	0	0	0	17	0	0	0	0	0	0	0	3	0	0	0	7	0	0	0	0	0	0	0	0	0	4	0	0	0	0
OPU_584	Sphingomonas_sp42	Bacteria;Proteobacteria;Alphaproteobacteria;Sphingomonadales;Sphingomonadaceae;Sphingomonas	1			181	10.26	84	0	0	0	0	0	1	0	0	0	0	0	0	0	1	0	0	0	0	0	0	0	0	0	0	0	0	0	0	1	0	0	0	0	0	0	5	0	0	0	0	0
OPU_483	Caulobacter_sp1	Bacteria;Proteobacteria;Alphaproteobacteria;Caulobacterales;Caulobacteraceae;Caulobacter	1			181	10.26	55	0	0	0	0	0	0	0	0	0	0	0	0	0	0	0	0	0	0	0	0	0	2	5	1	0	0	0	1	0	0	0	0	0	0	0	0	0	0	0	0	0
OPU_876	uncult_family_Propionibacteriaceae	Bacteria;Actinobacteria;Actinobacteria;Actinomycetales;Propionibacterineae;Propionibacteriaceae	1			181	10.26	25	0	0	0	0	0	0	0	0	0	0	0	0	0	0	0	0	0	0	0	0	0	0	1	0	1	0	0	0	0	2	0	0	0	0	0	0	0	0	0	0	0
OPU_138	uncult_family_Lysobacteraceae	Bacteria;Proteobacteria;Gammaproteobacteria;Lysobacteriales;Lysobacteraceae	1			182	9.74	1890	0	208	0	0	0	0	0	0	0	0	0	0	0	0	0	0	0	0	0	0	0	0	167	0	0	0	0	0	0	0	0	0	0	0	0	0	0	0	0	0	0
OPU_807	Arthrobacter_russicus	Bacteria;Actinobacteria;Actinobacteria;Micrococcales;Micrococcaceae;Arthrobacter	1			182	9.74	1633	0	0	0	0	16	30	37	0	0	0	0	0	0	22	0	0	0	0	0	0	0	0	0	0	0	0	0	0	36	0	0	0	0	0	0	0	0	0	0	0	0
OPU_993	Janibacter_alkaliphilus	Bacteria;Actinobacteria;Actinobacteria;Micrococcales;Intrasporangiaceae;Janibacter	1			182	9.74	1071	0	0	0	0	0	0	0	0	0	0	1	2	0	0	0	0	0	0	0	0	0	0	22	0	0	1	0	0	0	2	0	0	0	0	0	0	0	0	3	0	6
OPU_1290	Prevotella_nanceiensis	Bacteria;Bacteroidetes;Bacteroidia;Bacteroidales;Prevotellaceae;Prevotella	1			182	9.74	795	0	0	0	0	0	0	0	0	174	0	0	0	0	0	0	0	0	0	0	0	0	0	28	0	0	0	0	0	0	0	1	0	0	0	0	0	0	0	0	0	0
OPU_1319	Alloprevotella_tannerae	Bacteria;Bacteroidetes;Bacteroidia;Bacteroidales;Prevotellaceae;Alloprevotella	1			182	9.74	664	0	0	0	0	0	0	0	0	0	0	0	0	1	0	0	0	0	0	0	0	0	0	99	0	0	6	0	0	0	0	0	0	0	0	0	0	0	0	0	0	0
OPU_842	Rothia_mucilaginosa	Bacteria;Actinobacteria;Actinobacteria;Micrococcales;Micrococcaceae;Rothia	1			182	9.74	284	0	0	0	0	0	0	0	0	3	6	0	0	0	0	0	0	0	0	0	0	0	0	0	0	0	0	0	0	0	0	0	0	0	0	0	0	0	0	0	0	0
OPU_1399	Streptococcus_australis	Bacteria;Firmicutes;Bacilli;Lactobacillales;Streptococcaceae;Streptococcus	1			182	9.74	263	0	0	0	0	0	0	0	0	47	0	0	0	0	0	0	0	0	0	0	0	0	0	1	0	0	0	0	0	0	0	0	0	0	0	0	0	0	0	0	0	0
OPU_425	uncult_family_Bradyrhizobiaceae	Bacteria;Proteobacteria;Alphaproteobacteria;Rhizobiales;Bradyrhizobiaceae	1			182	9.74	85	0	0	0	0	3	1	5	0	0	0	0	0	0	2	0	0	0	0	0	0	0	0	0	0	0	0	0	0	1	0	0	0	0	0	0	5	0	0	0	0	0
OPU_1580	Staphylococcus_sp13	Bacteria;Firmicutes;Bacilli;Bacillales;Staphylococcaceae;Staphylococcus	1			182	9.74	46	0	0	0	0	0	0	0	0	0	0	0	0	1	0	0	0	0	0	0	0	0	0	8	0	9	0	0	0	0	1	0	0	0	0	0	0	0	0	0	1	0
OPU_1497	Abiotrophia_defectiva	Bacteria;Firmicutes;Bacilli;Lactobacillales;Aerococcaceae;Abiotrophia	1			183	9.23	735	0	0	0	0	0	0	0	0	80	0	0	0	0	1	0	11	0	0	0	0	0	0	0	0	0	0	0	0	0	7	0	0	0	0	0	0	0	0	0	0	0
OPU_213	Neisseria_elongata	Bacteria;Proteobacteria;Betaproteobacteria;Neisseriales;Neisseriaceae;Neisseria	1			183	9.23	715	0	0	0	0	0	0	0	0	0	0	0	0	0	0	0	0	0	0	0	0	0	0	39	0	0	0	0	0	0	137	5	0	0	0	0	0	0	5	0	0	0
OPU_417	Bradyrhizobium_ganzhouense	Bacteria;Proteobacteria;Alphaproteobacteria;Rhizobiales;Bradyrhizobiaceae;Bradyrhizobium	1			183	9.23	371	0	0	0	0	34	0	6	0	0	0	0	0	0	0	0	0	0	0	0	0	0	0	0	0	0	0	0	0	1	0	0	0	0	0	0	0	0	0	0	0	0
OPU_1285	Prevotella_sp2	Bacteria;Bacteroidetes;Bacteroidia;Bacteroidales;Prevotellaceae;Prevotella	1			183	9.23	336	30	0	0	0	1	0	0	0	0	0	0	0	0	0	0	0	0	18	0	0	0	0	86	0	0	0	0	0	0	4	0	0	0	0	0	0	0	0	0	0	0
OPU_1761	Veillonella_rodentium	Bacteria;Firmicutes;Negativicutes;Veillonellales;Veillonellaceae;Veillonella	1			183	9.23	113	0	0	0	0	0	0	0	0	2	0	0	0	0	0	0	0	0	0	0	1	0	0	0	0	0	0	0	0	0	0	0	0	0	0	0	0	0	0	0	0	0
OPU_1401	Streptococcus_sp7	Bacteria;Firmicutes;Bacilli;Lactobacillales;Streptococcaceae;Streptococcus	1			183	9.23	71	0	0	0	0	0	0	0	0	3	0	0	0	0	0	1	0	0	0	1	0	0	0	0	0	0	0	0	0	0	0	1	0	0	1	0	0	0	0	0	0	0
OPU_443	uncult_family_Rhizobiaceae	Bacteria;Proteobacteria;Alphaproteobacteria;Rhizobiales;Rhizobiaceae	1			183	9.23	22	0	0	0	0	0	0	0	0	0	0	0	0	0	0	0	0	0	0	1	0	0	0	0	0	0	0	0	0	0	0	0	0	0	0	0	0	0	0	0	0	0
OPU_1227	Chryseobacterium_sp6	Bacteria;Bacteroidetes;Flavobacteriia;Flavobacteriales;Flavobacteriaceae;Chryseobacterium	1			184	8.72	1082	0	483	0	0	0	0	0	0	0	0	0	0	0	0	17	0	0	0	0	0	0	0	0	0	0	0	0	0	0	26	0	0	0	0	0	0	0	0	0	0	0
OPU_1363	Deinococcus_sp3	Bacteria;Deinococcus-Thermus;Deinococci;Deinococcales;Deinococcaceae;Deinococcus	1			184	8.72	731	0	6	0	0	0	0	0	0	0	0	0	0	0	0	0	0	0	0	0	0	0	0	29	0	0	0	0	0	0	0	0	0	22	0	0	0	0	0	202	0	0
OPU_1682	Peptostreptococcus_stomatis	Bacteria;Firmicutes;Clostridia;Clostridiales;Peptostreptococcaceae;Peptostreptococcus	1			184	8.72	613	0	0	0	0	0	0	0	0	0	31	0	0	0	0	0	0	0	0	0	0	0	0	0	0	0	0	0	0	0	0	15	0	15	0	0	0	0	0	0	126	0
OPU_1258	Porphyromonas_gingivalis	Bacteria;Bacteroidetes;Bacteroidia;Bacteroidales;Porphyromonadaceae;Porphyromonas	1			184	8.72	574	0	0	0	0	0	0	0	0	0	0	0	0	0	0	0	0	0	42	0	0	0	0	0	0	0	0	0	0	0	0	0	0	0	0	0	0	0	0	0	0	0
OPU_1558	Staphylococcus_cohnii	Bacteria;Firmicutes;Bacilli;Bacillales;Staphylococcaceae;Staphylococcus	1			184	8.72	455	0	2	0	0	1	0	0	0	0	0	0	0	0	0	0	0	0	0	0	0	0	0	0	0	0	0	0	0	0	0	0	0	0	0	0	0	0	0	0	18	0
OPU_1305	Prevotella_intermedia	Bacteria;Bacteroidetes;Bacteroidia;Bacteroidales;Prevotellaceae;Prevotella	1		isolated	184	8.72	431	6	0	0	0	0	0	0	0	0	0	0	0	0	0	0	0	0	0	1	0	0	0	0	0	0	0	0	0	0	0	2	0	0	0	0	0	0	0	0	0	0
OPU_1273	Prevotella_oris	Bacteria;Bacteroidetes;Bacteroidia;Bacteroidales;Prevotellaceae;Prevotella	1			184	8.72	267	0	0	0	0	0	0	0	0	64	0	0	0	0	0	0	0	0	0	0	0	0	0	6	0	0	0	0	0	0	0	2	0	0	0	0	0	0	0	0	0	0
OPU_463	Ochrobactrum_sp13	Bacteria;Proteobacteria;Alphaproteobacteria;Rhizobiales;Brucellaceae;Ochrobactrum	1			184	8.72	26	0	0	0	0	0	0	0	0	0	0	0	0	0	0	1	0	0	0	0	1	0	0	0	0	0	0	0	0	0	0	0	0	0	0	1	0	0	0	1	0	0
OPU_108	Pseudomonas_beteli	Bacteria;Proteobacteria;Gammaproteobacteria;Pseudomonadales;Pseudomonadaceae;Pseudomonas	1			184	8.72	22	0	0	0	0	0	0	0	2	0	0	0	0	0	0	0	1	0	0	0	0	0	0	0	0	1	1	0	0	0	0	0	0	1	0	0	0	0	0	0	0	0
OPU_1591	Lysinibacillus_sp1	Bacteria;Firmicutes;Bacilli;Bacillales;Bacillaceae;Lysinibacillus	1			184	8.72	19	0	0	0	0	0	0	0	0	0	0	0	1	0	0	0	0	0	0	0	0	0	0	0	0	0	0	0	1	0	0	0	0	1	0	0	0	0	0	0	0	0
OPU_442	uncult_family_Rhizobiaceae	Bacteria;Proteobacteria;Alphaproteobacteria;Rhizobiales;Rhizobiaceae	1			184	8.72	18	0	0	0	0	0	0	0	1	0	1	0	0	0	0	0	0	0	0	0	0	0	0	0	0	0	0	0	1	0	0	0	0	0	0	0	0	0	0	0	0	0
OPU_773	Corynebacterium_doosanense	Bacteria;Actinobacteria;Actinobacteria;Actinomycetales;Corynebacterineae;Corynebacteriaceae;Corynebacterium	1			185	8.21	1663	0	0	0	0	0	0	0	0	0	21	0	0	0	0	0	0	0	0	0	0	0	0	0	0	4	0	324	0	0	0	0	0	0	0	0	0	0	0	0	0	0
OPU_1547	uncult_family_Listeriaceae	Bacteria;Firmicutes;Bacilli;Bacillales;Listeriaceae	1			185	8.21	1204	0	0	0	0	0	0	0	0	0	0	0	0	0	0	0	0	25	122	0	0	0	0	0	0	0	0	0	0	0	271	0	0	0	0	0	0	0	0	0	0	0
OPU_1404	Streptococcus_parasanguinis	Bacteria;Firmicutes;Bacilli;Lactobacillales;Streptococcaceae;Streptococcus	1			185	8.21	524	0	3	0	0	0	0	0	0	0	0	0	0	0	0	0	0	0	0	0	0	0	0	16	0	0	0	0	0	0	0	4	0	0	0	0	0	0	0	0	0	0
OPU_1734	Lachnoanaerobaculum_sp2	Bacteria;Firmicutes;Clostridia;Clostridiales;Lachnospiraceae;Johnsonella	1			185	8.21	487	0	0	0	0	0	0	0	0	36	0	0	0	0	0	0	0	0	0	0	0	0	0	0	0	0	0	0	0	0	30	0	0	0	0	0	0	0	2	0	0	0
OPU_1506	Bacillus_sp2	Bacteria;Firmicutes;Bacilli;Bacillales;Bacillaceae;Bacillus	1			185	8.21	400	0	0	0	0	0	0	0	0	0	0	0	0	61	0	0	2	0	0	0	0	0	0	0	0	0	0	0	0	0	0	0	0	9	0	0	0	0	0	0	0	3
OPU_683	Reyranella_sp2	Bacteria;Proteobacteria;Alphaproteobacteria;Rhodospirillales;Rhodospirillaceae;Reyranella	1			185	8.21	160	0	0	0	0	7	0	5	0	0	0	0	0	0	0	0	0	0	0	0	0	0	0	0	0	0	0	0	0	3	0	0	0	0	0	0	3	0	0	0	0	0
OPU_1397	Streptococcus_sp5	Bacteria;Firmicutes;Bacilli;Lactobacillales;Streptococcaceae;Streptococcus	1			185	8.21	157	0	0	0	0	0	0	0	0	9	0	0	0	0	0	0	0	0	0	0	0	0	0	10	0	0	0	0	0	0	0	0	0	0	0	0	2	0	0	0	0	0
OPU_419	Rhodopseudomonas_parapalustris	Bacteria;Proteobacteria;Alphaproteobacteria;Rhizobiales;Bradyrhizobiaceae;Rhodopseudomonas	1			185	8.21	83	0	0	0	0	0	0	4	0	0	0	0	0	0	1	0	0	0	0	0	0	0	0	0	0	0	0	0	0	1	0	0	0	0	0	0	5	0	0	0	0	0
OPU_288	Pseudomonas_sp2	Bacteria;Proteobacteria;Gammaproteobacteria;Pseudomonadales;Pseudomonadaceae;Pseudomonas	1			185	8.21	46	0	0	0	0	1	0	0	0	0	0	0	0	0	0	0	0	0	0	0	0	0	0	0	0	0	0	0	0	0	0	0	0	0	0	0	2	0	0	0	0	0
OPU_1592	Lysinibacillus_sp2	Bacteria;Firmicutes;Bacilli;Bacillales;Bacillaceae;Lysinibacillus	1			185	8.21	20	0	0	0	0	0	0	0	0	0	0	1	0	0	0	0	0	0	0	0	0	0	0	0	0	0	0	0	0	0	0	0	0	0	0	0	0	0	0	0	0	0
OPU_855	Brachybacterium_muris	Bacteria;Actinobacteria;Actinobacteria;Micrococcales;Dermabacteraceae;Brachybacterium	1			186	7.69	919	37	0	0	0	0	0	0	0	0	0	0	0	0	0	0	0	0	0	0	154	0	0	47	0	265	0	0	0	0	0	0	0	0	0	0	0	0	0	0	0	0
OPU_372	Paracoccus_sp22	Bacteria;Proteobacteria;Alphaproteobacteria;Rhodobacterales;Rhodobacteraceae;Paracoccus	1			186	7.69	892	0	20	0	0	0	0	0	0	5	0	0	0	0	0	0	0	0	0	0	40	0	0	0	0	0	0	0	0	0	0	2	0	0	0	0	0	0	0	0	0	19
OPU_1315	Alloprevotella_sp3	Bacteria;Bacteroidetes;Bacteroidia;Bacteroidales;Prevotellaceae;Alloprevotella	1			186	7.69	815	0	0	0	0	0	0	0	0	0	0	0	0	0	0	0	0	0	0	1	0	0	0	35	0	0	0	0	0	0	9	1	0	34	0	0	0	0	0	0	0	0
OPU_1647	Anaerococcus_prevotii	Bacteria;Firmicutes;Clostridia;Eubacteriales;Peptoniphilaceae;Anaerococcus	1			186	7.69	392	0	0	0	0	0	0	0	0	0	0	21	0	0	0	0	0	0	0	0	0	0	0	0	0	0	0	0	0	0	0	0	0	0	0	0	0	0	0	0	24	0
OPU_1789	Selenomonas_noxia	Bacteria;Firmicutes;Negativicutes;Selenomonadales;Selenomonadaceae;Selenomonas	1			186	7.69	375	0	0	0	0	0	0	0	0	0	0	0	0	0	0	0	0	0	0	0	0	0	0	0	0	0	39	0	0	0	0	0	0	0	0	0	0	0	6	0	0	0
OPU_985	Janibacter_hoylei	Bacteria;Actinobacteria;Actinobacteria;Micrococcales;Intrasporangiaceae;Janibacter	1			186	7.69	344	0	0	0	0	0	0	0	0	0	2	0	0	0	0	0	0	0	0	0	0	1	0	35	0	0	0	0	0	0	1	0	0	0	27	0	0	0	0	0	0	0
OPU_198	Lautropia_sp1	Bacteria;Proteobacteria;Betaproteobacteria;Burkholderiales;Burkholderiaceae;Lautropia	1			186	7.69	294	0	0	0	0	0	0	0	0	0	0	0	0	2	0	0	0	0	0	0	0	0	0	11	0	0	0	0	0	0	9	0	0	0	0	0	0	0	0	0	0	0
OPU_755	Corynebacterium_sp34	Bacteria;Actinobacteria;Actinobacteria;Actinomycetales;Corynebacterineae;Corynebacteriaceae;Corynebacterium	1			186	7.69	287	18	0	0	0	0	0	0	0	0	0	2	0	0	0	0	0	0	0	0	0	0	0	0	0	0	0	0	0	0	0	0	0	0	0	0	0	0	0	0	19	0
OPU_403	Mesorhizobium_opportunistum	Bacteria;Proteobacteria;Alphaproteobacteria;Rhizobiales;Phyllobacteriaceae;Mesorhizobium	1			186	7.69	279	0	0	0	0	0	0	8	0	0	0	0	0	0	0	0	0	0	0	0	0	0	0	0	0	0	0	0	0	0	0	0	0	0	0	0	1	0	0	0	0	0
OPU_1569	Staphylococcus_aureus	Bacteria;Firmicutes;Bacilli;Bacillales;Staphylococcaceae;Staphylococcus	1	group_2	isolated	186	7.69	268	0	0	0	0	0	0	0	0	0	0	0	0	0	0	0	0	0	0	0	0	0	0	0	0	1	0	0	0	0	7	0	0	0	0	0	0	0	0	0	0	0
OPU_841	Rothia_dentocariosa	Bacteria;Actinobacteria;Actinobacteria;Micrococcales;Micrococcaceae;Rothia	1			186	7.69	244	0	0	0	0	0	0	0	0	0	0	0	0	0	0	0	0	0	0	0	0	0	0	14	0	0	0	0	0	0	0	0	0	0	0	0	0	0	0	0	2	0
OPU_199	Lautropia_mirabilis	Bacteria;Proteobacteria;Betaproteobacteria;Burkholderiales;Burkholderiaceae;Lautropia	1			186	7.69	128	0	0	0	0	0	0	0	0	0	0	0	0	0	0	0	0	0	0	0	0	0	0	29	0	0	0	0	0	0	0	0	0	0	0	0	0	0	0	0	0	0
OPU_423	uncult_family_Bradyrhizobiaceae	Bacteria;Proteobacteria;Alphaproteobacteria;Rhizobiales;Bradyrhizobiaceae	1			186	7.69	90	0	0	0	0	2	0	1	0	0	0	0	0	0	2	0	0	0	0	0	0	0	0	0	0	0	0	0	0	2	0	0	0	0	0	0	20	0	0	0	0	0
OPU_466	uncult_family_Rhizobiaceae	Bacteria;Proteobacteria;Alphaproteobacteria;Rhizobiales;Rhizobiaceae	1			186	7.69	31	0	0	0	0	0	0	0	0	0	0	0	0	0	0	0	0	0	0	0	3	0	0	0	0	0	0	0	1	0	0	0	0	2	0	0	0	0	0	0	0	0
OPU_1226	Chryseobacterium_anthropi	Bacteria;Bacteroidetes;Flavobacteriia;Flavobacteriales;Flavobacteriaceae;Chryseobacterium	1			187	7.18	942	0	492	0	0	0	0	0	0	0	0	0	0	0	0	0	0	0	0	0	0	0	0	0	0	0	0	0	0	0	9	0	0	0	0	0	0	0	0	1	0	0
OPU_353	Paracoccus_sp7	Bacteria;Proteobacteria;Alphaproteobacteria;Rhodobacterales;Rhodobacteraceae;Paracoccus	1			187	7.18	579	0	1	0	0	0	0	0	0	0	10	1	0	0	0	0	0	0	0	0	0	0	0	13	0	0	0	0	0	0	0	0	0	0	0	0	0	0	0	0	0	0
OPU_1612	Gemella_sanguinis	Bacteria;Firmicutes;Bacilli;Unclassified Bacillales;Gemella	1			187	7.18	533	0	0	0	0	0	0	0	0	0	0	0	0	0	0	0	0	0	0	0	0	0	0	43	0	0	0	0	0	0	0	4	0	0	0	0	0	0	0	0	0	0
OPU_869	uncult_family_Propionibacteriaceae	Bacteria;Actinobacteria;Actinobacteria;Actinomycetales;Propionibacterineae;Propionibacteriaceae	1			187	7.18	338	0	0	0	0	0	0	0	0	0	0	0	0	0	0	0	0	0	0	0	0	9	0	64	0	0	0	77	0	0	9	0	0	0	0	0	0	0	0	0	0	0
OPU_734	Corynebacterium_appendicis	Bacteria;Actinobacteria;Actinobacteria;Actinomycetales;Corynebacterineae;Corynebacteriaceae;Corynebacterium	1			187	7.18	269	0	0	0	0	0	0	0	0	0	0	0	0	0	0	0	0	0	0	0	0	0	0	18	0	0	0	0	0	0	0	0	0	0	0	0	0	0	0	0	0	0
OPU_843	Kocuria_polaris	Bacteria;Actinobacteria;Actinobacteria;Micrococcales;Micrococcaceae;Kocuria	1			187	7.18	230	52	0	0	0	0	0	0	0	0	2	0	0	0	0	0	0	0	0	0	0	0	0	0	0	0	0	0	0	0	0	0	0	0	22	0	0	71	0	0	0	0
OPU_894	Actinomyces_naeslundii	Bacteria;Actinobacteria;Actinobacteria;Actinomycetales;Actinomycineae;Actinomycetaceae;Actinomyces	1			187	7.18	173	0	0	0	0	0	0	0	0	0	0	0	0	0	0	0	0	0	0	0	0	0	0	16	0	0	0	0	0	0	0	5	0	0	0	0	0	2	0	0	0	0
OPU_457	Ochrobactrum_sp8	Bacteria;Proteobacteria;Alphaproteobacteria;Rhizobiales;Brucellaceae;Ochrobactrum	1			187	7.18	43	0	0	0	0	0	0	0	0	0	1	0	0	0	0	0	0	0	0	0	0	0	0	0	0	0	0	0	0	0	0	0	0	0	0	1	0	0	0	1	0	0
OPU_431	Phyllobacterium_myrsinacearum	Bacteria;Proteobacteria;Alphaproteobacteria;Rhizobiales;Phyllobacteriaceae;Phyllobacterium	1			187	7.18	26	1	0	0	0	0	1	2	0	0	0	0	0	0	0	0	0	0	0	0	0	0	0	0	0	0	0	0	0	1	0	0	0	0	0	0	0	0	0	0	0	0
OPU_100	Coxiella_sp1	Bacteria;Proteobacteria;Gammaproteobacteria;Legionellales;Coxiellaceae;Coxiella	1			187	7.18	21	0	0	0	0	0	0	0	0	0	0	0	0	0	0	0	0	0	0	0	0	0	0	0	0	0	0	0	0	0	0	0	0	0	0	2	0	0	0	0	0	0
OPU_1571	Staphylococcus_sp7	Bacteria;Firmicutes;Bacilli;Bacillales;Staphylococcaceae;Staphylococcus	1			187	7.18	19	0	0	0	0	0	0	0	0	1	0	0	0	1	0	0	0	0	0	0	0	0	0	0	0	0	0	1	0	0	0	0	0	0	0	0	0	0	0	2	0	0
OPU_446	uncult_family_Rhizobiaceae	Bacteria;Proteobacteria;Alphaproteobacteria;Rhizobiales;Rhizobiaceae	1			187	7.18	17	0	0	0	0	0	0	0	0	0	0	0	0	0	0	0	0	1	0	0	0	0	0	0	0	0	0	0	1	0	0	0	0	0	0	0	0	0	0	0	0	0
OPU_1594	Lysinibacillus_sp4	Bacteria;Firmicutes;Bacilli;Bacillales;Bacillaceae;Lysinibacillus	1			187	7.18	17	0	0	0	0	0	0	0	2	0	0	0	0	0	0	0	0	0	0	0	0	0	0	0	0	0	0	0	0	0	0	0	0	0	0	0	0	0	0	0	0	0
OPU_1440	Lactobacillus_crispatus	Bacteria;Firmicutes;Bacilli;Lactobacillales;Lactobacillaceae;Lactobacillus	1			188	6.67	3586	64	0	0	0	0	0	0	0	0	50	0	0	0	0	0	1	0	0	0	0	0	0	1220	0	0	0	0	0	0	0	0	0	0	0	0	0	0	0	0	0	0
OPU_1088	Gordonia_sp2	Bacteria;Actinobacteria;Actinobacteria;Actinomycetales;Corynebacterineae;Nocardiaceae;Gordonia	1			188	6.67	943	0	481	0	0	0	0	0	0	0	0	0	0	0	0	0	0	0	30	0	0	0	0	7	0	0	0	0	0	0	16	0	0	0	0	0	0	0	0	0	0	0
OPU_1613	Gemella_morbillorum	Bacteria;Firmicutes;Bacilli;Unclassified Bacillales;Gemella	1			188	6.67	592	0	0	0	0	0	0	0	0	0	0	0	0	0	0	0	0	0	0	0	0	0	0	48	0	0	0	0	0	0	0	0	0	0	0	0	0	0	30	0	0	0
OPU_1369	Deinococcus_sp8	Bacteria;Deinococcus-Thermus;Deinococci;Deinococcales;Deinococcaceae;Deinococcus	1			188	6.67	428	0	51	0	0	0	0	0	0	0	0	0	0	0	0	0	0	0	0	0	0	0	0	1	0	0	0	0	0	0	3	0	0	2	0	0	0	0	0	0	0	0
OPU_1494	Granulicatella_sp1	Bacteria;Firmicutes;Bacilli;Lactobacillales;Carnobacteriaceae;Granulicatella	1			188	6.67	377	0	0	0	0	0	0	0	0	115	0	0	0	0	0	0	0	0	0	0	0	0	0	1	0	0	0	0	0	0	0	0	0	0	0	0	0	0	0	0	0	0
OPU_840	Rothia_aeria	Bacteria;Actinobacteria;Actinobacteria;Micrococcales;Micrococcaceae;Rothia	1			188	6.67	283	0	0	0	0	0	0	0	0	1	0	0	0	0	0	0	0	0	0	0	0	0	0	38	0	0	0	0	0	0	5	0	0	0	0	0	0	0	0	0	0	0
OPU_038	Aggregatibacter_segnis	Bacteria;Proteobacteria;Gammaproteobacteria;Pasteurellales;Pasteurellaceae;Aggregatibacter	1			188	6.67	249	0	0	0	0	0	0	0	0	0	0	0	0	0	0	0	0	0	0	0	0	0	0	54	0	0	0	0	0	0	0	0	0	0	0	0	0	0	0	0	0	0
OPU_1207	Capnocytophaga_leadbetteri	Bacteria;Bacteroidetes;Flavobacteriia;Flavobacteriales;Flavobacteriaceae;Capnocytophaga	1			188	6.67	248	0	0	0	0	0	0	0	0	0	0	0	0	0	0	0	0	0	0	0	0	0	0	58	0	0	0	0	0	0	24	0	0	0	0	0	0	0	0	0	0	0
OPU_408	uncult_family_Phyllobacteriaceae	Bacteria;Proteobacteria;Alphaproteobacteria;Rhizobiales;Phyllobacteriaceae	1			188	6.67	180	0	0	0	0	7	1	9	0	0	0	0	0	0	0	0	0	0	0	0	0	0	0	0	0	0	0	0	0	0	0	0	0	0	0	0	0	0	0	0	0	0
OPU_479	Brevundimonas_albigilva	Bacteria;Proteobacteria;Alphaproteobacteria;Caulobacterales;Caulobacteraceae;Brevundimonas	1			188	6.67	177	0	15	0	0	0	0	0	0	0	0	0	0	0	0	0	0	0	0	0	0	0	0	0	0	0	0	0	0	0	0	0	0	0	1	0	0	0	0	0	0	0
OPU_435	Phyllobacterium_sp4	Bacteria;Proteobacteria;Alphaproteobacteria;Rhizobiales;Phyllobacteriaceae;Phyllobacterium	1			188	6.67	164	0	0	0	0	1	0	16	0	0	0	0	0	0	0	0	0	0	0	0	0	0	0	0	0	0	0	0	0	1	0	0	0	0	0	0	0	0	0	0	0	0
OPU_240	uncult_family_Comamonadaceae	Bacteria;Proteobacteria;Betaproteobacteria;Burkholderiales;Comamonadaceae	1			188	6.67	72	0	0	0	0	3	0	0	0	0	0	0	0	0	0	0	0	0	0	0	0	0	0	0	0	0	0	0	0	2	0	0	0	0	0	0	0	0	0	0	0	0
OPU_312	Pseudomonas_sp19	Bacteria;Proteobacteria;Gammaproteobacteria;Pseudomonadales;Pseudomonadaceae;Pseudomonas	1			188	6.67	53	0	0	0	0	0	0	2	0	0	0	0	0	0	0	0	0	0	0	0	0	0	0	0	0	0	0	0	0	0	0	0	0	0	0	0	2	0	0	0	0	0
OPU_278	Aquabacterium_sp1	Bacteria;Proteobacteria;Betaproteobacteria;Unclassified Burkholderiales;Aquabacterium	1			188	6.67	48	0	0	0	0	0	0	0	0	0	0	0	0	0	0	0	0	0	0	0	0	0	0	0	0	0	0	0	0	2	0	0	0	0	0	0	3	0	0	0	0	0
OPU_1423	Streptococcus_sp18	Bacteria;Firmicutes;Bacilli;Lactobacillales;Streptococcaceae;Streptococcus	1			188	6.67	37	0	0	0	0	0	0	0	0	4	0	0	0	0	0	2	0	0	0	0	0	0	0	5	0	0	0	0	0	0	0	0	0	0	0	0	0	0	0	0	0	0
OPU_1422	Streptococcus_sp17	Bacteria;Firmicutes;Bacilli;Lactobacillales;Streptococcaceae;Streptococcus	1			188	6.67	29	0	0	0	0	0	0	0	0	7	0	0	0	0	0	0	0	0	0	0	0	0	0	1	0	0	0	0	0	0	0	1	0	0	0	0	0	0	0	0	0	0
OPU_472	Brevundimonas_sp2	Bacteria;Proteobacteria;Alphaproteobacteria;Caulobacterales;Caulobacteraceae;Brevundimonas	1			188	6.67	27	0	0	0	0	0	0	0	0	0	0	0	0	0	0	0	0	0	0	0	0	0	0	0	0	0	0	1	0	0	0	0	0	0	0	0	0	0	0	0	0	2
OPU_970	uncult_family_Microbacteriaceae	Bacteria;Actinobacteria;Actinobacteria;Micrococcales;Microbacteriaceae	1			189	6.15	1330	0	94	0	0	0	0	0	0	0	0	0	0	0	0	0	0	0	0	0	0	0	0	0	0	0	0	0	0	0	0	0	0	0	0	0	0	0	0	137	0	0
OPU_1224	Chryseobacterium_sp5	Bacteria;Bacteroidetes;Flavobacteriia;Flavobacteriales;Flavobacteriaceae;Chryseobacterium	1			189	6.15	955	0	4	0	0	0	0	0	0	0	0	0	0	0	0	0	0	0	0	0	0	0	0	3	0	0	0	0	0	0	2	0	0	0	0	0	0	0	0	0	0	0
OPU_305	Pseudomonas_fragi	Bacteria;Proteobacteria;Gammaproteobacteria;Pseudomonadales;Pseudomonadaceae;Pseudomonas	1		isolated	189	6.15	883	0	0	2	0	0	0	0	0	0	0	0	0	0	0	0	0	0	0	0	0	0	0	0	0	0	0	0	0	0	312	0	0	0	0	0	0	0	0	0	0	0
OPU_1656	Peptoniphilus_lacrimalis	Bacteria;Firmicutes;Clostridia;Clostridiales;Peptoniphilaceae;Peptoniphilus	1			189	6.15	528	0	5	0	0	0	0	0	0	0	0	0	0	0	0	0	0	0	0	0	0	0	0	18	0	0	0	0	0	0	0	0	0	0	0	0	0	0	0	0	119	0
OPU_1303	Prevotella_pallens	Bacteria;Bacteroidetes;Bacteroidia;Bacteroidales;Prevotellaceae;Prevotella	1			189	6.15	485	0	0	0	0	0	0	0	0	0	0	0	0	0	0	0	0	0	0	0	0	0	0	12	0	0	0	0	0	0	0	0	0	0	0	0	0	0	10	2	0	0
OPU_211	Kingella_denitrificans	Bacteria;Proteobacteria;Betaproteobacteria;Neisseriales;Neisseriaceae;Kingella	1			189	6.15	399	0	0	0	0	0	0	0	0	0	0	0	0	0	0	0	0	0	0	0	0	0	0	6	0	0	0	0	0	0	2	0	0	0	0	0	0	0	0	0	0	0
OPU_903	Actinomyces_dentalis	Bacteria;Actinobacteria;Actinobacteria;Actinomycetales;Actinomycineae;Actinomycetaceae;Actinomyces	1			189	6.15	370	0	22	0	0	0	0	0	0	0	0	0	0	0	0	0	0	0	0	0	0	0	0	0	0	0	0	0	0	0	9	0	0	0	0	0	0	0	0	0	3	0
OPU_1239	uncult_family_Flavobacteriaceae	Bacteria;Bacteroidetes;Flavobacteriia;Flavobacteriales;Flavobacteriaceae	1			189	6.15	330	0	0	0	0	0	0	0	0	0	0	0	0	0	0	147	0	0	0	0	0	0	0	27	0	0	0	0	0	0	0	0	0	0	0	0	0	0	0	0	0	0
OPU_1704	uncult_family_Ruminococcaceae_UCG-014	Bacteria;Firmicutes;Clostridia;Clostridiales;Ruminococcaceae	1			189	6.15	287	0	0	0	0	0	0	0	0	0	0	1	0	0	0	0	0	0	0	0	0	0	0	0	0	0	0	0	0	0	5	0	0	0	0	0	0	0	0	0	0	0
OPU_1655	Peptoniphilus_harei	Bacteria;Firmicutes;Clostridia;Clostridiales;Peptoniphilaceae;Peptoniphilus	1			189	6.15	256	0	0	0	0	0	0	0	0	0	0	0	0	0	0	0	0	0	0	0	0	1	0	19	0	0	0	0	0	0	0	0	0	0	0	0	0	0	0	0	0	0
OPU_848	Brachybacterium_paraconglomeratum	Bacteria;Actinobacteria;Actinobacteria;Micrococcales;Dermabacteraceae;Brachybacterium	1			189	6.15	246	19	0	0	0	0	0	0	0	0	0	1	4	0	0	0	0	0	0	0	0	0	0	0	0	0	0	0	0	0	0	0	0	0	0	0	0	0	0	0	0	0
OPU_383	Paracoccus_haeundaensis	Bacteria;Proteobacteria;Alphaproteobacteria;Rhodobacterales;Rhodobacteraceae;Paracoccus	1			189	6.15	238	0	0	0	0	0	0	0	0	0	0	0	0	0	0	0	0	43	0	0	0	0	0	0	0	0	0	0	0	0	0	0	0	0	0	0	0	0	1	0	0	0
OPU_1424	Streptococcus_sinensis	Bacteria;Firmicutes;Bacilli;Lactobacillales;Streptococcaceae;Streptococcus	1			189	6.15	181	0	0	0	0	0	0	0	0	0	0	0	0	0	0	0	0	0	0	0	0	0	0	1	0	0	0	0	0	0	24	0	0	0	0	0	0	0	1	0	0	0
OPU_638	Hyphomicrobium_sp2	Bacteria;Proteobacteria;Alphaproteobacteria;Rhizobiales;Hyphomicrobiaceae;Hyphomicrobium	1			189	6.15	166	0	0	0	0	17	7	0	0	0	0	0	0	0	0	0	0	0	0	0	0	0	0	0	0	0	0	0	0	0	0	0	0	0	0	0	25	0	0	0	0	0
OPU_1561	Staphylococcus_petrasii	Bacteria;Firmicutes;Bacilli;Bacillales;Staphylococcaceae;Staphylococcus	1			189	6.15	72	0	0	0	0	0	0	0	0	4	0	0	0	0	0	0	0	0	0	0	0	0	0	1	0	7	0	0	0	0	0	0	0	0	0	0	0	0	0	0	0	0
OPU_682	Reyranella_sp1	Bacteria;Proteobacteria;Alphaproteobacteria;Rhodospirillales;Rhodospirillaceae;Reyranella	1			189	6.15	47	0	0	0	0	4	0	5	0	0	0	0	0	0	0	0	0	0	0	0	0	0	0	0	0	0	0	0	0	0	0	0	0	0	0	0	1	0	0	0	0	0
OPU_874	uncult_family_Propionibacteriaceae	Bacteria;Actinobacteria;Actinobacteria;Actinomycetales;Propionibacterineae;Propionibacteriaceae	1			189	6.15	27	0	0	0	0	0	0	0	0	0	0	0	0	0	0	0	0	0	0	0	0	0	0	0	0	1	0	0	0	0	0	0	0	0	0	0	0	0	0	2	0	0
OPU_103	Pseudomonas_geniculata	Bacteria;Proteobacteria;Gammaproteobacteria;Pseudomonadales;Pseudomonadaceae;Pseudomonas	1			189	6.15	24	0	0	0	0	0	0	0	0	0	0	0	0	0	0	0	0	0	0	0	0	0	0	0	0	0	0	0	0	0	0	0	0	0	0	0	0	0	0	0	0	0
OPU_1611	Gemella_sp1	Bacteria;Firmicutes;Bacilli;Unclassified Bacillales;Gemella	1			189	6.15	22	0	0	0	0	0	0	0	0	4	0	0	0	0	0	0	0	0	0	0	2	0	0	0	0	0	0	0	0	0	0	0	0	0	0	0	0	0	0	0	0	0
OPU_587	uncult_family_Sphingomonadaceae	Bacteria;Proteobacteria;Alphaproteobacteria;Sphingomonadales;Sphingomonadaceae	1			189	6.15	18	0	0	0	0	0	0	0	0	0	0	0	0	0	0	0	0	1	0	0	0	0	0	0	0	0	0	0	0	0	0	0	0	1	0	0	0	0	0	0	0	0
OPU_1100	Rhodococcus_qingshengii	Bacteria;Actinobacteria;Actinobacteria;Actinomycetales;Corynebacterineae;Nocardiaceae;Rhodococcus	1			189	6.15	12	0	0	0	0	0	0	0	1	1	0	0	0	0	0	0	0	1	0	0	0	0	0	0	0	0	0	1	0	0	0	0	0	0	0	0	0	0	0	0	0	0
OPU_365	Paracoccus_yeei	Bacteria;Proteobacteria;Alphaproteobacteria;Rhodobacterales;Rhodobacteraceae;Paracoccus	1			190	5.64	743	0	193	0	0	0	0	0	0	0	0	0	0	0	0	0	0	0	0	0	0	0	0	0	0	0	0	0	216	0	0	0	0	0	0	0	0	0	0	0	0	0
OPU_594	Rhizobium_calliandrae	Bacteria;Proteobacteria;Alphaproteobacteria;Rhizobiales;Rhizobiaceae;Rhizobium	1			190	5.64	452	0	0	0	0	0	0	0	0	0	0	0	0	0	0	0	0	0	0	0	0	0	0	0	0	0	0	0	0	0	0	0	0	0	0	7	0	0	0	0	0	0
OPU_1262	Porphyromonas_sp1	Bacteria;Bacteroidetes;Bacteroidia;Bacteroidales;Porphyromonadaceae;Porphyromonas	1			190	5.64	355	0	0	0	0	0	0	0	0	0	0	0	0	0	0	0	0	0	0	0	0	0	0	0	0	0	0	0	0	0	0	0	0	0	0	10	0	0	0	0	0	0
OPU_1652	Peptoniphilus_gorbachii	Bacteria;Firmicutes;Clostridia;Clostridiales;Peptoniphilaceae;Peptoniphilus	1			190	5.64	354	0	6	0	0	0	0	0	0	0	0	0	0	0	0	0	0	0	0	0	0	0	0	1	0	0	0	0	0	0	0	0	0	122	0	0	0	0	0	0	0	0
OPU_629	Bosea_massiliensis	Bacteria;Proteobacteria;Alphaproteobacteria;Rhizobiales;Bradyrhizobiaceae;Bosea	1			190	5.64	350	0	47	0	0	0	0	0	0	0	0	0	0	0	0	0	0	0	0	0	0	0	0	0	0	0	0	0	0	0	2	0	0	0	0	0	0	0	0	0	0	0
OPU_589	uncult_family_Rhizobiaceae	Bacteria;Proteobacteria;Alphaproteobacteria;Rhizobiales;Rhizobiaceae	1			190	5.64	347	0	0	0	0	0	0	0	0	0	0	0	0	0	0	0	0	0	0	0	0	0	69	0	0	0	0	0	0	0	0	0	0	1	0	0	0	2	0	0	0	0
OPU_1420	Streptococcus_anginosus	Bacteria;Firmicutes;Bacilli;Lactobacillales;Streptococcaceae;Streptococcus	1			190	5.64	343	0	0	0	0	0	0	0	0	0	0	0	0	0	0	0	0	0	0	0	0	0	0	0	0	0	0	0	0	0	0	3	0	0	0	0	0	0	0	0	0	0
OPU_378	Paracoccus_sp25	Bacteria;Proteobacteria;Alphaproteobacteria;Rhodobacterales;Rhodobacteraceae;Paracoccus	1			190	5.64	264	0	0	0	0	0	0	0	0	0	0	0	0	0	0	0	0	0	0	0	0	0	0	0	0	0	0	0	0	0	0	2	0	0	0	0	0	0	0	0	0	0
OPU_626	Bosea_lupini	Bacteria;Proteobacteria;Alphaproteobacteria;Rhizobiales;Bradyrhizobiaceae;Bosea	1			190	5.64	197	0	44	0	0	0	0	0	0	0	0	0	0	0	0	0	0	0	1	0	0	0	0	0	0	0	0	0	0	1	30	0	0	0	0	0	0	0	0	0	0	0
OPU_018	Escherichia-Shigella	Bacteria;Proteobacteria;Gammaproteobacteria;Enterobacteriales;Enterobacteriaceae;Escherichia-Shigella	1			190	5.64	188	0	0	0	0	0	0	0	0	0	0	0	0	0	0	0	0	0	0	0	0	1	0	0	0	12	0	0	0	0	0	0	0	0	0	0	0	0	0	0	45	0
OPU_273	Pelomonas_aquatica	Bacteria;Proteobacteria;Betaproteobacteria;Burkholderiales;Comamonadaceae;Pelomonas	1			190	5.64	167	0	0	0	0	0	0	0	0	67	0	0	0	0	0	0	0	0	0	0	0	0	22	0	0	0	0	0	0	0	0	3	0	0	0	0	0	0	0	0	0	0
OPU_1575	Staphylococcus_pettenkofei	Bacteria;Firmicutes;Bacilli;Bacillales;Staphylococcaceae;Staphylococcus	1			190	5.64	164	0	35	0	0	0	0	0	0	0	0	0	0	0	0	0	0	0	0	0	0	0	0	32	0	0	0	0	0	0	0	0	0	0	0	0	0	0	3	0	36	0
OPU_899	Actinomyces_massiliensis	Bacteria;Actinobacteria;Actinobacteria;Actinomycetales;Actinomycineae;Actinomycetaceae;Actinomyces	1			190	5.64	148	0	0	0	0	0	0	0	0	0	0	0	0	0	0	0	0	0	0	0	0	0	0	0	0	0	0	0	0	0	7	9	0	0	0	0	0	0	0	0	0	0
OPU_783	lawsonella_clevelandensis	Bacteria;Actinobacteria;Actinobacteria;Actinomycetales;Unclassified Corynebacterineae;Lawsonella	1			190	5.64	84	0	0	0	0	0	0	0	0	0	0	0	0	0	0	0	0	0	0	0	0	0	0	36	0	0	0	0	0	0	0	0	0	0	0	0	0	0	0	0	0	0
OPU_1635	Anaerococcus_sp4	Bacteria;Firmicutes;Clostridia;Eubacteriales;Peptoniphilaceae;Anaerococcus	1			190	5.64	42	0	0	0	0	0	0	0	0	0	0	0	0	0	0	0	0	0	0	0	0	0	0	0	0	0	0	0	0	0	0	0	0	0	1	0	0	0	4	0	0	0
OPU_1633	Anaerococcus_octavius	Bacteria;Firmicutes;Clostridia;Eubacteriales;Peptoniphilaceae;Anaerococcus	1			190	5.64	41	1	0	0	0	0	0	0	0	0	0	0	0	0	0	0	0	0	0	0	0	0	0	0	0	0	0	0	0	0	6	0	0	0	4	0	0	0	0	0	0	0
OPU_421	Tardiphaga_sp1	Bacteria;Proteobacteria;Alphaproteobacteria;Rhizobiales;Bradyrhizobiaceae;Tardiphaga	1			190	5.64	39	0	0	0	0	0	6	0	0	0	0	0	0	0	0	0	0	0	0	0	0	0	0	0	0	0	0	0	0	0	0	0	0	0	0	0	6	0	0	0	0	0
OPU_1416	Streptococcus_sp15	Bacteria;Firmicutes;Bacilli;Lactobacillales;Streptococcaceae;Streptococcus	1			190	5.64	24	0	0	0	0	0	0	0	0	1	0	0	0	0	0	0	0	0	0	0	0	0	0	1	0	0	0	0	0	0	0	0	0	0	0	0	0	0	0	0	0	0
OPU_1393	Streptococcus_sp1	Bacteria;Firmicutes;Bacilli;Lactobacillales;Streptococcaceae;Streptococcus	1			190	5.64	23	0	0	0	0	0	0	0	0	0	0	0	0	0	0	0	0	0	0	1	0	0	0	2	0	0	0	0	0	0	0	0	0	0	0	0	0	0	0	0	0	0
OPU_731	Corynebacterium_sp22	Bacteria;Actinobacteria;Actinobacteria;Actinomycetales;Corynebacterineae;Corynebacteriaceae;Corynebacterium	1			190	5.64	22	0	0	0	0	0	0	0	0	0	0	0	0	0	0	0	0	0	0	0	0	0	0	0	0	0	0	0	0	0	1	0	0	0	0	0	0	0	0	0	0	0
OPU_031	uncult_family_Morganellaceae	Bacteria;Proteobacteria;Gammaproteobacteria;Enterobacteriales;Morganellaceae	1			190	5.64	20	0	0	0	0	0	0	0	0	0	0	0	0	0	0	0	0	0	0	2	0	0	0	0	0	0	0	0	0	0	0	0	0	0	0	1	0	0	0	0	0	0
OPU_788	Micrococcus_antarcticus	Bacteria;Actinobacteria;Actinobacteria;Micrococcales;Micrococcaceae;Micrococcus	1		isolated	190	5.64	18	0	0	0	0	0	0	0	0	0	0	0	0	0	0	0	0	0	0	0	0	2	0	0	0	2	0	0	0	0	0	0	0	0	0	0	0	0	0	0	0	0
OPU_1565	Staphylococcus_sp4	Bacteria;Firmicutes;Bacilli;Bacillales;Staphylococcaceae;Staphylococcus	1			190	5.64	18	0	1	0	0	0	0	0	0	0	0	0	0	0	0	0	0	0	1	0	0	0	0	2	0	0	0	0	0	0	0	0	0	0	0	0	0	0	0	0	0	0
OPU_1407	Streptococcus_sp12	Bacteria;Firmicutes;Bacilli;Lactobacillales;Streptococcaceae;Streptococcus	1			190	5.64	11	0	0	0	0	0	0	0	0	0	0	0	0	0	0	0	0	0	1	0	0	0	0	1	0	0	0	0	0	0	0	0	0	0	0	0	0	0	0	0	0	0
OPU_064	Acinetobacter_sp10	Bacteria;Proteobacteria;Gammaproteobacteria;Pseudomonadales;Moraxellaceae;Acinetobacter	1			191	5.13	2804	0	1218	0	0	0	0	0	0	12	0	0	0	0	0	0	0	0	0	0	0	0	0	1	0	0	0	0	0	0	6	0	0	0	225	0	0	0	0	0	0	0
OPU_1485	Atopostipes_sp4	Bacteria;Firmicutes;Bacilli;Lactobacillales;Carnobacteriaceae;Atopostipes	1			191	5.13	672	191	0	0	0	0	0	0	0	0	33	0	0	0	0	111	0	0	0	0	0	0	0	0	0	0	0	0	0	0	0	0	0	0	0	0	2	0	0	0	0	0
OPU_1208	Capnocytophaga_granulosa	Bacteria;Bacteroidetes;Flavobacteriia;Flavobacteriales;Flavobacteriaceae;Capnocytophaga	1			191	5.13	449	0	0	0	0	0	0	0	0	0	0	0	0	0	0	0	0	0	0	17	0	0	0	111	0	0	0	0	0	0	35	0	0	0	0	0	0	0	0	0	0	0
OPU_866	uncult_family_Propionibacteriaceae	Bacteria;Actinobacteria;Actinobacteria;Actinomycetales;Propionibacterineae;Propionibacteriaceae	1			191	5.13	386	0	0	0	0	0	0	0	0	3	0	0	0	0	0	0	0	0	0	0	0	0	78	0	0	0	0	0	0	0	4	0	0	0	0	0	0	0	0	0	0	0
OPU_1441	Lactobacillus_amylovorus	Bacteria;Firmicutes;Bacilli;Lactobacillales;Lactobacillaceae;Lactobacillus	1			191	5.13	355	7	0	0	0	0	0	0	0	0	0	0	0	0	0	0	0	0	0	0	0	0	0	126	0	0	0	0	0	0	0	0	0	0	0	0	0	0	0	0	0	0
OPU_1265	Tannerella_sp1	Bacteria;Bacteroidetes;Bacteroidia;Bacteroidales;Porphyromonadaceae;Tannerella	1			191	5.13	354	0	0	0	0	0	0	0	0	0	0	0	0	0	0	0	0	0	0	0	0	0	0	24	0	9	0	0	0	0	91	4	0	0	0	0	0	0	0	0	0	0
OPU_1460	Leuconostoc_mesenteroides	Bacteria;Firmicutes;Bacilli;Lactobacillales;Leuconostocaceae;Leuconostoc	1			191	5.13	353	0	0	0	0	0	0	0	0	0	0	0	0	0	0	0	0	0	0	0	0	0	0	0	0	4	0	0	0	0	50	0	0	0	7	0	0	0	0	0	0	0
OPU_1209	Capnocytophaga_gingivalis	Bacteria;Bacteroidetes;Flavobacteriia;Flavobacteriales;Flavobacteriaceae;Capnocytophaga	1			191	5.13	331	0	0	0	0	0	0	0	0	0	0	0	0	0	0	0	0	0	0	0	0	0	0	114	0	0	0	0	0	0	40	0	88	0	0	0	0	0	0	0	0	0
OPU_027	Serratia_marcescens_subsp_marcescens	Bacteria;Proteobacteria;Gammaproteobacteria;Enterobacteriales;Yersiniaceae;Serratia	1			191	5.13	287	0	1	0	0	0	0	0	0	0	0	0	0	0	0	0	0	0	0	0	0	0	0	27	0	0	0	0	0	0	0	0	0	0	0	0	0	0	0	0	0	0
OPU_1113	Blastococcus_aggregatus	Bacteria;Actinobacteria;Actinobacteria;Geodermatophilales;Geodermatophilaceae;Blastococcus	1			191	5.13	279	0	0	0	0	0	0	0	0	0	0	2	0	0	0	0	0	0	0	0	0	0	0	0	0	3	0	0	0	0	0	0	0	0	0	0	0	0	0	0	0	0
OPU_1768	Dialister_sp2	Bacteria;Firmicutes;Negativicutes;Veillonellales;Veillonellaceae;Dialister	1			191	5.13	269	0	0	0	0	0	0	0	0	0	0	0	0	0	0	0	0	0	0	0	0	0	0	0	0	0	0	0	0	0	15	4	0	0	0	0	0	0	0	0	0	0
OPU_1630	Anaerococcus_sp1	Bacteria;Firmicutes;Clostridia;Eubacteriales;Peptoniphilaceae;Anaerococcus	1			191	5.13	264	0	0	0	0	0	0	0	0	144	0	0	0	0	0	0	0	0	0	0	0	0	0	0	0	0	0	0	0	0	0	0	0	0	0	0	0	0	0	0	0	0
OPU_1306	Prevotella_nigrescens	Bacteria;Bacteroidetes;Bacteroidia;Bacteroidales;Prevotellaceae;Prevotella	1			191	5.13	262	0	0	0	0	0	0	0	0	0	0	0	0	0	0	0	0	0	0	0	0	0	0	0	0	0	0	0	0	0	0	0	0	0	0	0	0	0	0	0	0	0
OPU_1675	Mogibacterium_diversum	Bacteria;Firmicutes;Clostridia;Unclassified Clostridiales;Mogibacterium	1			191	5.13	229	0	0	0	0	0	0	1	0	0	0	0	0	0	0	0	0	0	0	0	0	0	0	55	0	0	0	0	0	0	0	1	0	0	0	0	0	0	0	0	0	0
OPU_934	Brevibacterium_celere	Bacteria;Actinobacteria;Actinobacteria;Micrococcales;Brevibacteriaceae;Brevibacterium	1			191	5.13	208	0	0	0	0	0	0	0	0	0	0	0	0	0	0	35	0	0	0	0	0	0	0	0	0	0	0	0	0	0	0	0	0	0	0	0	0	0	0	0	0	0
OPU_1678	Filifactor_sp1	Bacteria;Firmicutes;Clostridia;Clostridiales;Peptostreptococcaceae;Filifactor	1			191	5.13	154	2	0	0	0	0	0	0	0	0	0	0	0	0	0	0	0	0	0	0	0	0	0	22	0	0	0	0	0	0	0	0	0	0	0	0	0	0	0	5	0	0
OPU_1362	Deinococcus_wulumuqiensis	Bacteria;Deinococcus-Thermus;Deinococci;Deinococcales;Deinococcaceae;Deinococcus	1			191	5.13	96	0	0	0	0	0	0	0	0	0	0	0	0	0	0	0	0	0	0	0	0	0	0	39	0	0	0	0	0	0	3	0	0	0	0	0	0	0	0	0	4	0
OPU_763	Corynebacterium_jeikeium	Bacteria;Actinobacteria;Actinobacteria;Actinomycetales;Corynebacterineae;Corynebacteriaceae;Corynebacterium	1			191	5.13	94	12	5	0	0	0	0	0	0	0	0	1	0	0	0	0	0	0	0	0	0	0	0	0	0	0	0	0	0	0	0	0	0	0	0	0	0	0	0	0	2	0
OPU_1568	Staphylococcus_sp6	Bacteria;Firmicutes;Bacilli;Bacillales;Staphylococcaceae;Staphylococcus	1			191	5.13	27	2	1	0	0	0	0	0	0	0	0	0	0	0	0	0	0	0	0	0	0	0	0	14	0	0	0	0	0	0	0	0	0	0	0	0	0	0	0	0	1	0
OPU_1579	Staphylococcus_sp12	Bacteria;Firmicutes;Bacilli;Bacillales;Staphylococcaceae;Staphylococcus	1			191	5.13	23	0	0	0	0	0	0	0	0	0	0	0	0	0	0	0	0	0	0	0	0	0	0	0	0	0	0	0	0	0	0	0	0	0	0	0	0	0	0	0	0	0
OPU_846	uncult_family_Micrococcaceae	Bacteria;Actinobacteria;Actinobacteria;Micrococcales;Micrococcaceae	1			191	5.13	21	0	1	0	0	0	0	0	0	0	0	0	0	0	0	0	0	0	0	0	0	0	0	3	0	6	0	0	0	0	0	0	0	0	1	0	0	0	0	0	0	0
OPU_702	Corynebacterium_sp5	Bacteria;Actinobacteria;Actinobacteria;Actinomycetales;Corynebacterineae;Corynebacteriaceae;Corynebacterium	1			191	5.13	20	0	2	0	0	0	0	0	0	0	0	0	0	0	0	0	0	0	0	0	0	0	0	0	0	5	0	0	0	0	1	0	0	0	0	0	0	0	0	0	0	0
OPU_724	Corynebacterium_sp18	Bacteria;Actinobacteria;Actinobacteria;Actinomycetales;Corynebacterineae;Corynebacteriaceae;Corynebacterium	1			191	5.13	18	0	0	0	0	0	0	0	0	0	0	0	0	0	0	0	0	0	0	0	0	0	0	0	0	5	0	1	0	0	0	0	0	0	0	0	0	0	0	0	0	0
OPU_875	uncult_family_Propionibacteriaceae	Bacteria;Actinobacteria;Actinobacteria;Actinomycetales;Propionibacterineae;Propionibacteriaceae	1			191	5.13	13	0	0	0	0	0	0	0	0	0	0	0	0	0	0	0	0	0	0	0	0	0	0	0	0	0	0	0	0	0	0	0	0	0	0	0	0	0	0	0	0	0
OPU_106	Stenotrophomonas_sp1	Bacteria;Proteobacteria;Gammaproteobacteria;Lysobacteriales;Lysobacteraceae;Stenotrophomonas	1			191	5.13	10	0	0	0	0	0	0	0	0	1	0	0	0	0	0	0	0	0	1	0	0	0	0	0	0	0	0	0	0	0	0	0	0	0	0	0	0	0	0	0	0	0
OPU_775	Dietzia_aerolata	Bacteria;Actinobacteria;Actinobacteria;Actinomycetales;Corynebacterineae;Dietziaceae;Dietzia	1			192	4.62	1972	0	1207	0	0	0	0	0	0	0	0	0	0	0	0	0	0	0	0	0	0	0	0	0	0	0	0	0	0	0	10	0	0	0	0	0	0	0	0	0	0	0
OPU_1481	Atopostipes_suicloacalis	Bacteria;Firmicutes;Bacilli;Lactobacillales;Carnobacteriaceae;Atopostipes	1			192	4.62	922	231	0	0	0	0	0	0	0	0	187	0	0	0	0	0	0	0	0	0	0	0	0	0	0	0	0	0	0	0	0	0	72	0	0	0	0	0	0	0	0	0
OPU_858	Dermabacter_jinjuensis	Bacteria;Actinobacteria;Actinobacteria;Micrococcales;Dermabacteraceae;Dermabacter	1			192	4.62	452	0	0	0	0	0	0	0	0	0	0	0	0	0	0	0	0	0	0	0	0	0	0	0	0	0	0	0	0	0	0	0	0	0	0	0	0	0	0	0	0	0
OPU_283	Schlegelella_aquatica	Bacteria;Proteobacteria;Betaproteobacteria;Burkholderiales;Comamonadaceae;Schlegelella	1			192	4.62	442	0	0	0	0	0	0	0	0	0	163	0	0	0	0	25	0	0	0	0	0	0	0	0	0	0	0	0	0	0	0	0	0	0	0	0	0	0	0	0	0	0
OPU_356	Paracoccus_sp10	Bacteria;Proteobacteria;Alphaproteobacteria;Rhodobacterales;Rhodobacteraceae;Paracoccus	1			192	4.62	432	0	50	0	0	0	0	0	0	0	10	0	0	0	0	0	0	0	0	0	0	0	0	0	0	0	0	0	0	0	25	0	0	0	0	0	0	0	0	0	0	0
OPU_095	Psychrobacter_sanguinis	Bacteria;Proteobacteria;Gammaproteobacteria;Pseudomonadales;Moraxellaceae;Psychrobacter	1			192	4.62	325	0	0	0	0	0	0	0	0	0	0	0	0	0	0	0	0	0	0	0	0	0	0	13	0	0	0	0	0	0	8	0	0	0	0	0	0	0	0	0	24	0
OPU_1661	Peptoniphilus_coxii	Bacteria;Firmicutes;Clostridia;Clostridiales;Peptoniphilaceae;Peptoniphilus	1			192	4.62	285	0	0	0	0	0	0	0	0	0	0	0	0	0	0	0	0	0	0	0	0	0	0	0	0	0	0	0	0	0	0	0	0	0	0	0	0	0	24	0	0	0
OPU_1484	Atopostipes_sp3	Bacteria;Firmicutes;Bacilli;Lactobacillales;Carnobacteriaceae;Atopostipes	1			192	4.62	284	142	0	0	0	0	4	0	0	0	0	0	0	0	0	0	0	0	0	0	0	0	0	0	0	0	0	0	0	0	0	5	0	0	0	0	0	0	0	0	0	0
OPU_385	uncult_family_Rhodobacteraceae	Bacteria;Proteobacteria;Alphaproteobacteria;Rhodobacterales;Rhodobacteraceae	1			192	4.62	263	0	0	0	0	0	0	0	0	0	0	0	0	0	0	0	0	0	0	1	0	0	0	0	0	0	0	0	0	0	0	0	0	0	0	0	0	0	0	0	0	0
OPU_1259	Porphyromonas_endodontalis	Bacteria;Bacteroidetes;Bacteroidia;Bacteroidales;Porphyromonadaceae;Porphyromonas	1			192	4.62	204	0	0	0	0	0	0	0	0	0	0	0	0	0	0	0	0	0	0	0	0	0	0	0	0	0	0	0	0	0	0	0	0	0	0	0	0	0	0	0	0	0
OPU_218	Kingella_sp4	Bacteria;Proteobacteria;Betaproteobacteria;Neisseriales;Neisseriaceae;Kingella	1			192	4.62	189	0	0	0	0	0	0	0	0	0	0	0	0	0	0	0	0	0	0	0	0	0	0	19	0	0	0	0	0	0	34	0	0	0	0	0	0	0	0	0	0	0
OPU_227	Neisseria_cinerea	Bacteria;Proteobacteria;Betaproteobacteria;Neisseriales;Neisseriaceae;Neisseria	1			192	4.62	175	0	0	0	0	0	0	0	0	0	0	0	0	0	0	0	0	0	19	0	0	0	0	0	0	0	0	0	0	0	0	0	0	0	0	0	0	0	3	0	0	0
OPU_911	Actinomyces_georgiae	Bacteria;Actinobacteria;Actinobacteria;Actinomycetales;Actinomycineae;Actinomycetaceae;Actinomyces	1			192	4.62	169	0	0	0	0	0	0	0	0	0	0	0	0	0	0	0	0	0	0	0	0	0	0	10	0	0	0	0	0	0	9	0	0	0	0	0	0	0	0	0	0	0
OPU_717	Corynebacterium_mucifaciens	Bacteria;Actinobacteria;Actinobacteria;Actinomycetales;Corynebacterineae;Corynebacteriaceae;Corynebacterium	1			192	4.62	168	0	0	0	0	0	0	0	0	0	0	0	0	0	0	0	0	0	0	0	0	0	0	0	0	0	0	0	0	0	0	0	0	0	0	0	0	0	0	0	0	0
OPU_1354	Campylobacter_showae	Bacteria;Proteobacteria;Epsilonproteobacteria;Campylobacterales;Campylobacteraceae;Campylobacter	1			192	4.62	163	0	0	0	0	0	0	0	0	0	0	0	0	0	0	0	0	0	0	0	0	0	0	117	0	0	0	0	0	0	11	0	0	0	0	0	0	0	0	0	0	0
OPU_1739	Catonella_morbi	Bacteria;Firmicutes;Clostridia;Clostridiales;Lachnospiraceae;Catonella	1			192	4.62	130	0	0	0	0	0	0	0	0	0	0	0	0	0	0	0	0	10	6	0	0	0	0	0	0	0	0	0	0	0	0	0	0	0	0	0	0	0	0	0	0	0
OPU_749	Corynebacterium_glucuronolyticum	Bacteria;Actinobacteria;Actinobacteria;Actinomycetales;Corynebacterineae;Corynebacteriaceae;Corynebacterium	1			192	4.62	102	0	0	0	0	0	0	0	0	0	0	0	0	0	0	0	0	0	0	0	0	1	0	0	0	0	0	0	0	0	0	0	0	0	0	0	0	0	0	0	2	0
OPU_984	Janibacter_indicus	Bacteria;Actinobacteria;Actinobacteria;Micrococcales;Intrasporangiaceae;Janibacter	1			192	4.62	89	0	0	0	0	0	0	0	0	0	0	0	0	0	0	0	0	0	0	0	0	0	0	0	0	0	0	0	0	0	3	0	0	0	0	0	0	0	0	0	0	0
OPU_914	Varibaculum_sp2	Bacteria;Actinobacteria;Actinobacteria;Actinomycetales;Actinomycineae;Actinomycetaceae;Varibaculum	1			192	4.62	84	0	0	0	0	0	0	0	0	0	0	0	0	0	0	0	0	0	0	0	0	0	0	13	0	0	0	0	0	0	1	0	0	0	0	0	0	0	0	0	0	0
OPU_1758	Veillonella_sp5	Bacteria;Firmicutes;Negativicutes;Veillonellales;Veillonellaceae;Veillonella	1			192	4.62	75	0	0	0	0	0	0	0	0	4	0	0	0	0	0	0	0	0	0	0	0	0	0	0	0	0	0	0	0	0	0	0	0	0	0	0	0	0	0	0	0	0
OPU_871	Cutibacterium_sp1	Bacteria;Actinobacteria;Actinobacteria;Actinomycetales;Propionibacterineae;Propionibacteriaceae;Cutibacterium	1			192	4.62	34	0	0	0	0	0	0	0	0	0	0	0	0	0	0	0	0	0	0	0	0	0	0	0	0	0	0	0	0	0	0	0	0	0	0	0	0	0	0	3	0	0
OPU_1631	Anaerococcus_nagyae	Bacteria;Firmicutes;Clostridia;Eubacteriales;Peptoniphilaceae;Anaerococcus	1			192	4.62	19	0	0	0	0	0	0	0	0	0	0	0	0	0	0	0	0	0	0	0	0	0	0	0	0	0	0	0	0	0	0	0	0	0	0	0	0	0	0	0	0	0
OPU_1402	Streptococcus_sp8	Bacteria;Firmicutes;Bacilli;Lactobacillales;Streptococcaceae;Streptococcus	1			192	4.62	15	0	0	0	0	0	0	0	0	1	0	0	0	0	0	0	0	0	0	0	0	0	0	0	0	0	0	0	0	0	0	0	0	0	0	0	0	0	0	0	0	0
OPU_1098	Rhodococcus_sp1	Bacteria;Actinobacteria;Actinobacteria;Actinomycetales;Corynebacterineae;Nocardiaceae;Rhodococcus	1			192	4.62	10	0	0	0	0	0	0	0	1	0	0	0	0	0	0	0	0	0	0	0	0	0	0	0	0	0	0	0	0	0	0	0	0	0	0	0	0	0	0	0	0	0
OPU_1586	Staphylococcus_sp17	Bacteria;Firmicutes;Bacilli;Bacillales;Staphylococcaceae;Staphylococcus	1			192	4.62	10	0	0	1	0	0	0	0	0	1	0	0	0	0	0	0	0	0	0	0	0	0	0	0	0	0	0	0	0	0	0	0	0	0	1	0	0	0	0	0	0	0
OPU_449	Ochrobactrum_sp2	Bacteria;Proteobacteria;Alphaproteobacteria;Rhizobiales;Brucellaceae;Ochrobactrum	1			192	4.62	9	0	0	0	0	0	0	0	0	0	0	0	0	0	0	0	0	0	0	0	1	0	0	0	0	0	0	0	0	0	0	0	0	0	0	1	0	0	0	0	0	0
OPU_360	Paracoccus_contaminans	Bacteria;Proteobacteria;Alphaproteobacteria;Rhodobacterales;Rhodobacteraceae;Paracoccus	1			193	4.1	1134	0	0	0	0	0	0	0	0	0	0	1	0	0	0	0	0	0	0	0	0	0	0	0	0	0	0	0	0	0	0	0	0	0	0	0	0	0	0	21	0	0
OPU_1617	Exiguobacterium_mexicanum	Bacteria;Firmicutes;Bacilli;Unclassified Bacillales;Exiguobacterium	1			193	4.1	996	0	0	0	0	0	0	0	0	0	0	0	0	0	1	0	0	0	0	0	0	0	0	0	0	0	0	0	0	0	84	0	0	0	0	0	0	0	0	0	0	43
OPU_1500	Listeria_monocytogenes	Bacteria;Firmicutes;Bacilli;Bacillales;Listeriaceae;Listeria	1	group_2		193	4.1	727	0	0	0	0	0	0	0	0	0	0	0	0	0	0	0	0	0	0	0	0	0	0	0	0	0	0	0	0	0	0	0	74	0	0	0	0	0	0	0	0	262
OPU_147	Lysobacter_sp6	Bacteria;Proteobacteria;Gammaproteobacteria;Lysobacteriales;Lysobacteraceae;Lysobacter	1			193	4.1	639	0	0	0	0	0	0	0	0	0	8	0	0	0	0	0	0	0	0	0	0	0	0	0	0	0	0	0	0	0	0	0	5	0	0	0	0	89	0	0	0	0
OPU_1662	Peptoniphilus_sp4	Bacteria;Firmicutes;Clostridia;Clostridiales;Peptoniphilaceae;Peptoniphilus	1			193	4.1	428	0	0	0	0	0	0	0	0	0	0	0	0	0	0	0	0	0	0	0	0	0	0	0	0	0	0	0	0	0	0	0	0	0	0	0	0	0	0	0	0	0
OPU_148	uncult_family_Lysobacteraceae	Bacteria;Proteobacteria;Gammaproteobacteria;Lysobacteriales;Lysobacteraceae	1			193	4.1	421	0	0	0	0	0	0	0	0	0	0	0	0	0	0	0	0	0	0	0	0	0	0	0	0	0	0	0	0	0	0	0	0	0	0	0	0	21	0	0	0	0
OPU_1143	uncult_order_Solirubrobacterales_67-14	Bacteria;Actinobacteria;Thermoleophilia;Solirubrobacterales	1			193	4.1	409	0	0	0	0	0	0	0	0	0	0	0	0	0	0	0	0	0	0	0	0	0	0	0	0	0	0	0	0	0	0	0	0	0	0	0	0	0	0	0	0	0
OPU_1299	Prevotella_veroralis	Bacteria;Bacteroidetes;Bacteroidia;Bacteroidales;Prevotellaceae;Prevotella	1			193	4.1	306	0	0	0	0	0	0	0	0	0	0	0	0	0	0	0	0	0	0	0	0	0	0	0	0	0	0	0	0	0	0	0	0	0	0	0	0	0	0	0	0	0
OPU_350	Paracoccus_sp4	Bacteria;Proteobacteria;Alphaproteobacteria;Rhodobacterales;Rhodobacteraceae;Paracoccus	1			193	4.1	288	0	236	0	0	0	0	0	0	0	0	0	0	0	0	0	0	0	0	0	0	0	0	0	0	0	0	0	0	0	0	0	0	0	0	0	0	0	0	0	0	0
OPU_1632	Anaerococcus_sp2	Bacteria;Firmicutes;Clostridia;Eubacteriales;Peptoniphilaceae;Anaerococcus	1			193	4.1	283	0	0	0	0	0	0	0	0	0	0	0	0	1	0	0	0	0	0	0	0	0	0	0	0	0	0	0	0	0	0	0	0	0	0	0	0	0	4	0	119	0
OPU_1595	Planomicrobium_sp1	Bacteria;Firmicutes;Bacilli;Bacillales;Planococcaceae;Planomicrobium	1			193	4.1	281	0	0	0	0	0	0	0	0	0	58	0	0	0	0	0	0	0	0	0	0	0	0	0	0	0	0	0	0	0	0	0	0	0	0	0	0	0	3	0	0	9
OPU_1300	Prevotella_histicola	Bacteria;Bacteroidetes;Bacteroidia;Bacteroidales;Prevotellaceae;Prevotella	1			193	4.1	279	0	0	0	0	0	0	0	0	0	0	0	0	0	0	0	0	0	0	0	0	0	0	0	0	0	0	0	0	0	0	0	0	0	0	0	0	0	0	0	0	0
OPU_1308	Prevotella_denticola	Bacteria;Bacteroidetes;Bacteroidia;Bacteroidales;Prevotellaceae;Prevotella	1			193	4.1	268	0	0	0	0	0	0	0	0	0	0	0	0	0	0	0	0	0	0	0	0	0	0	19	0	0	0	0	0	0	0	1	0	0	0	0	0	0	0	0	0	0
OPU_1267	Paludibacter_sp1	Bacteria;Bacteroidetes;Bacteroidia;Bacteroidales;Porphyromonadaceae;Paludibacter	1			193	4.1	259	2	0	0	0	0	0	0	0	0	0	0	0	0	0	0	0	0	0	0	0	0	0	97	0	0	0	0	0	0	40	0	0	0	0	0	0	0	0	0	0	0
OPU_1169	Leptotrichia_sp2	Bacteria;Fusobacteria;Fusobacteriia;Fusobacteriales;Leptotrichiaceae;Leptotrichia	1			193	4.1	208	0	0	0	0	0	0	0	0	0	0	0	0	0	0	0	0	0	0	0	0	0	0	16	0	0	0	0	0	0	15	0	0	0	0	0	0	0	0	0	0	0
OPU_800	Micrococcus_terreus	Bacteria;Actinobacteria;Actinobacteria;Micrococcales;Micrococcaceae;Micrococcus	1			193	4.1	193	0	0	0	0	0	0	0	0	0	75	0	0	0	0	0	0	0	0	0	0	0	0	3	0	2	0	0	0	0	0	0	0	0	0	0	0	0	0	0	11	0
OPU_1160	Treponema_sp2	Bacteria;Spirochaetes;Spirochaetes;Spirochaetales;Spirochaetaceae;Treponema	1			193	4.1	172	0	0	0	0	0	0	0	0	0	0	0	0	0	0	0	0	0	0	0	0	0	0	0	0	0	0	0	0	0	43	0	0	0	0	0	0	0	0	0	0	0
OPU_1218	Chryseobacterium_hominis	Bacteria;Bacteroidetes;Flavobacteriia;Flavobacteriales;Flavobacteriaceae;Chryseobacterium	1			193	4.1	169	0	0	0	0	0	0	0	0	0	0	0	0	0	0	0	0	0	5	0	0	0	0	0	0	0	0	0	0	0	14	0	0	0	0	0	0	0	0	0	0	0
OPU_1759	Veillonella_sp6	Bacteria;Firmicutes;Negativicutes;Veillonellales;Veillonellaceae;Veillonella	1			193	4.1	159	0	0	0	0	0	0	0	0	114	0	0	0	0	0	0	0	0	0	0	0	0	0	0	0	0	0	0	0	0	0	0	0	0	0	0	0	0	0	0	0	0
OPU_1775	Selenomonas_sputigena	Bacteria;Firmicutes;Negativicutes;Selenomonadales;Selenomonadaceae;Selenomonas	1			193	4.1	152	0	0	0	0	0	0	0	0	0	0	0	0	0	0	0	0	0	0	0	0	0	0	1	0	0	0	0	0	0	0	0	0	0	0	0	0	0	1	0	0	0
OPU_215	Kingella_oralis	Bacteria;Proteobacteria;Betaproteobacteria;Neisseriales;Neisseriaceae;Kingella	1			193	4.1	141	0	0	0	0	0	0	0	0	0	0	0	0	0	0	0	0	0	0	0	0	0	0	0	0	0	0	0	0	0	0	4	0	0	0	0	0	0	0	0	0	0
OPU_295	Pseudomonas_sp8	Bacteria;Proteobacteria;Gammaproteobacteria;Pseudomonadales;Pseudomonadaceae;Pseudomonas	1			193	4.1	113	0	0	0	0	0	0	0	14	0	0	0	0	0	0	0	0	0	0	0	0	0	0	0	0	31	0	0	0	0	9	0	0	0	0	0	0	0	0	0	0	0
OPU_1277	Prevotella_micans	Bacteria;Bacteroidetes;Bacteroidia;Bacteroidales;Prevotellaceae;Prevotella	1			193	4.1	113	0	0	0	0	0	0	0	0	0	0	0	0	0	0	0	0	0	0	0	0	0	0	30	0	0	0	0	0	0	16	0	0	0	0	0	0	0	0	0	0	0
OPU_034	Haemophilus_paraphrohaemolyticus	Bacteria;Proteobacteria;Gammaproteobacteria;Pasteurellales;Pasteurellaceae;Haemophilus	1			193	4.1	86	0	0	0	0	0	0	0	0	0	0	0	0	1	0	0	0	0	0	0	0	0	0	0	0	0	0	0	0	0	0	0	0	0	0	0	0	0	0	0	0	0
OPU_1173	Fusobacterium_nucleatum_subsp_vincentii	Bacteria;Fusobacteria;Fusobacteriia;Fusobacteriales;Fusobacteriaceae;Fusobacterium	1			193	4.1	63	0	0	0	0	0	0	0	0	0	0	0	0	0	0	0	0	0	0	0	0	0	0	0	0	0	0	0	0	0	0	0	0	0	0	0	0	0	0	0	0	0
OPU_865	Propionibacterium_namnetense	Bacteria;Actinobacteria;Actinobacteria;Actinomycetales;Propionibacterineae;Propionibacteriaceae;Propionibacterium	1			193	4.1	62	0	0	0	0	0	0	0	0	0	0	0	0	0	0	0	0	0	1	0	0	0	0	0	0	0	0	0	0	0	1	0	0	0	0	0	0	0	0	0	0	0
OPU_704	Corynebacterium_sp7	Bacteria;Actinobacteria;Actinobacteria;Actinomycetales;Corynebacterineae;Corynebacteriaceae;Corynebacterium	1			193	4.1	33	0	0	0	0	0	0	0	1	0	0	0	0	0	0	0	0	0	0	0	0	0	0	0	0	4	0	3	0	0	0	0	0	0	0	0	0	0	0	0	0	0
OPU_983	Janibacter_sp2	Bacteria;Actinobacteria;Actinobacteria;Micrococcales;Intrasporangiaceae;Janibacter	1			193	4.1	33	0	0	0	0	0	0	0	0	0	1	0	0	0	0	0	0	0	0	0	0	0	0	0	0	0	0	0	0	0	0	0	0	0	0	0	0	0	0	0	0	0
OPU_294	Thermoleophilum_minutum	Bacteria;Actinobacteria;Actinobacteria;Rubrobacteridae;Thermoleophilales;Thermoleophilaceae;Thermoleophilum	1			193	4.1	14	3	0	0	0	0	0	0	0	0	0	0	0	0	0	0	0	0	2	0	0	0	0	0	0	0	0	0	0	0	0	0	0	0	0	0	0	0	0	0	0	0
OPU_1237	Elizabethkingia_miricola	Bacteria;Bacteroidetes;Flavobacteriia;Flavobacteriales;Flavobacteriaceae;Elizabethkingia	1			193	4.1	14	0	0	0	0	0	0	0	0	0	0	0	0	0	1	0	0	0	0	0	0	0	0	0	0	0	0	0	0	2	0	0	0	0	0	0	0	0	0	0	0	0
OPU_1590	Staphylococcus_sp21	Bacteria;Firmicutes;Bacilli;Bacillales;Staphylococcaceae;Staphylococcus	1			193	4.1	12	0	0	0	0	0	0	0	0	0	0	0	0	0	0	0	0	0	1	0	0	0	0	0	0	1	0	0	0	0	0	0	0	0	0	0	0	0	0	0	0	0
OPU_236	Variovorax_gossypii	Bacteria;Proteobacteria;Betaproteobacteria;Burkholderiales;Comamonadaceae;Variovorax	1			193	4.1	11	0	0	0	0	0	0	0	0	0	0	0	0	0	0	0	0	2	0	0	0	0	0	0	0	0	0	0	0	0	0	0	0	0	0	0	0	0	0	0	0	0
OPU_556	Novosphingobium_sp2	Bacteria;Proteobacteria;Alphaproteobacteria;Sphingomonadales;Sphingomonadaceae;Novosphingobium	1			193	4.1	10	0	0	0	0	0	0	0	0	0	0	0	0	0	0	0	0	1	0	0	0	0	0	0	0	0	0	0	0	0	0	0	0	0	0	0	0	0	0	0	0	0
OPU_258	Delftia_lacustris	Bacteria;Proteobacteria;Betaproteobacteria;Burkholderiales;Comamonadaceae;Delftia	1			193	4.1	9	0	0	0	0	0	0	0	0	0	0	0	0	0	0	0	0	0	0	0	0	0	0	0	0	0	0	0	0	0	0	0	0	0	0	0	0	0	0	0	0	0
OPU_1587	Staphylococcus_sp18	Bacteria;Firmicutes;Bacilli;Bacillales;Staphylococcaceae;Staphylococcus	1			193	4.1	9	0	0	0	0	0	0	0	0	0	0	0	0	0	0	0	0	0	1	0	0	0	0	0	0	2	0	0	0	0	0	0	0	0	0	0	0	0	0	0	0	0
OPU_452	Ochrobactrum_sp4	Bacteria;Proteobacteria;Alphaproteobacteria;Rhizobiales;Brucellaceae;Ochrobactrum	1			193	4.1	8	0	0	0	0	0	0	0	0	0	0	0	0	0	0	0	0	0	0	0	1	0	0	0	0	0	0	0	0	0	0	0	0	0	0	0	0	0	0	0	0	0
OPU_1570	Staphylococcus_lugdunensis	Bacteria;Firmicutes;Bacilli;Bacillales;Staphylococcaceae;Staphylococcus	1			194	3.59	760	0	0	0	0	0	0	0	0	0	0	0	0	0	0	29	0	0	0	0	0	0	0	0	0	0	0	0	0	0	0	140	0	0	0	0	0	0	0	0	0	0
OPU_1636	Anaerococcus_sp5	Bacteria;Firmicutes;Clostridia;Eubacteriales;Peptoniphilaceae;Anaerococcus	1			194	3.59	734	103	0	0	0	0	0	0	0	43	0	0	0	0	0	0	0	0	0	0	0	0	0	0	0	0	0	0	0	0	0	0	0	0	0	0	0	0	0	0	0	0
OPU_1240	Ornithobacterium_sp1	Bacteria;Bacteroidetes;Flavobacteriia;Flavobacteriales;Flavobacteriaceae;Ornithobacterium	1			194	3.59	710	0	0	0	0	0	0	0	0	0	0	0	0	0	0	0	0	0	0	0	0	0	0	0	0	0	0	0	0	0	25	0	0	2	0	0	0	0	0	0	0	0
OPU_1904	Anaerococcus_sp13	Bacteria;Firmicutes;Clostridia;Eubacteriales;Peptoniphilaceae;Anaerococcus	1			194	3.59	633	104	0	0	0	0	0	0	0	0	0	0	0	0	0	0	0	0	0	0	0	0	0	0	0	0	0	0	0	0	0	0	0	0	0	0	0	0	0	0	0	0
OPU_1210	Capnocytophaga_sp2	Bacteria;Bacteroidetes;Flavobacteriia;Flavobacteriales;Flavobacteriaceae;Capnocytophaga	1			194	3.59	404	0	0	0	0	0	0	0	0	0	0	0	0	0	0	0	0	0	0	0	0	0	0	22	0	0	0	0	0	0	16	0	0	0	0	0	0	0	0	0	0	0
OPU_1211	uncult_family_Flavobacteriaceae	Bacteria;Bacteroidetes;Flavobacteriia;Flavobacteriales;Flavobacteriaceae	1			194	3.59	402	0	0	0	0	0	0	0	0	0	0	0	0	0	0	0	0	0	0	0	0	0	0	0	0	0	0	0	0	0	0	7	0	0	0	0	0	89	0	0	0	0
OPU_390	Amaricoccus_sp3	Bacteria;Proteobacteria;Alphaproteobacteria;Rhodobacterales;Rhodobacteraceae;Amaricoccus	1			194	3.59	389	0	13	0	0	0	0	0	0	0	0	0	0	0	0	0	0	0	0	0	0	0	0	0	0	0	0	0	0	0	0	0	0	0	0	0	0	0	0	0	0	0
OPU_1679	Romboutsia_ilealis	Bacteria;Firmicutes;Clostridia;Clostridiales;Clostridiaceae;Romboutsia	1			194	3.59	329	160	0	0	0	0	0	0	0	0	0	0	0	0	0	7	0	0	0	0	0	0	0	0	0	0	0	0	0	0	0	0	0	0	0	0	0	0	0	0	50	1
OPU_1049	Nocardioides_iriomotensis	Bacteria;Actinobacteria;Actinobacteria;Actinomycetales;Propionibacterineae;Nocardioidaceae;Nocardioides	1			194	3.59	273	0	0	0	0	0	0	0	0	0	0	0	0	0	0	0	0	0	0	0	0	0	0	0	0	0	0	0	0	0	0	2	0	0	0	0	0	0	0	0	0	0
OPU_832	Kocuria_carniphila	Bacteria;Actinobacteria;Actinobacteria;Micrococcales;Micrococcaceae;Kocuria	1			194	3.59	266	0	0	0	0	0	0	0	0	0	0	0	0	0	0	0	0	0	0	0	0	0	0	14	0	0	0	0	0	0	0	0	0	0	0	0	0	0	0	0	0	0
OPU_905	Actinomyces_sp6	Bacteria;Actinobacteria;Actinobacteria;Actinomycetales;Actinomycineae;Actinomycetaceae;Actinomyces	1			194	3.59	265	0	0	0	0	0	0	0	0	0	0	0	0	0	0	0	0	0	0	0	0	0	0	0	0	0	0	0	0	0	6	0	0	0	0	0	0	0	0	0	216	0
OPU_1776	Selenomonas_infelix	Bacteria;Firmicutes;Negativicutes;Selenomonadales;Selenomonadaceae;Selenomonas	1			194	3.59	245	0	0	0	0	0	0	0	0	0	0	0	0	0	0	0	0	0	0	0	0	0	0	151	0	0	0	0	0	0	0	0	0	0	0	0	0	0	20	0	0	0
OPU_913	Varibaculum_sp1	Bacteria;Actinobacteria;Actinobacteria;Actinomycetales;Actinomycineae;Actinomycetaceae;Varibaculum	1			194	3.59	207	0	0	0	0	0	0	0	0	0	0	0	0	0	0	0	0	0	0	0	0	0	0	21	0	0	0	0	0	0	0	0	0	0	0	0	0	0	0	0	88	0
OPU_572	Altererythrobacter_sp1	Bacteria;Proteobacteria;Alphaproteobacteria;Sphingomonadales;Erythrobacteraceae;Altererythrobacter	1			194	3.59	206	0	0	0	0	0	0	0	0	0	0	0	0	0	0	0	0	0	0	0	0	0	0	0	0	0	0	0	0	0	7	0	0	84	0	0	0	0	0	0	0	0
OPU_768	Corynebacterium_xerosis	Bacteria;Actinobacteria;Actinobacteria;Actinomycetales;Corynebacterineae;Corynebacteriaceae;Corynebacterium	1			194	3.59	202	0	0	0	0	0	0	0	0	0	0	0	0	0	0	0	0	0	0	0	0	0	0	0	0	0	0	0	0	0	0	0	0	0	0	0	0	0	0	0	0	0
OPU_697	Corynebacterium_pseudodiphtheriticum	Bacteria;Actinobacteria;Actinobacteria;Actinomycetales;Corynebacterineae;Corynebacteriaceae;Corynebacterium	1			194	3.59	199	0	0	0	0	0	0	0	0	0	0	0	0	0	0	0	0	0	0	0	0	0	0	130	0	0	0	0	0	0	31	0	0	0	0	0	0	0	0	0	0	0
OPU_1766	Dialister_sp1	Bacteria;Firmicutes;Negativicutes;Veillonellales;Veillonellaceae;Dialister	1			194	3.59	198	0	53	0	0	0	0	0	0	0	0	0	0	0	0	0	0	0	0	0	0	0	0	57	0	0	0	0	0	0	0	0	0	0	0	0	0	0	0	0	0	0
OPU_384	uncult_family_Rhodobacteraceae	Bacteria;Proteobacteria;Alphaproteobacteria;Rhodobacterales;Rhodobacteraceae	1			194	3.59	184	0	76	0	0	0	0	0	0	0	0	0	0	0	0	0	0	0	0	0	0	0	0	0	0	0	0	0	0	0	0	0	0	0	0	0	0	0	0	0	0	0
OPU_945	Microbacterium_oxydans	Bacteria;Actinobacteria;Actinobacteria;Micrococcales;Microbacteriaceae;Microbacterium	1			194	3.59	143	0	0	0	0	0	0	0	0	0	0	0	0	0	0	0	0	0	0	0	0	0	0	0	0	0	0	0	0	0	0	0	0	0	0	0	0	0	0	5	68	0
OPU_895	Actinomyces_johnsonii	Bacteria;Actinobacteria;Actinobacteria;Actinomycetales;Actinomycineae;Actinomycetaceae;Actinomyces	1			194	3.59	137	0	0	0	0	0	0	0	0	0	0	0	0	0	0	0	0	0	0	0	0	0	0	0	0	0	0	0	0	0	25	0	0	0	0	0	0	0	0	0	0	0
OPU_1274	Prevotella_maculosa	Bacteria;Bacteroidetes;Bacteroidia;Bacteroidales;Prevotellaceae;Prevotella	1			194	3.59	111	0	0	0	0	0	0	0	0	0	1	0	0	0	0	0	0	0	0	0	0	0	0	59	0	0	0	0	0	0	2	0	0	0	0	0	0	0	0	0	0	0
OPU_1698	uncult_family_Ruminococcaceae_UCG-005	Bacteria;Firmicutes;Clostridia;Clostridiales;Ruminococcaceae	1			194	3.59	106	0	0	0	0	0	0	0	0	0	0	0	0	0	0	12	0	0	0	0	0	0	0	0	0	0	0	0	0	0	1	0	0	0	0	0	0	0	0	0	0	0
OPU_1317	Alloprevotella_sp5	Bacteria;Bacteroidetes;Bacteroidia;Bacteroidales;Prevotellaceae;Alloprevotella	1			194	3.59	104	0	0	0	0	0	0	0	0	0	0	0	0	0	0	0	0	0	0	0	0	0	0	0	0	0	0	0	0	0	0	0	0	0	0	0	0	0	0	0	0	0
OPU_327	Rubellimicrobium_sp1	Bacteria;Proteobacteria;Alphaproteobacteria;Rhodobacterales;Rhodobacteraceae;Rubellimicrobium	1			194	3.59	94	7	0	0	0	0	0	0	0	0	0	0	0	0	0	0	0	35	0	0	0	0	0	0	0	0	0	0	0	0	0	2	0	0	0	0	0	0	0	0	0	0
OPU_1163	Leptotrichia_wadei	Bacteria;Fusobacteria;Fusobacteriia;Fusobacteriales;Leptotrichiaceae;Leptotrichia	1			194	3.59	81	0	0	0	0	0	0	0	0	0	0	0	0	0	0	0	0	0	0	0	0	0	0	0	0	0	0	0	0	0	0	1	0	0	0	0	0	0	0	0	0	0
OPU_1204	Capnocytophaga_ochracea	Bacteria;Bacteroidetes;Flavobacteriia;Flavobacteriales;Flavobacteriaceae;Capnocytophaga	1			194	3.59	71	0	0	0	0	0	0	0	0	0	0	0	0	0	0	0	0	0	0	0	0	0	0	0	0	0	0	0	0	0	7	0	0	0	0	0	0	0	0	0	0	0
OPU_715	Corynebacterium_sp14	Bacteria;Actinobacteria;Actinobacteria;Actinomycetales;Corynebacterineae;Corynebacteriaceae;Corynebacterium	1			194	3.59	61	0	0	0	0	0	0	0	0	0	0	0	0	0	0	0	0	0	0	0	0	0	0	16	0	0	0	0	0	0	0	0	0	0	0	0	0	0	0	0	0	0
OPU_1161	Treponema_denticola	Bacteria;Spirochaetes;Spirochaetes;Spirochaetales;Spirochaetaceae;Treponema	1			194	3.59	47	0	0	0	0	0	0	0	0	0	0	0	0	0	0	0	0	0	0	0	0	0	0	0	0	0	0	0	0	0	0	0	0	0	0	0	0	0	0	0	0	0
OPU_318	Pseudomonas_oryzihabitans	Bacteria;Proteobacteria;Gammaproteobacteria;Pseudomonadales;Pseudomonadaceae;Pseudomonas	1			194	3.59	44	0	0	0	0	0	0	0	0	0	0	0	0	0	0	0	0	0	0	0	0	0	0	0	0	0	0	0	0	0	6	0	0	0	0	0	0	0	0	0	0	0
OPU_966	Microbacterium_ginsengisoli	Bacteria;Actinobacteria;Actinobacteria;Micrococcales;Microbacteriaceae;Microbacterium	1			194	3.59	34	0	3	0	0	0	0	0	0	0	0	0	0	0	0	0	0	0	0	0	0	0	0	0	0	0	0	0	0	0	0	0	0	0	0	0	0	0	0	0	0	0
OPU_1646	Anaerococcus_tetradius	Bacteria;Firmicutes;Clostridia;Eubacteriales;Peptoniphilaceae;Anaerococcus	1			194	3.59	32	0	0	0	0	0	0	0	0	0	0	0	0	0	0	0	0	0	0	0	0	0	0	0	0	0	0	0	0	0	0	0	0	0	2	0	0	0	0	0	0	0
OPU_812	Arthrobacter_sp1	Bacteria;Actinobacteria;Actinobacteria;Micrococcales;Micrococcaceae;Arthrobacter	1			194	3.59	28	0	0	0	0	0	0	0	0	0	0	0	0	0	0	2	0	0	0	0	0	0	0	0	0	0	0	0	0	0	0	0	0	0	0	0	0	1	0	0	0	0
OPU_088	uncult_family_Moraxellaceae	Bacteria;Proteobacteria;Gammaproteobacteria;Pseudomonadales;Moraxellaceae	1			194	3.59	25	0	10	0	0	0	0	0	0	0	0	0	0	0	0	0	0	0	0	0	0	0	0	0	0	0	0	0	0	0	0	0	0	0	0	0	0	0	0	1	0	0
OPU_222	Neisseria_sp2	Bacteria;Proteobacteria;Betaproteobacteria;Neisseriales;Neisseriaceae;Neisseria	1			194	3.59	22	0	0	0	0	0	0	0	0	0	0	0	0	0	0	0	0	0	0	0	0	0	0	1	0	0	1	0	0	0	2	0	0	0	0	0	0	0	0	0	0	0
OPU_433	Phyllobacterium_sp2	Bacteria;Proteobacteria;Alphaproteobacteria;Rhizobiales;Phyllobacteriaceae;Phyllobacterium	1			194	3.59	12	0	0	0	0	0	0	0	0	0	0	0	0	0	0	0	0	0	0	0	0	0	0	0	0	0	0	0	0	0	0	0	0	0	0	0	0	0	0	0	0	0
OPU_376	Paracoccus_marinus	Bacteria;Proteobacteria;Alphaproteobacteria;Rhodobacterales;Rhodobacteraceae;Paracoccus	1			194	3.59	10	0	0	0	0	0	0	0	0	0	0	2	0	0	0	0	0	0	0	0	0	0	0	0	0	0	0	0	0	0	0	0	0	0	0	0	0	0	0	1	0	0
OPU_782	Lawsonella_sp1	Bacteria;Actinobacteria;Actinobacteria;Actinomycetales;Unclassified Corynebacterineae;Lawsonella	1			194	3.59	9	0	0	0	0	0	0	0	0	0	0	0	0	0	0	0	0	0	0	0	0	0	0	0	0	0	0	0	0	0	0	0	0	0	0	0	0	0	0	0	0	0
OPU_873	Cutibacterium_granulosum	Bacteria;Actinobacteria;Actinobacteria;Actinomycetales;Propionibacterineae;Propionibacteriaceae;Cutibacterium	1			194	3.59	8	0	1	0	0	0	0	0	0	0	0	0	0	0	0	0	0	0	0	0	0	0	0	0	0	0	0	0	0	0	0	0	0	0	0	0	0	0	0	1	0	0
OPU_266	Delftia_sp7	Bacteria;Proteobacteria;Betaproteobacteria;Burkholderiales;Comamonadaceae;Delftia	1			194	3.59	7	0	0	0	0	0	0	0	1	0	0	0	0	0	0	0	0	0	0	0	0	0	0	0	0	0	0	0	0	0	0	0	0	0	0	0	0	0	0	0	0	0
OPU_441	uncult_family_Rhizobiaceae	Bacteria;Proteobacteria;Alphaproteobacteria;Rhizobiales;Rhizobiaceae	1			194	3.59	7	0	0	0	0	0	0	0	0	0	0	0	0	0	0	0	0	0	0	0	1	0	1	0	0	0	0	0	0	0	0	0	0	0	0	0	0	0	0	0	0	0
OPU_437	uncult_family_Rhizobiaceae	Bacteria;Proteobacteria;Alphaproteobacteria;Rhizobiales;Rhizobiaceae	1			194	3.59	7	0	0	0	0	0	0	0	0	0	0	0	0	0	0	0	0	0	0	0	0	0	0	0	0	0	0	0	0	0	0	0	0	0	0	0	0	0	0	0	0	0
OPU_1584	Staphylococcus_epidermidis	Bacteria;Firmicutes;Bacilli;Bacillales;Staphylococcaceae;Staphylococcus	1		isolated	194	3.59	7	0	0	0	0	0	0	0	0	0	0	0	0	0	0	0	0	0	0	0	0	0	0	0	0	1	0	0	0	0	0	0	0	0	0	0	0	0	0	0	1	0
OPU_745	Corynebacterium_sp30	Bacteria;Actinobacteria;Actinobacteria;Actinomycetales;Corynebacterineae;Corynebacteriaceae;Corynebacterium	1			195	3.08	5254	0	0	0	0	0	0	0	0	0	0	0	0	0	0	0	0	0	0	0	0	0	0	0	0	0	0	0	0	0	0	0	0	0	0	0	0	0	0	0	0	0
OPU_743	Corynebacterium_oculi	Bacteria;Actinobacteria;Actinobacteria;Actinomycetales;Corynebacterineae;Corynebacteriaceae;Corynebacterium	1			195	3.08	2150	0	0	0	0	0	0	0	0	0	0	0	0	0	0	0	0	0	0	0	0	0	0	0	0	0	0	0	0	0	0	0	0	0	0	0	0	0	0	0	0	0
OPU_1225	Chryseobacterium_taklimakanense	Bacteria;Bacteroidetes;Flavobacteriia;Flavobacteriales;Flavobacteriaceae;Chryseobacterium	1			195	3.08	1143	0	0	0	0	0	0	0	0	0	0	0	0	0	0	0	0	0	0	0	0	0	0	103	0	0	0	0	0	0	0	0	0	0	0	0	0	0	0	0	0	0
OPU_129	Lysobacter_sp1	Bacteria;Proteobacteria;Gammaproteobacteria;Lysobacterales;Lysobacteraceae;Lysobacter	1			195	3.08	641	0	0	0	0	0	0	0	0	151	0	0	0	0	0	0	0	0	0	0	0	0	0	0	0	0	0	0	0	0	28	0	0	0	0	0	0	0	0	0	0	0
OPU_1428	Streptococcus_mutans	Bacteria;Firmicutes;Bacilli;Lactobacillales;Streptococcaceae;Streptococcus	1			195	3.08	403	0	0	0	0	0	0	0	0	0	0	0	0	0	0	0	0	0	0	0	0	0	0	0	0	0	0	0	0	0	0	0	0	0	0	0	0	0	0	0	0	0
OPU_971	Zimmermannella_sp1	Bacteria;Actinobacteria;Actinobacteria;Micrococcales;Microbacteriaceae;Zimmermannella	1			195	3.08	359	0	0	0	0	0	0	0	0	0	0	0	0	0	0	0	0	0	0	0	0	0	0	100	0	0	0	0	0	0	0	0	0	0	0	0	0	0	0	0	0	0
OPU_1457	leuconostoc_citreum	Bacteria;Firmicutes;Bacilli;Lactobacillales;Leuconostocaceae;Leuconostoc	1			195	3.08	319	0	0	0	0	0	0	0	0	0	0	0	0	0	0	0	0	0	0	0	0	0	0	13	0	0	0	0	0	0	199	0	0	0	0	0	0	0	0	0	0	0
OPU_975	Canibacter_sp1	Bacteria;Actinobacteria;Actinobacteria;Micrococcales;Microbacteriaceae;Canibacter	1			195	3.08	306	0	0	0	0	0	0	0	0	0	0	0	0	0	0	0	0	0	0	0	0	0	0	0	0	0	0	0	0	0	4	1	0	0	0	0	0	0	0	0	0	0
OPU_1229	Chryseobacterium_montanum	Bacteria;Bacteroidetes;Flavobacteriia;Flavobacteriales;Flavobacteriaceae;Chryseobacterium	1			195	3.08	291	0	0	0	0	0	0	0	0	0	0	0	0	0	0	0	0	0	0	0	0	0	0	0	0	0	0	0	0	0	0	0	0	0	16	0	0	1	0	0	0	0
OPU_329	Rubellimicrobium_sp2	Bacteria;Proteobacteria;Alphaproteobacteria;Rhodobacterales;Rhodobacteraceae;Rubellimicrobium	1			195	3.08	273	0	0	0	0	0	0	0	0	0	0	0	0	0	0	0	0	15	0	0	0	0	0	42	0	2	0	0	0	0	0	0	0	0	0	0	0	0	0	0	0	0
OPU_1492	Aerococcus_sp1	Bacteria;Firmicutes;Bacilli;Lactobacillales;Aerococcaceae;Aerococcus	1			195	3.08	256	0	0	0	0	0	0	0	0	0	0	0	0	0	0	0	0	0	0	0	0	0	0	0	0	0	0	0	0	0	0	0	0	0	0	0	0	0	0	0	0	0
OPU_496	Sphingomonas_sp1	Bacteria;Proteobacteria;Alphaproteobacteria;Sphingomonadales;Sphingomonadaceae;Sphingomonas	1			195	3.08	252	0	0	0	0	0	0	0	0	0	0	0	0	0	0	0	0	0	0	0	0	0	0	85	0	0	0	31	0	0	0	0	0	0	0	0	0	0	0	0	0	0
OPU_1086	Gordonia_terrae	Bacteria;Actinobacteria;Actinobacteria;Actinomycetales;Corynebacterineae;Nocardiaceae;Gordonia	1			195	3.08	246	0	8	0	0	0	0	0	0	0	0	0	0	0	0	0	0	0	0	0	0	0	0	0	0	0	0	0	0	0	0	0	0	0	0	0	0	0	0	0	0	0
OPU_060	Acinetobacter_schindleri	Bacteria;Proteobacteria;Gammaproteobacteria;Pseudomonadales;Moraxellaceae;Acinetobacter	1			195	3.08	228	0	0	0	0	0	0	0	0	0	0	0	0	0	0	0	0	0	0	0	0	0	0	0	0	0	0	0	0	0	0	0	0	0	0	0	0	0	0	0	0	49
OPU_570	Oipengyuanis_sp1	Bacteria;Proteobacteria;Alphaproteobacteria;Sphingomonadales;Erythrobacteraceae;Qipengyuania	1			195	3.08	227	0	0	0	0	0	0	0	0	0	0	0	0	0	0	0	0	0	0	0	0	0	0	0	0	0	0	0	0	0	0	0	0	37	0	0	0	0	0	9	0	0
OPU_830	Kocuria_marina	Bacteria;Actinobacteria;Actinobacteria;Micrococcales;Micrococcaceae;Kocuria	1			195	3.08	224	0	0	0	0	0	0	0	0	0	0	0	0	0	0	0	0	0	0	0	0	0	0	0	0	0	0	0	0	0	0	0	0	0	0	0	0	0	0	0	0	0
OPU_286	Hydrogenophilus_hirschii	Bacteria;Proteobacteria;Hydrogenophilalia;Hydrogenophilales;Hydrogenophilaceae;Hydrogenophilus	1			195	3.08	208	24	0	0	0	0	0	0	0	0	110	0	0	0	0	8	0	0	0	0	0	0	0	0	0	0	0	0	0	0	0	0	0	0	0	0	0	0	0	0	0	0
OPU_1353	Campylobacter_concisus	Bacteria;Proteobacteria;Epsilonproteobacteria;Campylobacterales;Campylobacteraceae;Campylobacter	1			195	3.08	205	0	0	0	0	0	0	0	0	0	0	0	0	0	0	0	0	0	0	0	0	0	0	0	0	0	0	0	0	0	0	0	0	0	0	0	0	0	4	0	0	0
OPU_1030	Nocardioides_sp1	Bacteria;Actinobacteria;Actinobacteria;Actinomycetales;Propionibacterineae;Nocardioidaceae;Nocardioides	1			195	3.08	191	0	0	0	0	0	0	0	0	0	0	0	0	0	0	0	0	0	0	0	0	0	0	0	0	0	0	0	0	0	0	0	0	2	0	0	0	0	0	4	0	0
OPU_1459	Leuconostoc_lactis	Bacteria;Firmicutes;Bacilli;Lactobacillales;Leuconostocaceae;Leuconostoc	1			195	3.08	188	0	0	0	0	0	0	0	0	0	0	0	0	0	0	0	0	0	0	0	0	0	0	1	0	0	0	0	0	0	131	0	0	0	0	0	0	0	0	0	0	0
OPU_1641	Anaerococcus_lactolyticus	Bacteria;Firmicutes;Clostridia;Eubacteriales;Peptoniphilaceae;Anaerococcus	1			195	3.08	176	0	0	0	0	0	0	0	0	0	0	0	0	0	0	0	0	0	0	0	0	0	0	1	0	0	0	0	0	0	0	0	0	0	0	0	0	0	0	10	0	16
OPU_1084	Tsukamurella_tyrosinosolvens	Bacteria;Actinobacteria;Actinobacteria;Actinomycetales;Corynebacterineae;Tsukamurellaceae;Tsukamurella	1			195	3.08	167	0	38	0	0	0	0	0	0	0	0	0	0	0	0	0	0	0	0	0	0	0	0	0	0	0	0	0	0	0	0	0	0	0	0	0	0	0	0	0	0	0
OPU_831	Kocuria_rhizophila	Bacteria;Actinobacteria;Actinobacteria;Micrococcales;Micrococcaceae;Kocuria	1			195	3.08	164	0	0	0	0	0	0	0	0	0	0	0	0	0	0	0	0	0	0	0	0	0	0	0	0	0	0	0	0	0	0	0	0	0	0	0	0	0	0	0	0	0
OPU_279	Aquincola_tertiaricarbonis	Bacteria;Proteobacteria;Betaproteobacteria;Unclassified Burkholderiales;Aquincola	1			195	3.08	162	0	10	0	0	0	0	0	0	0	8	0	0	0	0	0	0	0	0	0	0	0	0	0	0	0	0	0	0	0	0	0	0	0	0	0	0	0	0	40	0	0
OPU_1909	Ottowia_sp2	Bacteria;Proteobacteria;Betaproteobacteria;Burkholderiales;Comamonadaceae;Ottowia	1			195	3.08	154	0	0	0	0	0	0	0	0	0	0	0	0	0	0	0	0	0	0	0	0	0	0	51	0	0	0	0	0	0	13	0	0	0	0	0	0	0	0	0	0	0
OPU_246	Acidovorax_temperans	Bacteria;Proteobacteria;Betaproteobacteria;Burkholderiales;Comamonadaceae;Acidovorax	1			195	3.08	147	0	0	0	0	0	0	0	0	0	0	0	0	0	0	0	0	0	7	0	0	0	0	0	0	0	0	0	0	0	71	0	0	0	0	0	0	0	0	0	0	0
OPU_926	Gardnerella_vaginalis	Bacteria;Actinobacteria;Actinobacteria;Bifidobacteriales;Bifidobacteriaceae;Gardnerella	1			195	3.08	118	0	0	0	0	0	0	0	0	0	0	0	0	0	0	0	0	0	0	0	43	0	0	0	0	0	0	0	0	0	0	0	0	0	0	0	0	0	0	0	0	0
OPU_212	Eikenella_corrodens	Bacteria;Proteobacteria;Betaproteobacteria;Neisseriales;Neisseriaceae;Eikenella	1	group_2		195	3.08	98	0	0	0	0	0	0	0	0	0	0	0	0	15	0	0	0	0	0	0	0	0	0	0	0	0	25	0	0	0	0	0	0	0	0	0	0	0	0	0	0	0
OPU_1783	Selenomonas_artemidis	Bacteria;Firmicutes;Negativicutes;Selenomonadales;Selenomonadaceae;Selenomonas	1			195	3.08	97	0	0	0	0	0	0	0	0	0	0	0	0	0	0	0	0	0	0	0	0	0	0	4	0	0	0	0	0	0	12	0	0	0	0	0	0	0	0	0	0	0
OPU_1769	Dialister_pneumosintes	Bacteria;Firmicutes;Negativicutes;Veillonellales;Veillonellaceae;Dialister	1			195	3.08	93	0	0	0	0	0	0	0	0	0	0	0	0	0	0	0	0	0	0	0	0	0	0	0	0	0	0	0	0	0	0	0	0	0	0	0	0	0	0	0	0	0
OPU_952	Microbacterium_testaceum	Bacteria;Actinobacteria;Actinobacteria;Micrococcales;Microbacteriaceae;Microbacterium	1			195	3.08	83	0	1	0	0	0	0	0	0	0	0	0	0	0	0	0	0	0	5	0	0	0	0	0	0	0	0	0	0	0	0	0	0	0	0	0	0	0	0	0	0	0
OPU_1600	Planococcus_rifietoensis	Bacteria;Firmicutes;Bacilli;Bacillales;Planococcaceae;Planococcus	1			195	3.08	78	2	0	0	0	0	0	0	0	0	0	0	0	0	0	0	0	0	0	0	0	0	0	0	0	0	0	0	0	0	0	0	0	0	0	0	0	0	0	0	0	0
OPU_922	Actinotignum_sp2	Bacteria;Actinobacteria;Actinobacteria;Actinomycetales;Actinomycineae;Actinomycetaceae;Actinotignum	1			195	3.08	76	0	0	0	0	0	0	0	0	0	0	0	0	0	0	0	0	0	0	0	2	0	0	9	0	0	0	0	0	0	1	0	0	0	0	0	0	0	0	0	0	0
OPU_056	Acinetobacter_sp6	Bacteria;Proteobacteria;Gammaproteobacteria;Pseudomonadales;Moraxellaceae;Acinetobacter	1			195	3.08	70	0	0	0	0	0	0	0	0	0	0	0	0	0	0	0	0	0	0	0	0	0	0	0	0	0	0	0	0	0	49	0	0	0	0	0	0	0	0	0	0	0
OPU_054	Acinetobacter_sp5	Bacteria;Proteobacteria;Gammaproteobacteria;Pseudomonadales;Moraxellaceae;Acinetobacter	1			195	3.08	70	0	0	0	0	0	0	0	0	0	0	0	0	0	0	0	0	0	23	0	0	0	0	0	0	0	0	0	0	0	0	0	0	0	0	0	0	0	0	0	0	0
OPU_1318	Alloprevotella_rava	Bacteria;Bacteroidetes;Bacteroidia;Bacteroidales;Prevotellaceae;Alloprevotella	1			195	3.08	65	0	0	0	0	0	0	0	0	0	0	0	0	0	0	0	0	0	0	0	0	0	0	0	0	0	0	0	0	0	0	0	0	0	0	0	0	0	0	0	0	0
OPU_1230	Chryseobacterium_sp8	Bacteria;Bacteroidetes;Flavobacteriia;Flavobacteriales;Flavobacteriaceae;Chryseobacterium	1			195	3.08	60	0	2	0	0	0	0	0	0	1	0	0	0	0	0	0	0	0	0	0	0	0	0	0	0	0	0	0	0	0	0	0	0	0	0	0	0	0	0	0	0	0
OPU_1489	Dolosigranulum_pigrum	Bacteria;Firmicutes;Bacilli;Lactobacillales;Carnobacteriaceae;Dolosigranulum	1			195	3.08	59	0	2	0	0	0	0	0	0	0	0	0	0	0	0	0	0	0	0	0	0	0	0	37	0	0	0	0	0	0	2	0	0	0	0	0	0	0	0	0	0	0
OPU_093	Psychrobacter_faecalis	Bacteria;Proteobacteria;Gammaproteobacteria;Pseudomonadales;Moraxellaceae;Psychrobacter	1			195	3.08	54	0	0	0	0	0	0	0	0	0	0	0	0	0	0	0	0	0	0	0	0	0	0	0	0	0	0	0	0	0	0	0	0	0	0	0	0	0	11	0	0	0
OPU_1166	Leptotrichia_trevisanii	Bacteria;Fusobacteria;Fusobacteriia;Fusobacteriales;Leptotrichiaceae;Leptotrichia	1			195	3.08	37	0	0	0	0	0	0	0	0	0	0	0	0	0	0	0	0	0	0	0	0	0	0	25	0	0	0	0	0	0	0	0	0	0	0	0	0	0	0	0	0	0
OPU_071	Acinetobacter_junii	Bacteria;Proteobacteria;Gammaproteobacteria;Pseudomonadales;Moraxellaceae;Acinetobacter	1			195	3.08	31	0	0	0	0	0	0	0	0	0	0	0	0	0	0	0	0	0	2	0	0	0	0	0	0	0	0	0	0	0	0	0	0	0	25	0	0	0	0	0	0	0
OPU_005	Aeromonas_media	Bacteria;Proteobacteria;Gammaproteobacteria;Aeromonadales;Aeromonadaceae;Aeromonas	1			195	3.08	26	0	0	0	0	0	0	0	0	0	0	0	0	0	0	0	0	0	0	0	0	0	0	0	0	0	0	0	0	0	2	0	0	0	0	0	0	0	0	0	0	0
OPU_404	Mesorhizobium_sp3	Bacteria;Proteobacteria;Alphaproteobacteria;Rhizobiales;Phyllobacteriaceae;Mesorhizobium	1			195	3.08	23	0	0	0	0	2	0	1	0	0	0	0	0	0	0	0	0	0	0	0	0	0	0	0	0	0	0	0	0	0	0	0	0	0	0	0	0	0	0	0	0	0
OPU_759	Corynebacterium_sp37	Bacteria;Actinobacteria;Actinobacteria;Actinomycetales;Corynebacterineae;Corynebacteriaceae;Corynebacterium	1			195	3.08	22	1	0	0	0	0	0	0	0	0	0	0	0	0	0	0	0	0	0	0	0	0	0	0	0	0	0	0	0	0	0	0	0	0	0	0	0	0	0	0	0	0
OPU_872	Cutibacterium_sp2	Bacteria;Actinobacteria;Actinobacteria;Actinomycetales;Propionibacterineae;Propionibacteriaceae;Cutibacterium	1			195	3.08	22	0	0	0	0	0	0	0	0	0	0	0	0	0	0	0	0	0	0	0	0	0	0	0	0	0	0	0	0	0	0	0	0	0	0	0	0	0	0	1	0	0
OPU_799	Micrococcus_flavus	Bacteria;Actinobacteria;Actinobacteria;Micrococcales;Micrococcaceae;Micrococcus	1			195	3.08	18	0	0	0	0	0	0	0	0	0	0	1	0	0	0	0	0	0	0	0	0	0	0	0	0	1	0	0	0	0	0	0	0	0	0	0	0	0	0	0	0	0
OPU_1235	Chryseobacterium_sp13	Bacteria;Bacteroidetes;Flavobacteriia;Flavobacteriales;Flavobacteriaceae;Chryseobacterium	1			195	3.08	16	0	8	0	0	0	0	0	0	0	0	0	0	0	0	0	0	0	0	0	0	0	0	0	0	0	0	0	0	0	2	0	0	0	0	0	0	0	0	0	0	0
OPU_053	Acinetobacter_sp3	Bacteria;Proteobacteria;Gammaproteobacteria;Pseudomonadales;Moraxellaceae;Acinetobacter	1			195	3.08	13	0	3	0	0	0	0	0	0	0	0	0	0	0	0	0	0	0	0	0	0	0	0	0	0	0	0	0	0	0	1	0	0	0	4	0	0	0	0	0	0	0
OPU_1395	Streptococcus_sp3	Bacteria;Firmicutes;Bacilli;Lactobacillales;Streptococcaceae;Streptococcus	1			195	3.08	9	0	0	0	0	0	0	0	0	2	0	0	0	0	0	0	0	0	0	0	0	0	0	0	0	0	0	0	0	0	0	0	0	0	0	0	0	0	0	0	0	0
OPU_772	Corynebacterium_sp44	Bacteria;Actinobacteria;Actinobacteria;Actinomycetales;Corynebacterineae;Corynebacteriaceae;Corynebacterium	1			195	3.08	8	0	3	0	0	0	0	0	0	0	0	0	0	0	0	0	0	0	0	0	0	0	0	0	0	0	0	0	0	0	0	0	0	0	0	0	0	0	0	0	0	0
OPU_737	Corynebacterium_sp26	Bacteria;Actinobacteria;Actinobacteria;Actinomycetales;Corynebacterineae;Corynebacteriaceae;Corynebacterium	1			195	3.08	6	0	0	0	0	0	0	0	0	0	0	0	0	0	0	0	0	0	1	0	0	0	0	1	0	1	0	0	0	0	0	0	0	0	0	0	0	0	0	0	0	0
OPU_877	uncult_family_Propionibacteriaceae	Bacteria;Actinobacteria;Actinobacteria;Actinomycetales;Propionibacterineae;Propionibacteriaceae	1			195	3.08	6	0	0	0	0	0	0	0	0	0	0	0	0	0	0	0	0	0	0	0	0	0	0	1	0	0	0	0	0	0	0	0	0	0	0	0	0	0	0	0	0	0
OPU_1099	Rhodococcus_erythropolis	Bacteria;Actinobacteria;Actinobacteria;Actinomycetales;Corynebacterineae;Nocardiaceae;Rhodococcus	1			195	3.08	6	0	0	0	0	0	0	0	0	0	0	0	0	0	0	0	0	0	0	0	0	0	0	0	0	0	0	0	1	0	0	0	0	0	0	0	0	1	0	0	0	0
OPU_1908	Ottowia_sp1	Bacteria;Proteobacteria;Betaproteobacteria;Burkholderiales;Comamonadaceae;Ottowia	1			196	2.56	1533	0	963	0	0	0	0	0	0	0	0	0	0	0	0	0	0	0	0	0	0	0	0	0	0	0	0	0	0	0	41	0	0	0	0	0	0	0	0	0	0	0
OPU_097	Moraxella_catarrhalis	Bacteria;Proteobacteria;Gammaproteobacteria;Pseudomonadales;Moraxellaceae;Moraxella	1			196	2.56	778	0	0	0	0	0	0	0	0	0	0	0	0	0	0	0	0	0	0	0	0	0	0	0	0	0	0	0	0	0	0	0	0	0	0	0	0	0	0	0	0	0
OPU_757	Corynebacterium_sp35	Bacteria;Actinobacteria;Actinobacteria;Actinomycetales;Corynebacterineae;Corynebacteriaceae;Corynebacterium	1			196	2.56	496	1	0	0	0	0	0	0	0	0	0	4	0	0	0	0	0	0	0	0	0	0	0	0	0	0	0	0	0	0	0	0	0	0	0	0	0	0	0	0	443	0
OPU_379	Paracoccus_sp26	Bacteria;Proteobacteria;Alphaproteobacteria;Rhodobacterales;Rhodobacteraceae;Paracoccus	1			196	2.56	378	0	0	0	0	0	0	0	0	0	0	0	0	0	0	0	0	0	0	0	0	0	0	28	0	0	0	0	0	0	0	0	0	0	0	0	0	0	0	0	0	0
OPU_345	uncult_family_Rhodobacteraceae	Bacteria;Proteobacteria;Alphaproteobacteria;Rhodobacterales;Rhodobacteraceae;Rhodobacter	1			196	2.56	339	0	248	0	0	0	0	0	0	0	0	0	0	0	0	0	0	0	0	0	0	0	0	0	0	0	0	0	0	0	0	0	0	0	10	0	0	0	0	0	0	0
OPU_1564	Staphylococcus_sp3	Bacteria;Firmicutes;Bacilli;Bacillales;Staphylococcaceae;Staphylococcus	1			196	2.56	328	0	0	0	0	0	0	0	0	0	0	0	0	0	0	0	0	0	0	0	0	0	0	0	0	0	0	0	0	0	0	0	0	0	0	0	0	0	0	0	0	0
OPU_1792	uncult_class_Sericytochromatia	Bacteria;Cyanobacteria;Sericytochromatia	1			196	2.56	323	0	0	0	0	0	0	0	0	0	0	0	0	0	0	0	0	0	0	0	0	0	0	0	0	0	0	0	0	0	29	0	0	0	0	0	0	0	0	0	0	0
OPU_674	uncult_family_Geminicoccaceae	Bacteria;Proteobacteria;Alphaproteobacteria;Tistrellales;Geminicoccaceae	1			196	2.56	318	0	0	0	0	0	0	0	0	0	0	0	0	0	0	0	0	0	0	0	0	0	0	0	0	0	0	0	0	0	0	0	0	0	90	0	0	0	0	0	0	0
OPU_115	Stenotrophomonas_rhizophila	Bacteria;Proteobacteria;Gammaproteobacteria;Lysobacteriales;Lysobacteraceae;Stenotrophomonas	1			196	2.56	294	0	1	0	0	0	0	0	0	1	0	0	0	0	0	0	0	0	0	0	0	0	0	0	0	0	0	0	0	0	0	0	0	0	187	0	0	0	0	0	0	0
OPU_896	Actinomyces_sp1	Bacteria;Actinobacteria;Actinobacteria;Actinomycetales;Actinomycineae;Actinomycetaceae;Actinomyces	1			196	2.56	274	0	0	0	0	0	0	0	0	0	0	0	0	0	0	0	0	0	0	0	0	0	0	0	0	0	0	0	0	0	81	0	0	0	0	0	0	0	0	0	0	0
OPU_197	Burkholderia_stabilis	Bacteria;Proteobacteria;Betaproteobacteria;Burkholderiales;Burkholderiaceae;Burkholderia	1			196	2.56	263	0	0	0	0	0	0	0	0	0	0	0	0	0	0	0	0	0	0	0	0	0	0	0	0	0	0	0	0	0	0	0	0	0	0	0	0	0	0	0	0	0
OPU_1256	Porphyromonas_somerae	Bacteria;Bacteroidetes;Bacteroidia;Bacteroidales;Porphyromonadaceae;Porphyromonas	1			196	2.56	239	0	0	0	0	0	0	0	0	0	0	0	0	0	0	0	0	0	0	0	0	0	0	0	0	0	0	0	0	0	0	0	0	0	0	0	0	0	0	0	0	0
OPU_186	Massilia_aurea	Bacteria;Proteobacteria;Betaproteobacteria;Burkholderiales;Oxalobacteraceae;Massilia	1			196	2.56	211	0	0	0	0	0	0	0	0	0	0	0	0	0	0	0	0	0	0	0	0	0	0	0	0	0	0	0	0	0	7	0	0	0	0	0	0	0	0	0	0	0
OPU_924	Flaviflexus_sp2	Bacteria;Actinobacteria;Actinobacteria;Actinomycetales;Actinomycineae;Actinomycetaceae;Flaviflexus	1			196	2.56	181	0	0	0	0	0	0	0	0	0	0	0	0	0	0	0	0	0	0	0	0	0	0	0	0	0	0	0	0	0	0	0	0	0	0	0	0	0	0	0	0	0
OPU_1674	Eubacterium_saphenum	Bacteria;Firmicutes;Clostridia;Clostridiales;Eubacteriaceae;Eubacterium	1			196	2.56	176	0	0	0	0	0	0	0	0	0	0	0	0	0	0	0	0	0	0	0	0	0	0	0	0	0	0	0	0	0	0	0	0	0	0	0	0	0	0	0	0	0
OPU_1466	Enterococcus_faecium	Bacteria;Firmicutes;Bacilli;Lactobacillales;Enterococcaceae;Enterococcus	1			196	2.56	174	0	0	0	0	0	0	0	0	0	0	0	0	0	0	0	0	0	1	0	0	0	0	0	0	0	0	0	0	0	0	0	0	0	0	0	0	0	0	0	0	0
OPU_1327	uncult_family_Rikenellaceae_RC9	Bacteria;Bacteroidetes;Bacteroidia;Bacteroidales;Rikenellaceae	1			196	2.56	153	0	0	0	0	0	0	0	0	0	0	0	0	0	0	0	0	0	0	0	0	0	0	0	0	0	0	0	0	0	0	0	0	0	0	0	0	0	0	0	0	0
OPU_1439	Lactobacillus_sakei_subsp_sakei	Bacteria;Firmicutes;Bacilli;Lactobacillales;Lactobacillaceae;Lactobacillus	1			196	2.56	146	0	0	0	0	0	0	0	0	0	0	0	0	0	0	0	0	0	0	0	0	0	0	0	0	0	0	0	0	0	17	0	0	0	0	0	0	0	0	0	0	0
OPU_1418	Streptococcus_intermedius	Bacteria;Firmicutes;Bacilli;Lactobacillales;Streptococcaceae;Streptococcus	1			196	2.56	145	0	0	0	0	0	0	0	0	0	0	0	0	0	0	0	0	0	0	0	0	0	0	41	0	0	0	0	0	0	0	0	0	0	0	0	0	0	0	0	0	0
OPU_065	Acinetobacter_parvus	Bacteria;Proteobacteria;Gammaproteobacteria;Pseudomonadales;Moraxellaceae;Acinetobacter	1			196	2.56	137	0	42	0	0	0	0	0	0	0	0	0	0	0	0	0	0	0	0	0	0	0	0	0	0	0	0	0	0	0	0	1	0	0	27	0	0	0	0	0	0	0
OPU_1301	Prevotella_jejuni	Bacteria;Bacteroidetes;Bacteroidia;Bacteroidales;Prevotellaceae;Prevotella	1			196	2.56	131	0	0	0	0	0	0	0	0	0	0	0	0	0	0	0	0	0	0	0	0	0	0	0	0	0	0	0	0	0	0	0	0	0	0	0	0	0	0	0	0	0
OPU_1275	Prevotella_salivae	Bacteria;Bacteroidetes;Bacteroidia;Bacteroidales;Prevotellaceae;Prevotella	1			196	2.56	130	0	0	0	0	0	0	0	0	0	0	0	0	0	0	0	0	0	0	0	0	0	0	0	0	0	0	0	0	0	0	0	0	0	0	0	0	0	0	0	0	0
OPU_1279	Prevotella_bivia	Bacteria;Bacteroidetes;Bacteroidia;Bacteroidales;Prevotellaceae;Prevotella	1			196	2.56	129	0	0	0	0	0	0	0	0	0	0	0	0	0	0	0	0	0	0	0	0	0	0	0	0	0	0	0	0	0	0	1	0	0	0	0	0	0	0	0	0	0
OPU_721	Corynebacterium_aquatimens	Bacteria;Actinobacteria;Actinobacteria;Actinomycetales;Corynebacterineae;Corynebacteriaceae;Corynebacterium	1			196	2.56	123	0	0	0	0	0	0	0	0	0	0	35	0	0	0	0	0	0	0	0	0	0	0	0	0	0	0	0	0	0	0	0	0	0	0	0	0	3	0	0	66	0
OPU_136	Thermomonas_sp3	Bacteria;Proteobacteria;Gammaproteobacteria;Lysobacteriales;Lysobacteraceae;Thermomonas	1			196	2.56	119	0	0	0	0	0	0	0	0	0	0	0	0	0	0	0	0	0	0	0	0	0	0	0	0	0	0	0	0	0	0	4	0	0	0	0	0	0	0	0	0	0
OPU_1772	uncult_family_Veillonellaceae	Bacteria;Firmicutes;Negativicutes;Veillonellales;Veillonellaceae	1			196	2.56	119	0	0	0	0	0	0	0	0	0	0	0	0	0	0	0	0	0	0	0	0	0	0	0	0	0	0	0	0	0	0	0	0	0	0	0	0	0	0	0	0	0
OPU_358	Paracoccus_niistensis	Bacteria;Proteobacteria;Alphaproteobacteria;Rhodobacterales;Rhodobacteraceae;Paracoccus	1			196	2.56	118	0	0	0	0	0	0	0	12	0	0	0	0	0	0	0	0	0	0	0	0	0	0	0	0	0	0	0	0	0	0	0	0	0	0	0	0	0	0	0	0	0
OPU_1749	Peptococcus_sp1	Bacteria;Firmicutes;Clostridia;Eubacteriales;Peptococcaceae;Peptococcus	1			196	2.56	116	0	0	0	0	0	0	0	0	0	0	0	0	0	0	0	0	0	0	0	0	0	0	0	0	0	0	0	0	0	8	0	0	0	0	0	0	0	0	0	0	0
OPU_916	Actinomyces_neuii_subsp_anitratus	Bacteria;Actinobacteria;Actinobacteria;Actinomycetales;Actinomycineae;Actinomycetaceae;Actinomyces	1			196	2.56	113	0	0	0	0	0	0	0	0	0	0	0	0	0	0	0	0	0	0	0	0	0	0	0	0	0	0	18	0	0	0	0	0	0	0	0	0	0	0	0	0	0
OPU_1773	uncult_family_Veillonellaceae	Bacteria;Firmicutes;Negativicutes;Veillonellales;Veillonellaceae	1			196	2.56	110	0	0	0	0	0	0	0	0	0	0	0	0	0	1	0	0	0	0	0	0	0	0	0	0	0	0	0	0	0	0	0	0	0	0	0	0	0	0	0	0	0
OPU_1651	Anaerococcus_vaginalis	Bacteria;Firmicutes;Clostridia;Eubacteriales;Peptoniphilaceae;Anaerococcus	1			196	2.56	109	0	0	0	0	0	0	0	0	0	2	0	0	0	0	0	0	0	0	0	0	0	0	57	0	0	0	0	0	0	0	0	0	0	0	0	0	0	12	0	0	0
OPU_1695	uncult_family_Ruminococcaceae	Bacteria;Firmicutes;Clostridia;Clostridiales;Ruminococcaceae	1			196	2.56	95	0	0	0	0	2	0	0	0	0	0	0	0	0	0	0	0	0	0	0	0	0	0	40	0	0	0	0	0	0	48	0	0	0	0	0	2	0	3	0	0	0
OPU_531	Sphingomonas_astaxanthinifaciens	Bacteria;Proteobacteria;Alphaproteobacteria;Sphingomonadales;Sphingomonadaceae;Sphingomonas	1			196	2.56	89	0	0	0	0	0	0	0	0	0	0	0	0	0	0	0	0	0	0	0	0	0	0	0	0	0	0	0	0	0	0	0	0	0	0	0	0	0	0	0	0	0
OPU_573	Altererythrobacter_sp2	Bacteria;Proteobacteria;Alphaproteobacteria;Sphingomonadales;Erythrobacteraceae;Altererythrobacter	1			196	2.56	79	0	0	0	0	0	0	0	0	0	0	0	0	0	0	0	0	0	0	0	0	0	0	0	0	0	0	0	0	0	0	0	0	0	0	0	0	0	0	0	0	0
OPU_1732	Lachnoanaerobaculum_sp1	Bacteria;Firmicutes;Clostridia;Clostridiales;Lachnospiraceae;Lachnoanaerobaculum	1			196	2.56	77	0	0	0	0	0	0	0	0	0	0	0	0	0	0	0	0	0	0	0	0	0	0	0	0	0	0	0	0	0	0	0	0	0	0	26	0	0	0	0	0	0
OPU_1168	Leptotrichia_buccalis	Bacteria;Fusobacteria;Fusobacteriia;Fusobacteriales;Leptotrichiaceae;Leptotrichia	1			196	2.56	72	0	0	0	0	0	0	0	0	0	0	0	0	0	0	0	0	0	0	0	0	0	0	0	0	0	0	0	0	0	16	0	0	0	0	0	0	0	0	0	0	0
OPU_1276	Prevotella_oulorum	Bacteria;Bacteroidetes;Bacteroidia;Bacteroidales;Prevotellaceae;Prevotella	1			196	2.56	68	0	0	0	0	0	0	0	0	0	0	0	0	0	0	0	0	0	0	0	0	0	0	1	0	0	0	0	0	0	10	0	0	0	0	0	0	0	0	0	0	0
OPU_1307	Prevotella_corporis	Bacteria;Bacteroidetes;Bacteroidia;Bacteroidales;Prevotellaceae;Prevotella	1			196	2.56	67	0	0	0	0	0	0	0	0	0	0	1	0	0	0	0	0	0	0	0	0	0	0	31	0	0	0	0	0	0	0	0	0	0	0	0	0	0	0	0	0	0
OPU_900	Actinomyces_sp3	Bacteria;Actinobacteria;Actinobacteria;Actinomycetales;Actinomycineae;Actinomycetaceae;Actinomyces	1			196	2.56	57	0	0	0	0	0	0	0	0	0	0	0	0	0	0	0	0	0	0	0	0	0	0	0	0	0	0	0	0	0	0	4	0	0	0	0	0	0	0	0	0	0
OPU_839	Rothia_amarae	Bacteria;Actinobacteria;Actinobacteria;Micrococcales;Micrococcaceae;Rothia	1			196	2.56	55	0	0	0	0	0	0	0	0	0	4	0	0	0	0	0	0	0	0	0	0	0	0	0	0	0	25	0	0	0	0	0	0	0	0	0	0	0	0	0	0	0
OPU_771	Corynebacterium_callunae	Bacteria;Actinobacteria;Actinobacteria;Actinomycetales;Corynebacterineae;Corynebacteriaceae;Corynebacterium	1			196	2.56	55	0	0	0	0	0	0	0	33	0	0	0	0	0	0	0	0	0	0	0	0	0	0	0	0	0	0	0	0	0	0	0	0	0	0	0	0	0	0	0	0	0
OPU_1034	Nocardioides_ganghwensis	Bacteria;Actinobacteria;Actinobacteria;Actinomycetales;Propionibacterineae;Nocardioidaceae;Nocardioides	1			196	2.56	53	0	0	0	0	0	0	0	0	0	5	0	0	0	0	0	0	0	0	0	0	0	0	0	0	0	0	0	0	0	0	0	0	0	0	0	0	1	0	0	0	0
OPU_1167	Leptotrichia_hofstadii	Bacteria;Fusobacteria;Fusobacteriia;Fusobacteriales;Leptotrichiaceae;Leptotrichia	1			196	2.56	52	0	0	0	0	0	0	0	0	0	0	0	0	0	0	0	0	0	0	0	0	0	0	0	0	0	0	0	0	0	0	0	0	0	0	0	0	0	0	0	0	0
OPU_1205	Capnocytophaga_sp1	Bacteria;Bacteroidetes;Flavobacteriia;Flavobacteriales;Flavobacteriaceae;Capnocytophaga	1			196	2.56	51	0	0	0	0	0	0	0	0	0	0	0	0	0	0	0	0	0	0	0	0	0	0	0	0	0	0	0	0	0	12	0	0	0	0	0	0	0	10	0	0	0
OPU_402	Mesorhizobium_sp2	Bacteria;Proteobacteria;Alphaproteobacteria;Rhizobiales;Phyllobacteriaceae;Mesorhizobium	1			196	2.56	50	0	0	0	0	0	0	0	0	0	0	0	0	0	0	0	0	0	0	0	0	0	0	0	0	0	0	0	0	0	0	0	0	0	0	0	0	0	0	0	0	0
OPU_333	Rubellimicrobium_roseum	Bacteria;Proteobacteria;Alphaproteobacteria;Rhodobacterales;Rhodobacteraceae;Rubellimicrobium	1			196	2.56	50	0	0	0	0	0	0	0	0	0	0	0	26	0	0	0	0	0	0	0	0	0	0	0	0	0	0	0	0	0	0	0	0	0	0	0	0	0	0	0	0	0
OPU_988	Janibacter_sp3	Bacteria;Actinobacteria;Actinobacteria;Micrococcales;Intrasporangiaceae;Janibacter	1			196	2.56	50	0	0	0	0	0	0	0	0	0	3	0	0	0	0	0	0	0	0	0	0	0	0	0	0	0	0	0	0	0	0	0	0	0	0	0	0	0	0	0	0	0
OPU_751	Corynebacterium_pyruviciproducens	Bacteria;Actinobacteria;Actinobacteria;Actinomycetales;Corynebacterineae;Corynebacteriaceae;Corynebacterium	1			196	2.56	48	0	0	0	0	0	0	0	0	0	17	0	0	0	0	0	0	0	0	0	0	0	0	0	0	0	0	0	0	0	0	0	0	0	0	0	0	0	0	0	0	0
OPU_1232	Chryseobacterium_sp10	Bacteria;Bacteroidetes;Flavobacteriia;Flavobacteriales;Flavobacteriaceae;Chryseobacterium	1			196	2.56	43	0	0	0	0	0	0	0	0	0	0	0	0	0	0	0	0	0	0	0	0	0	0	0	0	0	0	0	0	0	0	0	0	17	0	0	0	0	0	0	0	0
OPU_1119	uncult_order_Frankiales	Bacteria;Actinobacteria;Actinobacteria;Frankiales	1			196	2.56	42	17	0	0	0	0	0	0	0	0	4	0	0	0	0	5	0	0	0	0	0	0	0	0	0	4	0	0	0	0	0	0	0	0	0	0	0	0	0	0	0	0
OPU_608	Methylobacterium_phyllosphaerae	Bacteria;Proteobacteria;Alphaproteobacteria;Rhizobiales;Methylobacteriaceae;Methylobacterium	1			196	2.56	41	0	0	0	0	0	0	0	0	0	0	0	0	0	0	0	0	0	0	0	0	0	0	0	0	0	0	0	0	0	0	0	0	0	0	0	0	0	0	0	0	0
OPU_075	Acinetobacter_calcoaceticus	Bacteria;Proteobacteria;Gammaproteobacteria;Pseudomonadales;Moraxellaceae;Acinetobacter	1			196	2.56	38	0	0	0	0	0	0	0	0	0	0	0	0	0	0	0	0	0	0	0	0	0	0	0	0	0	0	0	0	0	4	0	0	0	0	0	0	0	0	0	0	0
OPU_908	Actinomyces_graevenitzii	Bacteria;Actinobacteria;Actinobacteria;Actinomycetales;Actinomycineae;Actinomycetaceae;Actinomyces	1			196	2.56	25	0	0	0	0	0	0	0	0	0	0	0	0	0	0	0	0	0	0	0	0	0	0	0	0	0	0	0	0	0	0	1	0	0	0	0	0	0	0	0	0	0
OPU_838	Rothia_terrae	Bacteria;Actinobacteria;Actinobacteria;Micrococcales;Micrococcaceae;Rothia	1			196	2.56	24	0	0	0	0	0	0	0	0	0	0	0	0	0	0	0	0	0	0	0	0	0	0	0	0	0	0	0	0	0	6	0	0	0	0	0	0	0	0	0	0	0
OPU_803	Micrococcus_sp9	Bacteria;Actinobacteria;Actinobacteria;Micrococcales;Micrococcaceae;Micrococcus	1			196	2.56	17	2	0	0	0	0	0	0	0	0	0	0	0	0	0	0	0	0	0	0	0	0	0	0	0	12	0	0	0	0	0	0	0	0	0	0	0	0	0	0	0	0
OPU_300	Pseudomonas_sp13	Bacteria;Proteobacteria;Gammaproteobacteria;Pseudomonadales;Pseudomonadaceae;Pseudomonas	1			196	2.56	16	0	0	0	0	0	0	0	0	0	0	0	0	0	0	0	0	0	0	0	0	0	0	0	0	0	0	0	0	0	0	0	0	0	0	0	0	0	0	0	0	0
OPU_039	Aggregatibacter_aphrophilus	Bacteria;Proteobacteria;Gammaproteobacteria;Pasteurellales;Pasteurellaceae;Aggregatibacter	1			196	2.56	16	0	0	0	0	0	0	0	0	0	0	0	0	0	0	0	0	0	0	0	0	0	0	0	0	0	0	0	0	0	0	0	0	0	0	0	0	0	0	0	0	0
OPU_052	Acinetobacter_sp2	Bacteria;Proteobacteria;Gammaproteobacteria;Pseudomonadales;Moraxellaceae;Acinetobacter	1			196	2.56	14	0	4	0	0	0	0	0	0	0	0	0	0	0	0	0	0	0	0	0	0	0	0	0	0	0	0	0	0	0	0	0	0	0	5	0	0	0	0	0	0	0
OPU_718	Corynebacterium_sp15	Bacteria;Actinobacteria;Actinobacteria;Actinomycetales;Corynebacterineae;Corynebacteriaceae;Corynebacterium	1			196	2.56	13	0	0	0	0	0	0	0	0	0	0	0	0	0	0	0	0	0	0	0	0	7	0	0	0	0	0	0	0	0	0	0	0	0	0	0	0	0	0	0	0	0
OPU_705	Corynebacterium_sp8	Bacteria;Actinobacteria;Actinobacteria;Actinomycetales;Corynebacterineae;Corynebacteriaceae;Corynebacterium	1			196	2.56	12	0	1	0	0	0	0	0	0	0	0	0	0	0	0	0	0	0	0	0	0	0	0	0	0	7	0	0	0	0	0	0	0	0	0	0	0	0	0	0	0	0
OPU_1442	Lactobacillus_sp4	Bacteria;Firmicutes;Bacilli;Lactobacillales;Lactobacillaceae;Lactobacillus	1			196	2.56	11	1	0	0	0	0	0	0	0	0	0	0	0	0	0	0	0	0	0	0	0	0	0	5	0	0	0	0	0	0	0	0	0	0	0	0	0	0	0	0	0	0
OPU_1255	Porphyromonas_bennonis	Bacteria;Bacteroidetes;Bacteroidia;Bacteroidales;Porphyromonadaceae;Porphyromonas	1			196	2.56	9	0	0	0	0	0	0	0	0	0	0	0	0	0	0	0	0	0	0	0	0	0	0	0	0	0	0	0	0	0	0	0	0	0	0	0	0	0	0	0	0	0
OPU_937	Brevibacterium_pityocampae	Bacteria;Actinobacteria;Actinobacteria;Micrococcales;Brevibacteriaceae;Brevibacterium	1			196	2.56	8	0	0	0	0	0	0	0	0	0	0	0	0	0	0	0	0	0	0	0	1	0	0	0	0	1	0	0	0	0	0	0	0	0	0	0	0	0	0	0	0	0
OPU_1394	Streptococcus_sp2	Bacteria;Firmicutes;Bacilli;Lactobacillales;Streptococcaceae;Streptococcus	1			196	2.56	8	0	0	0	0	0	0	0	0	0	0	0	0	0	0	0	0	0	0	0	0	0	0	0	0	0	0	0	0	0	1	0	0	0	0	0	0	0	0	0	0	0
OPU_1553	Eremococcus_sp1	Bacteria;Firmicutes;Bacilli;Bacillales;Staphylococcaceae;Eremococcus	1			196	2.56	8	0	0	0	0	0	0	0	0	0	0	0	0	0	0	0	0	0	0	0	0	0	0	0	0	0	0	0	0	0	0	0	0	0	0	0	0	0	0	0	1	0
OPU_302	Pseudomonas_sp15	Bacteria;Proteobacteria;Gammaproteobacteria;Pseudomonadales;Pseudomonadaceae;Pseudomonas	1			196	2.56	7	0	0	0	0	0	0	0	0	0	0	0	0	0	0	0	0	0	0	0	0	0	0	0	0	0	0	0	0	0	0	0	0	0	0	0	0	0	0	0	0	0
OPU_113	Stenotrophomonas_sp7	Bacteria;Proteobacteria;Gammaproteobacteria;Lysobacteriales;Lysobacteraceae;Stenotrophomonas	1			196	2.56	7	0	2	0	0	0	0	0	0	0	0	0	0	0	0	0	0	0	0	0	0	0	0	0	0	0	0	0	0	0	0	0	0	0	0	0	0	0	0	0	0	0
OPU_1349	Vibrionimonas_magnilacihabitans	Bacteria;Bacteroidetes;Chitinophagia;Chitinophagales;Chitinophagaceae;Vibrionimonas	1			196	2.56	7	0	0	0	0	0	0	0	0	0	0	0	0	0	1	0	0	0	0	0	0	0	0	0	0	0	0	0	0	0	0	0	0	0	0	0	0	0	0	0	0	0
OPU_447	uncult_family_Rhizobiaceae	Bacteria;Proteobacteria;Alphaproteobacteria;Rhizobiales;Rhizobiaceae	1			196	2.56	6	0	0	0	0	0	0	0	1	0	0	0	0	0	0	0	0	0	0	0	0	0	0	0	0	0	0	0	0	0	0	0	0	0	0	1	0	0	0	0	0	0
OPU_023	Serratia_grimesii	Bacteria;Proteobacteria;Gammaproteobacteria;Enterobacteriales;Yersiniaceae;Serratia	1			196	2.56	6	0	0	0	0	0	0	0	1	0	0	0	0	0	0	0	0	0	0	0	0	0	0	0	0	0	0	0	0	0	0	0	0	0	0	0	0	0	0	0	0	0
OPU_1634	Anaerococcus_sp3	Bacteria;Firmicutes;Clostridia;Eubacteriales;Peptoniphilaceae;Anaerococcus	1			196	2.56	6	0	0	0	0	0	0	0	0	0	0	0	0	0	0	0	0	0	0	0	0	0	0	0	0	0	0	0	0	0	0	0	0	0	0	0	0	0	0	0	0	0
OPU_269	Delftia_sp10	Bacteria;Proteobacteria;Betaproteobacteria;Burkholderiales;Comamonadaceae;Delftia	1			196	2.56	5	0	0	0	0	0	0	0	0	0	0	0	0	0	0	0	0	0	0	0	0	0	0	0	0	0	0	1	0	0	0	0	0	0	0	0	0	0	0	0	0	0
OPU_177	Herbaspirillum_sp6	Bacteria;Proteobacteria;Betaproteobacteria;Burkholderiales;Oxalobacteraceae;Herbaspirillum	1			196	2.56	5	0	0	0	0	0	0	0	0	0	0	0	0	0	0	0	0	0	0	0	0	0	0	0	0	0	0	0	0	0	0	0	0	0	0	0	0	0	0	0	0	0
OPU_468	uncult_family_Rhizobiaceae	Bacteria;Proteobacteria;Alphaproteobacteria;Rhizobiales;Rhizobiaceae	1			196	2.56	5	0	0	0	0	0	0	0	0	0	0	0	0	0	0	0	0	0	0	0	0	0	0	0	0	0	0	0	0	0	0	0	0	0	0	0	0	0	0	0	0	0
OPU_109	Stenotrophomonas_sp3	Bacteria;Proteobacteria;Gammaproteobacteria;Lysobacteriales;Lysobacteraceae;Stenotrophomonas	1			196	2.56	5	0	0	0	0	0	0	0	1	0	0	0	0	0	0	0	0	0	0	0	0	0	0	0	0	0	0	0	0	0	0	0	0	0	0	0	0	0	0	0	0	0
OPU_488	uncult_family_Caulobacteraceae	Bacteria;Proteobacteria;Alphaproteobacteria;Caulobacterales;Caulobacteraceae	1			196	2.56	5	0	0	0	0	0	0	0	0	0	0	0	0	0	0	0	0	0	0	0	0	0	0	0	0	0	0	0	0	0	0	0	0	0	0	0	0	0	0	0	0	0
OPU_453	Ochrobactrum_sp5	Bacteria;Proteobacteria;Alphaproteobacteria;Rhizobiales;Brucellaceae;Ochrobactrum	1			196	2.56	5	0	0	0	0	0	0	0	0	0	0	0	0	0	0	0	0	0	0	0	0	0	0	0	1	0	0	0	0	0	0	0	0	0	0	0	0	0	0	0	0	0
OPU_412	Bradyrhizobium_erythrophlei	Bacteria;Proteobacteria;Alphaproteobacteria;Rhizobiales;Bradyrhizobiaceae;Bradyrhizobium	1			196	2.56	5	0	0	0	0	0	0	0	0	0	0	0	0	0	0	0	0	0	0	0	0	0	0	0	0	0	0	0	0	0	0	0	0	0	0	0	0	1	0	0	0	0
OPU_270	Delftia_sp11	Bacteria;Proteobacteria;Betaproteobacteria;Burkholderiales;Comamonadaceae;Delftia	1			196	2.56	5	0	0	0	0	0	0	0	0	0	0	0	0	0	0	0	0	0	0	0	0	0	0	0	0	0	0	0	0	0	0	0	0	0	0	0	0	0	0	0	0	0
OPU_243	Curvibacter_sp1	Bacteria;Proteobacteria;Betaproteobacteria;Burkholderiales;Comamonadaceae;Curvibacter	1			196	2.56	5	0	0	0	0	0	0	0	1	0	0	0	0	0	0	0	0	0	0	0	1	0	0	0	0	0	0	1	1	0	0	0	0	0	0	0	0	0	0	0	0	0
OPU_123	uncult_family_Lysobacteraceae	Bacteria;Proteobacteria;Gammaproteobacteria;Lysobacteriales;Lysobacteraceae	1			196	2.56	5	0	0	0	0	0	0	0	0	0	0	0	0	0	0	0	0	0	0	0	0	0	0	0	0	0	0	0	1	0	0	0	0	1	0	0	0	0	0	0	0	0
OPU_786	Lawsonella_sp4	Bacteria;Actinobacteria;Actinobacteria;Actinomycetales;Unclassified Corynebacterineae;Lawsonella	1			196	2.56	5	1	0	0	0	0	0	0	0	0	0	0	0	0	0	0	0	0	0	0	0	0	0	0	0	0	0	0	0	0	0	0	0	0	0	0	0	0	0	0	0	0
OPU_1103	Rhodococcus_sp3	Bacteria;Actinobacteria;Actinobacteria;Actinomycetales;Corynebacterineae;Nocardiaceae;Rhodococcus	1			196	2.56	5	0	0	0	0	0	0	0	0	0	0	0	0	0	0	0	0	0	0	0	1	0	0	0	0	0	0	1	0	0	0	1	0	0	0	0	0	0	0	0	0	0
OPU_957	Microbacterium_sp6	Bacteria;Actinobacteria;Actinobacteria;Micrococcales;Microbacteriaceae;Microbacterium	1			196	2.56	5	0	0	0	0	0	0	0	0	0	0	0	0	0	0	0	0	0	0	0	0	0	0	0	0	0	0	0	0	0	0	0	0	0	0	0	0	0	0	0	0	0
OPU_1456	Leuconostoc_carnosum	Bacteria;Firmicutes;Bacilli;Lactobacillales;Leuconostocaceae;Leuconostoc	1			197	2.05	838	0	0	0	0	0	0	0	0	0	0	0	0	0	0	0	0	0	9	0	0	0	0	0	0	0	0	0	0	0	548	0	0	0	0	0	0	0	0	0	0	0
OPU_1788	uncult_family_Chroococcidiopsidaceae	Bacteria;Cyanobacteria;Cyanophyceae;Chroococcidiopsidales;Chroococcidiopsidaceae	1			197	2.05	752	0	0	0	0	0	0	0	0	0	0	0	0	79	0	0	0	0	0	0	0	0	0	0	0	0	0	0	0	0	0	0	0	0	0	0	0	0	0	0	0	0
OPU_196	Paraburkholderia_fungorum	Bacteria;Proteobacteria;Betaproteobacteria;Burkholderiales;Burkholderiaceae;Paraburkholderia	1			197	2.05	433	0	0	0	0	0	1	0	0	0	0	0	0	0	0	0	0	0	0	0	0	0	0	0	0	0	0	0	0	0	0	0	0	0	0	0	0	0	0	0	0	0
OPU_1905	uncult_family_Alcaligenaceae	Bacteria;Proteobacteria;Betaproteobacteria;Burkholderiales;Alcaligenaceae	1			197	2.05	375	0	0	0	0	0	0	0	0	0	0	0	0	0	0	0	0	0	0	0	19	0	0	0	0	0	0	0	0	1	0	0	0	0	0	0	0	0	0	0	0	0
OPU_357	Paracoccus_sp11	Bacteria;Proteobacteria;Alphaproteobacteria;Rhodobacterales;Rhodobacteraceae;Paracoccus	1			197	2.05	349	0	264	0	0	0	0	0	0	0	0	0	0	0	0	0	0	0	0	0	0	0	0	0	0	0	0	0	0	0	0	0	0	0	0	0	0	0	0	0	0	0
OPU_1091	Gordonia_sputi	Bacteria;Actinobacteria;Actinobacteria;Actinomycetales;Corynebacterineae;Nocardiaceae;Gordonia	1			197	2.05	314	0	132	0	0	0	0	0	0	0	0	0	0	0	0	0	0	0	0	0	0	0	0	0	4	0	0	0	0	0	0	0	0	0	0	0	0	0	0	0	0	0
OPU_850	Brachybacterium_ginsengisoli	Bacteria;Actinobacteria;Actinobacteria;Micrococcales;Dermabacteraceae;Brachybacterium	1			197	2.05	313	0	0	0	0	0	0	0	181	0	0	0	0	0	0	0	0	0	0	0	0	0	0	0	0	0	0	0	0	0	0	0	0	0	0	0	0	5	0	0	0	0
OPU_082	Alkanindiges_sp1	Bacteria;Proteobacteria;Gammaproteobacteria;Pseudomonadales;Moraxellaceae;Alkanindiges	1			197	2.05	288	0	0	0	0	0	0	0	0	71	0	0	0	0	0	0	0	0	0	0	0	0	0	0	0	0	0	0	0	0	0	0	0	0	0	0	0	0	0	0	0	0
OPU_935	Brevibacterium_epidermidis	Bacteria;Actinobacteria;Actinobacteria;Micrococcales;Brevibacteriaceae;Brevibacterium	1			197	2.05	281	0	0	0	0	0	0	0	0	0	0	0	0	0	0	0	0	0	0	0	0	0	0	0	0	0	0	0	0	0	0	0	0	0	0	0	0	0	0	0	0	0
OPU_657	Roseomonas_pecuniae	Bacteria;Proteobacteria;Alphaproteobacteria;Rhodospirillales;Acetobacteraceae;Roseomonas	1			197	2.05	268	0	0	0	0	0	0	0	0	0	0	0	0	0	0	0	0	0	0	0	0	0	0	0	0	0	0	21	0	0	0	0	0	0	0	0	0	0	0	0	0	0
OPU_1304	Prevotella_aurantiaca	Bacteria;Bacteroidetes;Bacteroidia;Bacteroidales;Prevotellaceae;Prevotella	1			197	2.05	265	0	0	0	0	0	0	0	0	0	0	0	0	6	0	0	0	0	0	0	0	0	0	238	0	0	0	0	0	0	0	0	0	0	0	0	0	0	0	0	0	0
OPU_1355	Campylobacter_gracilis	Bacteria;Proteobacteria;Epsilonproteobacteria;Campylobacterales;Campylobacteraceae;Campylobacter	1			197	2.05	250	0	0	0	0	0	0	0	0	0	0	0	0	0	0	0	0	0	0	0	0	0	0	0	0	0	0	0	0	0	0	0	0	0	0	0	0	0	0	0	0	0
OPU_150	uncult_family_Lysobacteraceae	Bacteria;Proteobacteria;Gammaproteobacteria;Lysobacteriales;Lysobacteraceae	1			197	2.05	248	0	0	0	0	0	0	0	0	0	0	0	0	0	0	0	0	0	0	0	0	0	0	0	0	0	0	0	0	0	0	0	0	0	25	0	0	0	0	0	0	0
OPU_1619	Exiguobacterium_indicum	Bacteria;Firmicutes;Bacilli;Unclassified Bacillales;Exiguobacterium	1			197	2.05	234	0	0	0	0	0	0	0	0	0	0	0	0	0	0	0	0	0	0	0	0	0	0	0	0	0	0	0	0	0	70	0	0	0	0	0	0	0	0	0	0	0
OPU_476	Brevundimonas_sp5	Bacteria;Proteobacteria;Alphaproteobacteria;Caulobacterales;Caulobacteraceae;Brevundimonas	1			197	2.05	220	0	0	0	0	0	0	0	0	142	0	0	0	0	0	0	0	0	0	0	0	0	0	0	0	0	0	0	0	0	0	0	0	0	0	0	0	0	0	0	0	0
OPU_1249	Sphingobacterium_hotanense	Bacteria;Bacteroidetes;Sphingobacteriia;Sphingobacteriales;Sphingobacteriaceae;Sphingobacterium	1			197	2.05	214	0	145	0	0	0	0	0	0	0	0	0	0	0	0	0	0	0	0	0	0	0	0	0	0	0	0	0	0	0	4	0	0	0	0	0	0	0	0	0	0	0
OPU_1729	Eubacterium_rectale	Bacteria;Firmicutes;Clostridia;Clostridiales;Eubacteriaceae;Eubacterium	1			197	2.05	211	0	0	0	0	0	0	0	0	0	0	0	0	0	0	0	0	0	0	0	0	0	0	0	0	0	0	0	0	0	0	0	0	0	0	0	0	0	0	0	0	0
OPU_341	Haematobacter_massiliensis	Bacteria;Proteobacteria;Alphaproteobacteria;Rhodobacterales;Rhodobacteraceae;Haematobacter	1			197	2.05	207	0	0	0	0	0	0	0	0	0	0	0	0	0	0	0	0	0	0	0	0	0	0	0	0	0	0	0	0	0	0	0	0	0	0	0	0	0	0	0	0	0
OPU_074	Acinetobacter_sp13	Bacteria;Proteobacteria;Gammaproteobacteria;Pseudomonadales;Moraxellaceae;Acinetobacter	1			197	2.05	202	0	72	0	0	0	0	0	0	0	0	0	0	0	0	0	0	0	0	0	0	0	0	0	0	0	0	0	0	0	2	0	0	0	0	0	0	0	0	0	0	0
OPU_857	Dermabacter_hominis	Bacteria;Actinobacteria;Actinobacteria;Micrococcales;Dermabacteraceae;Dermabacter	1			197	2.05	191	0	0	0	0	0	0	0	0	0	0	0	0	0	0	0	0	0	0	0	0	0	0	0	0	0	0	0	0	0	0	0	0	0	0	0	0	0	0	0	0	0
OPU_1522	Bacillus_megaterium	Bacteria;Firmicutes;Bacilli;Bacillales;Bacillaceae;Bacillus	1			197	2.05	190	0	0	0	0	0	0	0	0	0	0	0	0	0	0	0	0	0	0	0	0	0	0	0	0	0	0	0	0	0	0	0	0	0	0	0	0	0	0	0	0	0
OPU_1483	Atopostipes_sp2	Bacteria;Firmicutes;Bacilli;Lactobacillales;Carnobacteriaceae;Atopostipes	1			197	2.05	181	0	0	0	0	0	0	0	0	0	0	0	0	0	0	7	0	0	0	0	0	0	0	0	0	0	0	0	0	0	0	0	0	0	0	0	0	0	0	0	0	0
OPU_611	methylobacterium_goesingense	Bacteria;Proteobacteria;Alphaproteobacteria;Rhizobiales;Methylobacteriaceae;Methylobacterium	1			197	2.05	164	71	0	0	0	0	0	0	0	0	3	0	0	0	0	0	0	0	0	0	0	0	0	0	0	0	0	0	0	0	0	0	0	0	0	0	0	0	0	0	0	0
OPU_1479	Trichococcus_flocculiformis	Bacteria;Firmicutes;Bacilli;Lactobacillales;Carnobacteriaceae;Trichococcus	1			197	2.05	161	0	0	0	0	0	0	0	0	0	0	0	0	0	0	0	0	0	0	0	0	0	0	0	0	0	0	0	0	0	0	0	0	0	0	0	0	0	0	0	0	0
OPU_1653	Peptoniphilus_timonensis	Bacteria;Firmicutes;Clostridia;Clostridiales;Peptoniphilaceae;Peptoniphilus	1			197	2.05	155	0	33	0	0	0	0	0	0	0	0	0	0	0	0	0	0	0	0	0	0	0	0	0	0	0	0	0	0	0	0	0	0	0	0	0	0	0	0	0	0	0
OPU_575	Altererythrobacter_sp4	Bacteria;Proteobacteria;Alphaproteobacteria;Sphingomonadales;Erythrobacteraceae;Altererythrobacter	1			197	2.05	141	0	0	0	0	0	0	0	0	0	0	0	0	0	0	0	0	0	0	0	0	0	0	0	0	0	0	0	0	0	0	0	0	0	0	0	0	23	0	0	0	0
OPU_504	Sphingomonas_sp7	Bacteria;Proteobacteria;Alphaproteobacteria;Sphingomonadales;Sphingomonadaceae;Sphingomonas	1			197	2.05	139	0	6	0	0	0	0	0	0	0	0	0	0	0	0	0	0	0	0	0	0	0	0	0	0	0	0	0	0	0	0	0	0	0	0	0	0	0	0	0	0	0
OPU_1469	Enterococcus_eurekensis	Bacteria;Firmicutes;Bacilli;Lactobacillales;Enterococcaceae;Enterococcus	1			197	2.05	136	0	0	0	0	0	0	0	0	0	0	0	0	0	0	0	0	0	0	0	0	0	0	0	0	0	0	0	0	0	0	1	0	0	0	0	0	0	0	0	0	0
OPU_1542	Jeotgalicoccus_halophilus	Bacteria;Firmicutes;Bacilli;Bacillales;Staphylococcaceae;Jeotgalicoccus	1			197	2.05	132	0	0	0	0	0	0	0	0	0	0	0	0	0	0	0	0	0	0	0	0	0	0	0	0	0	0	0	0	0	0	1	0	0	0	0	0	0	17	0	0	0
OPU_1368	Deinococcus_sp7	Bacteria;Deinococcus-Thermus;Deinococci;Deinococcales;Deinococcaceae;Deinococcus	1			197	2.05	125	0	0	0	0	0	0	0	0	0	0	0	0	0	0	0	0	0	0	0	0	0	0	0	0	0	0	0	0	0	0	0	0	0	0	0	0	3	0	0	0	0
OPU_1778	Selenomonas_dianae	Bacteria;Firmicutes;Negativicutes;Selenomonadales;Selenomonadaceae;Selenomonas	1			197	2.05	123	0	0	0	0	0	0	0	0	0	0	0	0	0	0	0	0	0	0	0	0	0	0	0	0	0	0	0	0	0	0	0	0	0	0	0	0	0	0	0	0	0
OPU_1767	Dialister_micraerophilus	Bacteria;Firmicutes;Negativicutes;Veillonellales;Veillonellaceae;Dialister	1			197	2.05	120	0	0	0	0	0	0	0	0	0	0	0	0	0	0	0	0	0	0	0	0	0	0	0	0	0	0	0	0	0	0	0	0	0	0	0	0	0	0	0	0	0
OPU_489	uncult_family_Caulobacteraceae	Bacteria;Proteobacteria;Alphaproteobacteria;Caulobacterales;Caulobacteraceae	1			197	2.05	119	0	0	0	0	0	0	0	0	0	0	0	0	0	0	0	0	0	0	0	0	0	0	0	0	0	0	0	0	0	0	0	0	0	0	0	1	0	0	0	0	0
OPU_1430	Lactococcus_raffinolactis	Bacteria;Firmicutes;Bacilli;Lactobacillales;Streptococcaceae;Lactococcus	1			197	2.05	115	0	0	0	0	0	0	0	0	0	0	0	0	0	0	0	0	0	0	0	0	0	0	0	0	0	0	0	0	0	27	0	0	0	0	0	0	0	0	0	0	0
OPU_805	Paeniglutamicibacter_sp1	Bacteria;Actinobacteria;Actinobacteria;Micrococcales;Micrococcaceae;Paeniglutamicibacter	1			197	2.05	114	0	0	0	0	0	0	0	0	0	0	0	0	0	0	0	0	0	0	0	0	0	0	0	0	0	0	0	0	0	0	0	0	0	0	0	0	0	0	0	0	0
OPU_331	Rubellimicrobium_sp4	Bacteria;Proteobacteria;Alphaproteobacteria;Rhodobacterales;Rhodobacteraceae;Rubellimicrobium	1			197	2.05	113	0	0	0	0	0	0	0	0	0	0	0	0	0	0	0	0	0	0	0	0	0	0	0	0	0	0	0	0	0	0	0	0	0	0	0	0	0	0	0	0	0
OPU_324	Pseudomonas_sp27	Bacteria;Proteobacteria;Gammaproteobacteria;Pseudomonadales;Pseudomonadaceae;Pseudomonas	1			197	2.05	113	0	0	0	0	0	0	0	0	0	0	0	0	0	0	0	0	0	0	0	0	0	0	0	0	0	0	0	0	0	0	0	0	0	0	0	0	0	0	0	0	0
OPU_1329	uncult_order_Cytophagales	Bacteria;Bacteroidetes;Cytophagia;Cytophagales	1			197	2.05	112	0	0	0	0	0	0	0	0	0	0	0	0	0	0	0	0	0	0	0	0	0	0	0	0	9	0	0	0	0	0	0	0	0	0	0	0	0	0	0	0	0
OPU_764	Corynebacterium_urealyticum	Bacteria;Actinobacteria;Actinobacteria;Actinomycetales;Corynebacterineae;Corynebacteriaceae;Corynebacterium	1			197	2.05	112	0	27	0	0	0	0	0	0	0	0	0	0	0	0	0	1	0	0	0	0	0	0	0	0	0	0	0	0	0	0	0	0	0	0	0	0	0	0	0	0	0
OPU_1462	Weissella_cibaria	Bacteria;Firmicutes;Bacilli;Lactobacillales;Leuconostocaceae;Weissella	1			197	2.05	95	0	0	0	0	0	0	0	0	0	0	0	0	0	0	0	0	0	0	0	0	0	0	0	0	0	0	0	0	0	15	0	0	0	0	0	0	0	0	0	0	0
OPU_119	Xanthomonas_populi	Bacteria;Proteobacteria;Gammaproteobacteria;Lysobacteriales;Lysobacteraceae;Xanthomonas	1			197	2.05	90	0	0	0	0	0	0	0	0	0	0	0	0	0	0	0	0	0	0	0	0	0	0	10	0	0	0	0	0	0	0	0	0	0	0	0	0	0	0	0	0	0
OPU_1538	Salinicoccus_luteus	Bacteria;Firmicutes;Bacilli;Bacillales;Staphylococcaceae;Salinicoccus	1			197	2.05	90	0	0	0	0	0	0	0	0	0	0	0	0	0	0	0	0	0	0	0	0	0	0	0	0	0	0	0	0	0	0	0	0	0	0	0	0	0	0	0	0	0
OPU_190	Massilia_timonae	Bacteria;Proteobacteria;Betaproteobacteria;Burkholderiales;Oxalobacteraceae;Massilia	1			197	2.05	87	0	0	0	0	0	0	0	0	0	0	0	0	0	0	0	0	0	0	0	0	0	0	0	0	0	0	0	0	0	0	0	0	0	0	0	0	0	0	0	0	0
OPU_882	uncult_family_Propionibacteriaceae	Bacteria;Actinobacteria;Actinobacteria;Actinomycetales;Propionibacterineae;Propionibacteriaceae	1			197	2.05	80	0	0	0	0	0	0	0	0	0	0	0	0	0	0	0	0	0	0	0	0	0	0	26	0	0	0	0	0	0	0	0	0	0	0	0	0	0	0	0	0	0
OPU_909	Actinomyces_turicensis	Bacteria;Actinobacteria;Actinobacteria;Actinomycetales;Actinomycineae;Actinomycetaceae;Actinomyces	1			197	2.05	78	0	0	0	0	0	0	0	0	0	0	0	0	0	0	0	0	0	0	0	0	0	0	0	0	0	0	0	0	0	5	0	0	0	0	0	0	0	0	0	0	0
OPU_066	Acinetobacter_dispersus	Bacteria;Proteobacteria;Gammaproteobacteria;Pseudomonadales;Moraxellaceae;Acinetobacter	1			197	2.05	69	0	29	0	0	0	0	0	0	0	0	0	0	0	0	0	0	0	0	0	0	0	0	0	0	0	0	0	0	0	0	0	0	0	0	0	0	0	0	0	0	0
OPU_1665	uncult_family_Family-XI	Bacteria;Firmicutes;Clostridia;Clostridiales;Family-XI	1			197	2.05	67	0	0	0	0	0	0	0	0	0	0	0	0	0	0	0	0	0	0	0	0	0	0	0	0	0	0	0	0	0	0	0	0	0	0	0	0	0	0	0	0	0
OPU_689	uncult_order_Micavibrionales	Bacteria;Proteobacteria;Alphaproteobacteria;Micavibrionales	1			197	2.05	65	0	0	0	0	0	0	0	0	0	0	0	0	0	0	0	0	0	0	0	0	0	0	0	0	0	0	0	0	0	0	0	0	0	0	0	0	0	0	0	0	0
OPU_1215	Chryseobacterium_scophthalmum	Bacteria;Bacteroidetes;Flavobacteriia;Flavobacteriales;Flavobacteriaceae;Chryseobacterium	1			197	2.05	61	0	36	0	0	0	0	0	0	0	0	0	0	0	0	0	0	0	0	0	0	0	0	0	0	0	0	0	0	0	0	0	0	0	0	0	0	0	0	0	0	0
OPU_828	Arthrobacter_gandavensis	Bacteria;Actinobacteria;Actinobacteria;Micrococcales;Micrococcaceae;Arthrobacter	1			197	2.05	54	0	0	0	0	0	0	0	0	0	0	0	0	0	0	0	0	0	0	0	0	0	0	0	0	0	0	0	0	0	0	0	0	0	0	0	3	0	0	0	0	0
OPU_1054	Nocardioides_zeae	Bacteria;Actinobacteria;Actinobacteria;Actinomycetales;Propionibacterineae;Nocardioidaceae;Nocardioides	1			197	2.05	52	0	0	0	0	0	0	0	0	0	0	0	0	0	0	0	0	0	0	0	0	0	0	1	0	0	0	0	0	0	0	0	0	0	0	0	0	0	0	0	0	0
OPU_1650	Anaerococcus_hydrogenalis	Bacteria;Firmicutes;Clostridia;Eubacteriales;Peptoniphilaceae;Anaerococcus	1			197	2.05	42	0	0	0	0	0	0	0	0	0	0	0	0	0	0	0	0	0	0	0	0	0	0	0	0	0	0	0	0	0	0	0	0	0	0	0	0	0	0	0	0	0
OPU_947	Microbacterium_hatanonis	Bacteria;Actinobacteria;Actinobacteria;Micrococcales;Microbacteriaceae;Microbacterium	1			197	2.05	39	0	0	0	0	0	0	0	0	0	0	0	0	0	0	0	0	0	0	0	0	0	0	0	0	0	0	0	0	0	0	0	0	0	0	0	0	0	0	0	0	0
OPU_1041	Nocardioides_sp6	Bacteria;Actinobacteria;Actinobacteria;Actinomycetales;Propionibacterineae;Nocardioidaceae;Nocardioides	1			197	2.05	36	0	0	0	0	0	0	0	0	0	0	0	0	0	0	0	0	0	0	0	0	0	0	0	0	0	0	0	0	0	0	0	0	0	0	0	0	0	0	0	0	0
OPU_1310	Prevotella_sp7	Bacteria;Bacteroidetes;Bacteroidia;Bacteroidales;Prevotellaceae;Prevotella	1			197	2.05	35	0	0	0	0	0	0	0	0	0	0	0	0	0	0	0	0	0	0	0	0	0	0	0	0	0	0	0	0	0	0	0	0	0	0	0	0	0	0	0	0	0
OPU_837	Rothia_endophytica	Bacteria;Actinobacteria;Actinobacteria;Micrococcales;Micrococcaceae;Rothia	1			197	2.05	35	0	0	0	0	0	0	0	0	0	0	0	0	0	0	0	0	0	0	0	0	0	0	15	0	0	0	0	0	0	0	0	0	0	0	0	0	0	0	0	0	0
OPU_040	Aggregatibacter_sp1	Bacteria;Proteobacteria;Gammaproteobacteria;Pasteurellales;Pasteurellaceae;Aggregatibacter	1			197	2.05	34	0	0	0	0	0	0	0	0	5	0	0	0	0	0	0	0	0	0	0	0	0	0	0	0	0	0	0	0	0	0	0	0	0	0	0	0	0	0	0	0	0
OPU_609	Methylobacterium_mesophilicum	Bacteria;Proteobacteria;Alphaproteobacteria;Rhizobiales;Methylobacteriaceae;Methylobacterium	1			197	2.05	27	0	0	0	0	0	0	0	0	0	0	0	0	0	0	0	0	0	0	0	0	0	0	0	0	0	0	0	0	0	0	1	0	0	0	0	0	0	0	0	0	0
OPU_1282	Prevotella_sp1	Bacteria;Bacteroidetes;Bacteroidia;Bacteroidales;Prevotellaceae;Prevotella	1			197	2.05	27	0	0	0	0	0	0	0	0	0	0	0	0	0	0	0	0	0	0	0	0	0	0	0	0	0	0	0	0	0	0	0	0	0	0	0	0	0	0	0	0	0
OPU_1673	Eubacterium_brachy	Bacteria;Firmicutes;Clostridia;Clostridiales;Eubacteriaceae;Eubacterium	1			197	2.05	27	0	0	0	0	0	0	0	0	0	0	0	0	0	0	0	0	0	0	0	0	0	0	0	0	0	0	0	0	0	0	0	0	0	0	0	0	0	0	0	0	0
OPU_1735	uncult_family_Lachnospiraceae	Bacteria;Firmicutes;Clostridia;Clostridiales;Lachnospiraceae	1			197	2.05	27	0	0	0	0	0	0	0	0	0	0	0	0	0	0	0	0	0	0	0	0	0	0	0	0	0	0	0	0	0	8	0	0	0	0	0	0	0	1	0	0	0
OPU_078	Acinetobacter_guangdongensis	Bacteria;Proteobacteria;Gammaproteobacteria;Pseudomonadales;Moraxellaceae;Acinetobacter	1			197	2.05	26	0	0	0	0	0	0	0	0	0	6	0	0	0	0	0	0	0	0	0	0	0	0	0	0	0	0	0	0	0	0	0	0	0	0	0	0	0	0	0	0	0
OPU_1717	Stomatobaculum_sp1	Bacteria;Firmicutes;Clostridia;Clostridiales;Lachnospiraceae;Stomatobaculum	1			197	2.05	26	0	0	0	0	0	0	0	0	0	0	0	0	0	0	0	0	0	0	0	0	0	0	0	0	0	0	0	0	0	2	0	0	0	0	0	0	0	0	0	0	0
OPU_703	Corynebacterium_sp6	Bacteria;Actinobacteria;Actinobacteria;Actinomycetales;Corynebacterineae;Corynebacteriaceae;Corynebacterium	1			197	2.05	23	0	0	0	0	0	0	0	0	0	0	0	0	0	0	0	0	0	0	0	0	0	0	0	0	20	0	1	0	0	0	0	0	0	0	0	0	0	0	0	0	0
OPU_1419	Streptococcus_constellatus	Bacteria;Firmicutes;Bacilli;Lactobacillales;Streptococcaceae;Streptococcus	1			197	2.05	20	0	0	0	0	0	0	0	0	0	0	0	0	0	0	0	0	0	0	0	0	0	0	1	0	0	0	0	0	0	11	0	0	0	0	0	0	0	0	0	0	0
OPU_1737	Oribacterium_sp1	Bacteria;Firmicutes;Clostridia;Clostridiales;Lachnospiraceae;Oribacterium	1			197	2.05	20	0	0	0	0	0	0	0	0	0	0	0	0	0	0	0	0	0	0	0	0	0	0	0	0	0	0	0	0	0	0	0	0	0	0	0	0	0	0	0	0	0
OPU_766	Corynebacterium_sp42	Bacteria;Actinobacteria;Actinobacteria;Actinomycetales;Corynebacterineae;Corynebacteriaceae;Corynebacterium	1			197	2.05	17	1	0	0	0	0	0	0	0	0	0	0	0	0	0	0	0	0	0	0	0	0	0	0	0	0	0	0	0	0	0	0	0	0	0	0	0	0	0	0	1	0
OPU_090	Psychrobacter_cibarius	Bacteria;Proteobacteria;Gammaproteobacteria;Pseudomonadales;Moraxellaceae;Psychrobacter	1			197	2.05	15	0	0	0	0	0	0	0	0	0	0	0	0	0	0	0	0	0	11	0	0	0	0	0	0	0	0	0	0	0	0	0	0	0	0	0	0	0	0	0	0	0
OPU_1046	Marmoricola_sp2	Bacteria;Actinobacteria;Actinobacteria;Actinomycetales;Propionibacterineae;Nocardioidaceae;Marmoricola	1			197	2.05	14	0	0	0	0	0	0	0	0	0	0	0	0	0	0	0	0	0	0	0	0	0	0	0	0	1	0	0	0	0	0	0	0	0	0	0	0	0	0	0	0	0
OPU_430	uncult_family_Bradyrhizobiaceae	Bacteria;Proteobacteria;Alphaproteobacteria;Rhizobiales;Bradyrhizobiaceae	1			197	2.05	12	0	0	0	0	1	0	1	0	0	0	0	0	0	0	0	0	0	0	0	0	0	0	0	0	0	0	0	0	0	0	0	0	0	0	0	0	0	0	0	0	0
OPU_694	Corynebacterium_sp2	Bacteria;Actinobacteria;Actinobacteria;Actinomycetales;Corynebacterineae;Corynebacteriaceae;Corynebacterium	1			197	2.05	12	0	0	0	0	0	0	0	0	0	0	0	0	0	0	0	0	0	0	0	0	0	0	0	0	0	0	0	0	0	0	0	0	0	0	0	0	0	0	0	0	0
OPU_311	Pseudomonas_sp18	Bacteria;Proteobacteria;Gammaproteobacteria;Pseudomonadales;Pseudomonadaceae;Pseudomonas	1			197	2.05	10	0	0	0	0	0	0	0	0	0	0	0	0	0	0	0	0	0	0	0	0	0	0	0	0	0	0	0	0	0	0	0	0	0	0	0	0	0	0	0	0	0
OPU_586	Sphingomonas_sp43	Bacteria;Proteobacteria;Alphaproteobacteria;Sphingomonadales;Sphingomonadaceae;Sphingomonas	1			197	2.05	9	0	0	0	0	0	0	0	0	0	0	0	0	0	0	0	0	0	0	0	0	0	0	0	0	0	0	0	0	0	0	0	0	0	0	0	0	0	0	0	0	0
OPU_069	Acinetobacter_ursingii	Bacteria;Proteobacteria;Gammaproteobacteria;Pseudomonadales;Moraxellaceae;Acinetobacter	1			197	2.05	8	0	2	0	0	0	0	0	0	0	0	0	0	0	0	0	0	0	0	0	0	0	0	0	0	0	0	0	0	0	0	0	0	0	0	0	0	0	0	0	0	0
OPU_736	Corynebacterium_sp25	Bacteria;Actinobacteria;Actinobacteria;Actinomycetales;Corynebacterineae;Corynebacteriaceae;Corynebacterium	1			197	2.05	8	0	0	0	0	0	0	0	0	0	0	0	0	0	0	0	0	0	0	1	0	0	0	3	0	2	0	0	0	0	0	0	0	0	0	0	0	0	0	0	0	0
OPU_716	Corynebacterium_afermentans	Bacteria;Actinobacteria;Actinobacteria;Actinomycetales;Corynebacterineae;Corynebacteriaceae;Corynebacterium	1			197	2.05	8	0	0	0	0	0	0	0	0	0	0	0	0	0	0	0	0	0	0	0	0	0	0	0	0	0	0	0	0	0	0	0	0	0	0	0	0	0	0	0	2	0
OPU_347	Paracoccus_sp1	Bacteria;Proteobacteria;Alphaproteobacteria;Rhodobacterales;Rhodobacteraceae;Paracoccus	1			197	2.05	7	0	2	0	0	0	0	0	0	0	0	0	0	0	0	0	0	0	0	0	0	0	0	0	0	0	0	0	0	0	0	0	0	1	0	0	0	0	0	0	0	0
OPU_427	uncult_family_Bradyrhizobiaceae	Bacteria;Proteobacteria;Alphaproteobacteria;Rhizobiales;Bradyrhizobiaceae	1			197	2.05	7	0	0	0	0	0	0	1	0	0	0	0	0	0	0	0	0	0	0	0	0	0	0	0	0	0	0	0	0	0	0	0	0	0	0	0	0	0	0	0	0	0
OPU_394	Paracoccus_sp30	Bacteria;Proteobacteria;Alphaproteobacteria;Rhodobacterales;Rhodobacteraceae;Paracoccus	1			197	2.05	7	0	3	0	0	0	0	0	0	0	0	0	0	0	0	0	0	0	0	0	0	0	0	0	0	0	0	0	0	0	0	0	0	0	0	0	0	0	0	0	0	0
OPU_061	Acinetobacter_johnsonii	Bacteria;Proteobacteria;Gammaproteobacteria;Pseudomonadales;Moraxellaceae;Acinetobacter	1			197	2.05	7	0	2	0	0	0	0	0	0	0	0	0	0	0	0	0	0	0	0	0	0	0	0	0	0	0	0	0	0	0	0	0	0	0	0	0	0	0	0	0	0	0
OPU_795	Micrococcus_sp6	Bacteria;Actinobacteria;Actinobacteria;Micrococcales;Micrococcaceae;Micrococcus	1			197	2.05	7	1	0	0	0	0	0	0	0	0	0	0	0	0	0	0	0	0	0	0	0	0	0	3	0	0	0	0	0	0	0	0	0	0	1	0	0	0	0	0	0	0
OPU_1293	Prevotella_buccalis	Bacteria;Bacteroidetes;Bacteroidia;Bacteroidales;Prevotellaceae;Prevotella	1			197	2.05	7	0	0	0	0	0	0	0	0	0	0	0	0	0	0	0	0	1	0	0	0	0	0	0	0	0	0	0	0	0	0	0	0	0	0	0	0	0	0	4	0	0
OPU_635	Labrys_wisconsinensis	Bacteria;Proteobacteria;Alphaproteobacteria;Rhizobiales;Xanthobacteraceae;Labrys	1			197	2.05	6	0	0	0	0	0	0	0	0	0	0	0	0	0	0	0	0	0	0	0	0	0	0	0	0	0	0	0	0	0	0	0	0	0	0	0	0	0	0	0	0	0
OPU_867	uncult_family_Propionibacteriaceae	Bacteria;Actinobacteria;Actinobacteria;Actinomycetales;Propionibacterineae;Propionibacteriaceae	1			197	2.05	6	0	0	0	0	0	0	0	0	0	0	0	0	0	0	0	0	0	0	0	0	0	0	0	0	0	0	0	0	0	0	0	0	0	0	0	0	0	0	0	0	0
OPU_787	Lawsonella_sp5	Bacteria;Actinobacteria;Actinobacteria;Actinomycetales;Unclassified Corynebacterineae;Lawsonella	1			197	2.05	6	0	0	0	0	0	0	0	0	0	0	0	0	0	0	0	0	0	0	0	0	0	0	0	0	0	0	0	0	0	0	0	0	0	0	0	0	0	0	0	0	0
OPU_1105	Rhodococcus_sp5	Bacteria;Actinobacteria;Actinobacteria;Actinomycetales;Corynebacterineae;Nocardiaceae;Rhodococcus	1			197	2.05	6	0	0	0	0	0	0	0	0	0	0	0	0	0	0	0	0	0	0	0	0	0	0	0	0	0	0	0	0	0	0	0	0	0	0	0	0	0	0	1	0	0
OPU_1572	Staphylococcus_sp8	Bacteria;Firmicutes;Bacilli;Bacillales;Staphylococcaceae;Staphylococcus	1			197	2.05	6	0	0	0	0	0	1	0	0	0	0	0	0	0	0	0	0	0	0	0	0	0	0	1	0	0	0	0	0	0	0	0	0	0	0	0	0	0	0	0	0	0
OPU_1417	Streptococcus_sp16	Bacteria;Firmicutes;Bacilli;Lactobacillales;Streptococcaceae;Streptococcus	1			197	2.05	6	0	0	0	0	0	0	0	0	0	0	0	0	0	0	0	0	0	0	0	0	0	0	1	0	0	0	0	0	0	0	0	0	0	0	0	0	0	0	0	0	0
OPU_688	uncult_family_Paracaedibacteraceae	Bacteria;Proteobacteria;Alphaproteobacteria;Paracaedibacterales;Paracaedibacteraceae	1			197	2.05	5	0	0	0	0	0	0	0	0	0	0	0	0	0	0	0	0	0	0	0	0	0	0	0	0	0	0	0	0	0	0	0	0	1	0	0	0	0	0	0	0	0
OPU_297	Pseudomonas_sp10	Bacteria;Proteobacteria;Gammaproteobacteria;Pseudomonadales;Pseudomonadaceae;Pseudomonas	1			197	2.05	5	0	0	0	0	0	0	0	0	0	0	0	0	0	0	0	0	0	0	0	0	0	0	0	0	0	0	0	0	0	0	0	0	0	0	0	0	0	0	0	0	0
OPU_221	Neisseria_oralis	Bacteria;Proteobacteria;Betaproteobacteria;Neisseriales;Neisseriaceae;Neisseria	1			197	2.05	5	0	0	0	0	0	0	0	0	0	0	0	0	0	1	0	0	0	0	0	0	0	0	0	0	0	0	0	0	0	0	0	0	0	0	0	0	0	0	0	0	0
OPU_450	Ochrobactrum_pseudogrignonense	Bacteria;Proteobacteria;Alphaproteobacteria;Rhizobiales;Brucellaceae;Ochrobactrum	1			197	2.05	5	0	0	0	0	0	0	0	0	0	0	0	0	0	0	0	0	0	0	0	0	0	0	0	0	0	0	0	0	0	0	0	0	0	0	0	0	0	0	0	0	0
OPU_989	Janibacter_sp4	Bacteria;Actinobacteria;Actinobacteria;Micrococcales;Intrasporangiaceae;Janibacter	1			197	2.05	5	0	0	0	0	0	0	0	0	0	0	0	0	0	0	0	0	0	0	0	0	0	0	0	0	0	0	0	0	0	0	0	0	0	0	0	0	0	0	0	0	0
OPU_1398	Streptococcus_sp6	Bacteria;Firmicutes;Bacilli;Lactobacillales;Streptococcaceae;Streptococcus	1			197	2.05	5	0	0	0	0	0	0	0	0	0	0	0	0	0	0	0	0	0	0	0	0	0	0	0	0	0	0	0	0	0	0	0	0	0	0	0	0	0	0	0	0	0
OPU_1573	Staphylococcus_sp9	Bacteria;Firmicutes;Bacilli;Bacillales;Staphylococcaceae;Staphylococcus	1			197	2.05	5	0	0	0	0	0	0	0	0	0	0	0	0	0	0	0	0	0	0	0	0	0	0	0	0	0	0	0	0	0	0	0	0	0	0	0	0	0	0	1	0	0
OPU_458	Ochrobactrum_tritici	Bacteria;Proteobacteria;Alphaproteobacteria;Rhizobiales;Brucellaceae;Ochrobactrum	1			197	2.05	4	0	0	0	0	0	0	0	0	0	0	0	0	0	0	0	0	0	0	0	0	0	0	0	0	0	0	0	0	0	0	0	0	0	0	0	0	0	0	0	0	0
OPU_445	uncult_family_Rhizobiaceae	Bacteria;Proteobacteria;Alphaproteobacteria;Rhizobiales;Rhizobiaceae	1			197	2.05	4	0	0	0	0	0	0	0	0	0	0	0	0	0	0	0	0	0	0	0	0	0	0	0	0	0	0	0	0	0	0	0	0	0	0	0	0	0	0	0	0	0
OPU_244	Curvibacter_sp2	Bacteria;Proteobacteria;Betaproteobacteria;Burkholderiales;Comamonadaceae;Curvibacter	1			197	2.05	4	0	0	0	0	0	0	0	1	0	0	0	0	0	0	0	0	0	0	0	0	0	0	0	0	0	0	0	1	0	0	0	0	0	0	1	0	0	0	0	0	0
OPU_272	Delftia_sp13	Bacteria;Proteobacteria;Betaproteobacteria;Burkholderiales;Comamonadaceae;Delftia	1			197	2.05	4	0	0	0	0	0	0	0	0	0	0	0	0	0	0	0	0	0	0	0	0	0	0	0	0	0	0	0	0	0	0	0	0	0	0	0	0	0	0	0	0	0
OPU_451	Ochrobactrum_sp3	Bacteria;Proteobacteria;Alphaproteobacteria;Rhizobiales;Brucellaceae;Ochrobactrum	1			197	2.05	4	0	0	0	0	0	0	0	0	0	0	0	0	0	0	0	0	0	0	0	0	0	0	0	0	0	0	0	0	0	0	0	0	0	0	0	0	0	0	0	0	0
OPU_492	uncult_family_Caulobacteraceae	Bacteria;Proteobacteria;Alphaproteobacteria;Caulobacterales;Caulobacteraceae	1			197	2.05	4	0	0	0	0	0	0	0	1	0	0	0	0	0	0	0	0	0	0	1	0	0	0	0	0	0	0	0	0	0	0	0	0	0	0	0	0	0	0	0	0	0
OPU_789	Micrococcus_sp1	Bacteria;Actinobacteria;Actinobacteria;Micrococcales;Micrococcaceae;Micrococcus	1			197	2.05	4	0	0	0	0	0	0	0	0	0	0	0	0	0	0	0	0	0	0	0	0	0	0	0	0	0	0	0	0	0	0	0	0	0	0	0	0	0	0	0	0	0
OPU_1507	Bacillus_sp3	Bacteria;Firmicutes;Bacilli;Bacillales;Bacillaceae;Bacillus	1			197	2.05	4	0	0	0	0	0	0	0	0	0	0	0	0	0	0	0	0	0	0	0	0	0	0	0	0	0	0	0	0	0	0	0	0	0	0	0	0	0	0	0	0	0
OPU_1482	Atopostipes_sp1	Bacteria;Firmicutes;Bacilli;Lactobacillales;Carnobacteriaceae;Atopostipes	1			197	2.05	4	1	0	0	0	0	0	0	0	0	1	0	0	0	0	0	0	0	0	0	0	0	0	0	0	0	0	0	0	0	0	0	0	0	0	0	0	0	0	0	0	0
OPU_1263	Parabacteroides_distasonis	Bacteria;Bacteroidetes;Bacteroidia;Bacteroidales;Porphyromonadaceae;Parabacteroides	1			198	1.54	4276	0	0	0	0	0	0	0	0	0	0	0	0	0	0	0	0	0	0	0	0	0	0	0	0	0	0	0	0	0	0	0	0	0	0	0	0	0	0	0	0	0
OPU_654	Roseomonas_sp1	Bacteria;Proteobacteria;Alphaproteobacteria;Rhodospirillales;Acetobacteraceae;Roseomonas	1			198	1.54	3124	0	0	0	0	0	0	0	0	0	0	0	0	0	0	0	0	0	0	0	0	0	0	0	0	0	0	0	0	0	0	2	0	0	0	0	0	0	0	0	0	0
OPU_576	Sandaracinobacter_sp1	Bacteria;Proteobacteria;Alphaproteobacteria;Sphingomonadales;Sphingomonadaceae;Sandaracinobacter	1			198	1.54	2151	0	0	0	0	0	0	0	0	0	0	0	0	0	0	0	0	0	0	0	0	0	0	0	0	0	0	0	0	0	112	0	0	0	0	0	0	0	0	0	0	0
OPU_744	Corynebacterium_mastitidis	Bacteria;Actinobacteria;Actinobacteria;Actinomycetales;Corynebacterineae;Corynebacteriaceae;Corynebacterium	1			198	1.54	816	0	0	0	0	0	0	0	0	0	0	0	0	0	0	0	0	0	0	0	0	0	0	31	0	0	0	0	0	0	0	74	0	0	0	0	0	0	0	0	0	0
OPU_336	Rubellimicrobium_sp8	Bacteria;Proteobacteria;Alphaproteobacteria;Rhodobacterales;Rhodobacteraceae;Rubellimicrobium	1			198	1.54	604	0	0	0	0	0	0	0	0	0	0	0	0	0	0	0	0	0	0	0	0	0	0	0	0	0	0	0	0	0	0	0	0	0	0	0	0	0	0	0	0	0
OPU_1471	Enterococcus_faecalis	Bacteria;Firmicutes;Bacilli;Lactobacillales;Enterococcaceae;Enterococcus	1			198	1.54	553	0	0	0	0	0	0	0	0	0	0	0	0	0	0	0	0	0	0	0	0	0	0	0	0	0	0	0	0	0	0	0	0	0	0	0	0	0	0	0	0	0
OPU_667	Crenalkalicoccus_sp1	Bacteria;Proteobacteria;Alphaproteobacteria;Rhodospirillales;Acetobacteraceae;Craurococcus	1			198	1.54	452	0	0	0	0	0	0	0	0	0	0	0	11	0	0	0	0	0	0	0	0	0	0	0	0	0	0	0	0	0	0	0	0	0	0	0	0	0	0	0	0	0
OPU_396	Paracoccus_sp32	Bacteria;Proteobacteria;Alphaproteobacteria;Rhodobacterales;Rhodobacteraceae;Paracoccus	1			198	1.54	404	0	0	0	0	0	0	0	0	0	0	0	0	0	0	0	0	0	0	0	0	0	0	0	0	0	0	0	0	0	45	0	0	0	0	0	0	0	0	0	0	0
OPU_1322	Bacteroides_fragilis	Bacteria;Bacteroidetes;Bacteroidia;Bacteroidales;Bacteroidaceae;Bacteroides	1	group_2		198	1.54	337	0	0	0	0	0	0	0	0	0	0	0	0	0	0	0	0	0	0	0	0	0	0	0	0	0	0	0	0	0	321	0	0	0	0	0	0	0	0	0	0	0
OPU_1445	Lactobacillus_johnsonii	Bacteria;Firmicutes;Bacilli;Lactobacillales;Lactobacillaceae;Lactobacillus	1			198	1.54	313	0	0	0	0	0	0	0	0	0	0	0	0	0	0	0	0	0	0	0	0	0	0	111	0	0	0	0	0	0	0	0	0	0	0	0	0	0	0	0	0	0
OPU_559	Sphingorhabdus_sp1	Bacteria;Proteobacteria;Alphaproteobacteria;Sphingomonadales;Sphingomonadaceae;Sphingorhabdus	1			198	1.54	303	0	0	0	0	0	0	0	0	0	0	0	0	0	0	0	0	0	0	0	0	0	0	0	0	0	0	0	0	0	22	0	0	0	0	0	0	0	0	0	0	0
OPU_662	Roseomonas_sp6	Bacteria;Proteobacteria;Alphaproteobacteria;Rhodospirillales;Acetobacteraceae;Roseomonas	1			198	1.54	276	153	0	0	0	0	0	0	0	0	0	0	0	0	0	0	0	0	0	0	0	0	0	0	0	0	0	0	0	0	0	0	0	0	0	0	0	0	0	0	0	0
OPU_323	Pseudomonas_psychrotolerans	Bacteria;Proteobacteria;Gammaproteobacteria;Pseudomonadales;Pseudomonadaceae;Pseudomonas	1			198	1.54	253	0	0	0	0	0	0	0	0	0	0	0	0	0	0	0	0	0	0	0	0	0	0	0	0	0	0	0	0	0	0	0	0	0	0	0	0	0	0	0	0	0
OPU_133	Thermomonas_carbonis	Bacteria;Proteobacteria;Gammaproteobacteria;Lysobacteriales;Lysobacteraceae;Thermomonas	1			198	1.54	245	0	0	0	0	0	0	0	0	0	0	0	0	0	0	0	0	0	0	0	0	0	0	0	0	0	0	0	0	0	0	0	0	0	0	0	0	0	0	0	0	0
OPU_1343	Cnuella_takakiae	Bacteria;Bacteroidetes;Chitinophagia;Chitinophagales;Chitinophagaceae;Cnuella	1			198	1.54	233	0	0	0	0	0	0	0	0	0	0	0	0	0	0	0	0	0	0	0	0	0	0	0	0	0	0	0	0	0	0	0	0	0	0	0	0	0	0	0	0	0
OPU_543	Sphingomonas_sp33	Bacteria;Proteobacteria;Alphaproteobacteria;Sphingomonadales;Sphingomonadaceae;Sphingomonas	1			198	1.54	227	0	0	0	0	0	0	0	0	0	0	0	0	0	0	0	0	0	0	0	0	0	0	0	0	0	0	0	0	0	0	0	0	0	0	0	0	0	0	0	0	0
OPU_387	uncult_family_Rhodobacteraceae	Bacteria;Proteobacteria;Alphaproteobacteria;Rhodobacterales;Rhodobacteraceae	1			198	1.54	222	0	0	0	0	0	0	0	0	0	0	0	0	0	0	0	0	0	0	0	0	0	0	0	0	0	0	0	0	0	0	0	0	0	0	0	0	0	0	0	0	0
OPU_554	Blastomonas_aquatica	Bacteria;Proteobacteria;Alphaproteobacteria;Sphingomonadales;Sphingomonadaceae;Blastomonas	1			198	1.54	194	0	0	0	0	0	0	0	0	0	0	0	0	0	0	0	0	0	0	0	0	0	0	0	0	0	0	0	0	0	0	0	0	0	0	0	0	0	0	0	0	0
OPU_1251	Sphingobacterium_sp3	Bacteria;Bacteroidetes;Sphingobacteriia;Sphingobacteriales;Sphingobacteriaceae;Sphingobacterium	1			198	1.54	191	0	109	0	0	0	0	0	0	0	0	0	0	0	0	0	0	0	0	0	0	0	0	0	0	0	0	0	0	0	0	0	0	0	0	0	0	0	0	0	0	0
OPU_661	Roseomonas_mucosa	Bacteria;Proteobacteria;Alphaproteobacteria;Rhodospirillales;Acetobacteraceae;Roseomonas	1			198	1.54	188	0	90	0	0	0	0	0	0	0	0	0	0	0	0	0	0	0	0	0	0	0	0	0	0	0	0	0	0	0	0	0	0	0	0	0	0	0	0	0	0	0
OPU_1680	Terrisporobacter_sp1	Bacteria;Firmicutes;Clostridia;Clostridiales;Clostridiaceae;Terrisporobacter	1			198	1.54	185	0	0	0	0	0	0	0	0	0	0	0	0	0	0	1	0	0	0	0	0	0	0	0	0	0	0	0	0	0	0	0	0	0	0	0	0	0	0	0	0	0
OPU_671	uncult_family_Acetobacteraceae	Bacteria;Proteobacteria;Alphaproteobacteria;Rhodospirillales;Acetobacteraceae	1			198	1.54	184	0	0	0	0	0	0	0	0	0	0	0	0	0	0	0	0	0	0	0	0	0	0	0	0	0	0	0	0	0	0	0	0	0	0	0	0	0	0	0	0	0
OPU_915	Mobiluncus_curtisii	Bacteria;Actinobacteria;Actinobacteria;Actinomycetales;Actinomycineae;Actinomycetaceae;Mobiluncus	1			198	1.54	173	0	0	0	0	0	0	0	0	0	0	0	0	0	0	0	0	0	0	0	0	0	0	0	0	0	0	0	0	0	0	0	0	0	0	0	0	0	0	0	0	0
OPU_1287	Prevotella_sp3	Bacteria;Bacteroidetes;Bacteroidia;Bacteroidales;Prevotellaceae;Prevotella	1			198	1.54	168	0	0	0	0	0	0	0	0	0	0	0	0	0	0	0	0	0	0	0	0	0	0	0	0	0	0	0	0	0	0	0	0	0	0	0	0	0	5	0	0	0
OPU_1530	Bacillus_litoralis	Bacteria;Firmicutes;Bacilli;Bacillales;Bacillaceae;Bacillus	1			198	1.54	159	0	0	0	0	0	0	0	0	0	0	0	0	0	0	0	0	0	0	0	0	0	0	0	0	0	0	0	0	0	0	0	0	0	0	0	0	0	0	0	0	0
OPU_1549	Facklamia_languida	Bacteria;Firmicutes;Bacilli;Lactobacillales;Aerococcaceae;Facklamia	1			198	1.54	157	0	0	0	0	0	0	0	0	0	0	0	0	0	0	0	0	0	0	0	0	0	0	0	0	0	0	0	0	0	0	0	0	0	0	0	0	0	0	0	118	0
OPU_1187	uncult_order_Planctomycetales	Bacteria;Planctomycetes;Planctomycetacia;Planctomycetales	1			198	1.54	155	0	0	0	0	0	0	0	0	0	0	0	0	0	0	0	0	0	0	0	0	0	0	0	0	0	0	0	0	0	0	0	0	0	0	0	0	0	0	0	0	0
OPU_017	Salmonella_subterranea	Bacteria;Proteobacteria;Gammaproteobacteria;Enterobacteriales;Enterobacteriaceae;Salmonella	1			198	1.54	149	0	0	0	0	0	0	0	0	0	0	0	0	0	0	0	0	0	0	0	0	0	0	0	0	0	0	0	0	0	0	0	0	0	0	0	0	0	0	0	0	123
OPU_332	Rubellimicrobium_sp5	Bacteria;Proteobacteria;Alphaproteobacteria;Rhodobacterales;Rhodobacteraceae;Rubellimicrobium	1			198	1.54	142	0	0	0	0	0	0	0	0	0	0	0	0	0	0	52	0	0	0	0	0	0	0	0	0	0	0	0	0	0	0	0	0	0	0	0	0	0	0	0	0	0
OPU_601	Aureimonas_altamirensis	Bacteria;Proteobacteria;Alphaproteobacteria;Rhizobiales;Aurantimonadaceae;Aureimonas	1			198	1.54	139	0	0	0	0	0	0	0	0	0	0	0	0	0	0	0	0	0	0	0	0	0	0	0	0	0	0	0	0	0	0	0	0	0	0	0	0	0	0	0	0	0
OPU_653	Methyloceanibacter_sp1	Bacteria;Proteobacteria;Alphaproteobacteria;Rhizobiales;Rhodobiaceae;Methyloceanibacter	1			198	1.54	132	0	0	0	0	0	0	0	0	0	0	0	0	0	0	0	0	0	0	0	0	0	0	0	0	0	0	0	0	0	0	0	0	0	0	0	0	58	0	0	0	0
OPU_1473	Enterococcus_sp3	Bacteria;Firmicutes;Bacilli;Lactobacillales;Enterococcaceae;Enterococcus	1			198	1.54	123	0	0	0	0	0	0	0	0	0	0	0	0	0	0	0	0	0	0	0	0	0	0	0	0	0	0	0	0	0	0	0	0	0	0	0	0	0	0	0	0	0
OPU_1381	Labilithrix_sp1	Bacteria;Proteobacteria;Deltaproteobacteria;Myxococcales;Sorangiineae;Labilitrichaceae;Labilithrix	1			198	1.54	120	0	0	0	0	0	0	0	0	0	0	0	0	0	0	0	0	0	0	0	0	0	0	0	0	16	0	0	0	0	0	0	0	0	0	0	0	0	0	0	0	0
OPU_033	Haemophilus_influenzae	Bacteria;Proteobacteria;Gammaproteobacteria;Pasteurellales;Pasteurellaceae;Haemophilus	1	group_2		198	1.54	113	0	0	0	0	0	0	0	0	0	14	0	0	0	0	0	0	0	0	0	0	0	0	0	0	0	0	0	0	0	0	0	0	0	0	0	0	0	0	0	0	0
OPU_1154	Longimicrobium_sp1	Bacteria;Gemmatimonadetes;Longimicrobia;Longimicrobiales;Longimicrobiaceae;Longimicrobium	1			198	1.54	103	0	0	0	0	0	0	0	0	0	0	0	0	0	0	0	0	0	0	0	0	0	0	0	0	0	0	23	0	0	0	0	0	0	0	0	0	0	0	0	0	0
OPU_1660	Peptoniphilus_sp3	Bacteria;Firmicutes;Clostridia;Clostridiales;Peptoniphilaceae;Peptoniphilus	1			198	1.54	102	0	1	0	0	0	0	0	0	0	0	0	0	0	0	0	0	0	0	0	0	0	0	0	0	0	0	0	0	0	0	0	0	0	0	0	0	0	0	0	0	0
OPU_328	Rubellimicrobium_mesophilum	Bacteria;Proteobacteria;Alphaproteobacteria;Rhodobacterales;Rhodobacteraceae;Rubellimicrobium	1			198	1.54	96	0	0	0	0	0	0	0	0	0	42	0	0	0	0	0	0	0	0	0	0	0	0	0	0	0	0	0	0	0	0	0	0	0	0	0	0	0	0	0	0	0
OPU_995	Knoellia_aerolata	Bacteria;Actinobacteria;Actinobacteria;Micrococcales;Intrasporangiaceae;Knoellia	1			198	1.54	94	0	0	0	0	0	0	0	0	0	0	0	0	0	0	0	0	0	0	0	0	0	91	0	0	0	0	0	0	0	1	0	0	0	0	0	0	0	0	0	0	0
OPU_1280	Prevotella_amnii	Bacteria;Bacteroidetes;Bacteroidia;Bacteroidales;Prevotellaceae;Prevotella	1			198	1.54	92	0	0	0	0	0	0	0	0	0	0	0	0	0	0	0	0	0	0	0	40	0	0	0	0	0	0	0	0	0	0	0	0	0	0	0	0	0	0	0	0	0
OPU_380	Paracoccus_sp27	Bacteria;Proteobacteria;Alphaproteobacteria;Rhodobacterales;Rhodobacteraceae;Paracoccus	1			198	1.54	90	0	0	0	0	0	0	0	0	0	0	0	0	0	0	0	0	0	0	0	0	0	0	0	0	0	0	0	0	0	0	0	0	0	0	0	0	16	0	0	0	0
OPU_048	Halomonas_muralis	Bacteria;Proteobacteria;Gammaproteobacteria;Oceanospirillales;Halomonadaceae;Halomonas	1			198	1.54	88	0	0	0	0	0	0	0	0	0	0	0	0	0	0	0	0	0	0	0	0	0	0	0	0	0	0	0	0	0	0	0	0	0	0	0	0	4	0	0	0	0
OPU_1785	uncult_order_Absconditabacteriales_SR1	Bacteria;Patescibacteria;Gracilibacteria;Absconditabacteriales	1			198	1.54	87	0	0	0	0	0	0	0	0	0	0	0	0	0	0	0	0	0	0	0	0	0	0	36	0	0	0	0	0	0	0	0	0	0	0	0	0	0	0	0	0	0
OPU_1185	uncult_family_Pirellulaceae_Pir4	Bacteria;Planctomycetes;Planctomycetacia;Planctomycetales	1			198	1.54	78	0	0	0	0	0	0	0	0	0	0	0	0	0	0	0	0	0	0	0	0	0	0	0	0	0	0	0	0	0	20	0	0	0	0	0	0	0	0	0	0	0
OPU_1724	Dorea_longicatena	Bacteria;Firmicutes;Clostridia;Clostridiales;Lachnospiraceae;Dorea	1			198	1.54	77	0	0	0	0	0	0	0	0	0	0	0	0	0	0	0	0	0	0	0	0	0	0	0	0	0	0	0	0	0	42	0	0	0	0	0	0	0	0	0	0	0
OPU_1153	uncult_family_Longimicrobiaceae	Bacteria;Gemmatimonadetes;Longimicrobia;Longimicrobiales;Longimicrobiaceae	1			198	1.54	74	0	0	0	0	0	0	0	0	0	0	0	0	0	0	0	0	0	0	0	0	0	0	0	0	0	0	0	0	0	0	0	0	0	0	0	0	0	0	0	0	0
OPU_151	Luteimonas_padinae	Bacteria;Proteobacteria;Gammaproteobacteria;Lysobacteriales;Lysobacteraceae;Luteimonas	1			198	1.54	71	0	0	0	0	0	0	0	0	0	0	0	0	0	0	0	0	0	0	0	0	0	0	0	0	0	0	0	0	0	0	0	0	0	0	0	0	0	0	0	0	0
OPU_1384	Bdellovibrio_sp1	Bacteria;Proteobacteria;Deltaproteobacteria;Bdellovibrionales;Bdellovibrionaceae;Bdellovibrio	1			198	1.54	71	0	0	0	0	0	0	0	0	0	0	0	0	0	0	0	0	0	0	0	0	0	0	0	0	0	0	0	0	0	0	0	0	0	0	0	0	0	0	0	0	0
OPU_630	Bosea_minatitlanensis	Bacteria;Proteobacteria;Alphaproteobacteria;Rhizobiales;Bradyrhizobiaceae;Bosea	1			198	1.54	67	0	14	0	0	0	0	0	0	0	0	0	0	0	0	0	0	0	0	0	0	0	0	0	0	0	0	0	0	0	0	0	0	0	0	0	0	0	0	0	0	0
OPU_1559	Staphylococcus_kloosii	Bacteria;Firmicutes;Bacilli;Bacillales;Staphylococcaceae;Staphylococcus	1			198	1.54	67	0	0	0	0	0	0	0	0	0	0	0	0	0	0	0	0	0	0	0	0	0	0	0	0	0	0	0	0	0	0	0	0	0	0	0	0	0	0	0	0	0
OPU_631	uncult_order_Rhizobiales	Bacteria;Proteobacteria;Alphaproteobacteria;Rhizobiales	1			198	1.54	66	0	0	0	0	0	0	0	0	0	0	0	0	0	0	0	0	0	0	0	0	0	0	0	0	0	0	0	0	0	0	4	0	0	0	0	0	0	0	0	0	0
OPU_933	Brevibacterium_casei	Bacteria;Actinobacteria;Actinobacteria;Micrococcales;Brevibacteriaceae;Brevibacterium	1			198	1.54	65	0	0	0	0	0	0	0	0	0	0	0	0	0	0	0	0	0	1	0	0	0	0	0	0	0	0	0	0	0	0	0	0	0	0	0	0	0	0	0	0	0
OPU_1132	Atopobium_vaginae	Bacteria;Coriobacteriia;Coriobacteriales;Atopobacteriaceae;Atopobium	1			198	1.54	64	0	0	0	0	0	0	0	0	0	0	0	0	0	0	0	0	0	0	0	50	0	0	5	0	0	0	0	0	0	0	0	0	0	0	0	0	0	0	0	0	0
OPU_612	Methylobacterium_marchantiae	Bacteria;Proteobacteria;Alphaproteobacteria;Rhizobiales;Methylobacteriaceae;Methylobacterium	1			198	1.54	63	0	1	0	0	0	0	0	0	0	0	0	0	0	0	0	0	0	0	0	0	0	0	0	0	0	0	0	0	0	0	0	0	0	0	0	0	0	0	0	0	0
OPU_879	Tessaracoccus_flavus	Bacteria;Actinobacteria;Actinobacteria;Actinomycetales;Propionibacterineae;Propionibacteriaceae;Tessaracoccus	1			198	1.54	62	0	0	0	0	0	0	0	0	0	0	0	0	0	0	0	0	0	0	0	0	0	0	0	0	0	0	0	0	0	0	0	0	0	0	0	5	0	0	0	0	0
OPU_338	Tabrizicola_sp2	Bacteria;Proteobacteria;Alphaproteobacteria;Rhodobacterales;Rhodobacteraceae;Tabrizicola	1			198	1.54	60	0	0	0	0	0	0	0	0	0	0	0	0	0	0	0	0	0	0	0	0	0	0	0	0	0	0	0	0	0	0	0	0	0	0	0	0	0	0	0	0	0
OPU_1736	uncult_family_Lachnospiraceae	Bacteria;Firmicutes;Clostridia;Clostridiales;Lachnospiraceae	1			198	1.54	60	0	0	0	0	0	0	0	0	0	0	0	0	0	0	0	0	0	0	0	0	0	0	56	0	0	0	0	0	0	1	0	0	0	0	0	0	0	0	0	0	0
OPU_1771	uncult_family_Veillonellaceae	Bacteria;Firmicutes;Negativicutes;Veillonellales;Veillonellaceae	1			198	1.54	60	0	0	0	0	0	0	0	0	0	0	0	0	0	0	0	0	0	0	0	0	0	0	0	0	0	0	0	0	0	0	0	0	0	0	0	0	0	0	0	0	0
OPU_1467	Enterococcus_casseliflavus	Bacteria;Firmicutes;Bacilli;Lactobacillales;Enterococcaceae;Enterococcus	1			198	1.54	59	0	0	0	0	0	0	0	0	0	0	0	0	0	0	0	0	0	0	0	0	0	0	0	0	0	0	0	0	0	0	0	31	0	0	0	0	0	0	0	0	0
OPU_950	Microbacterium_aerolatum	Bacteria;Actinobacteria;Actinobacteria;Micrococcales;Microbacteriaceae;Microbacterium	1			198	1.54	57	0	33	0	0	0	0	0	0	0	0	0	0	0	0	0	0	0	0	0	0	0	0	0	0	0	0	0	0	0	0	0	0	0	0	0	0	0	0	0	0	0
OPU_1663	Bacteroides_coagulans	Bacteria;Bacteroidetes;Bacteroidia;Bacteroidales;Bacteroidaceae;Bacteroides	1			198	1.54	54	0	1	0	0	0	0	0	0	0	0	0	0	0	0	0	0	0	0	0	0	0	0	0	0	0	0	0	0	0	0	0	0	0	0	0	0	0	0	0	0	0
OPU_1534	Bacillus_subtilis	Bacteria;Firmicutes;Bacilli;Bacillales;Bacillaceae;Bacillus	1		isolated	198	1.54	52	0	0	0	0	0	0	0	0	0	0	0	0	0	0	0	0	0	46	0	0	0	0	0	0	0	0	0	0	0	0	0	0	0	0	0	0	0	0	0	0	0
OPU_1902	Lactococcus_sp2	Bacteria;Firmicutes;Bacilli;Lactobacillales;Streptococcaceae;Lactococcus	1			198	1.54	51	0	0	0	0	0	0	0	0	0	0	0	0	0	0	0	0	0	15	0	0	0	0	0	0	0	0	0	0	0	34	0	0	0	0	0	0	0	0	0	0	0
OPU_037	Haemophilus_sputorum	Bacteria;Proteobacteria;Gammaproteobacteria;Pasteurellales;Pasteurellaceae;Haemophilus	1			198	1.54	49	0	0	0	0	0	0	0	0	0	0	0	0	0	0	0	0	0	0	0	0	0	0	23	0	0	0	0	0	0	0	0	0	0	0	0	0	0	0	0	0	0
OPU_1096	Gordonia_sp8	Bacteria;Actinobacteria;Actinobacteria;Actinomycetales;Corynebacterineae;Nocardiaceae;Gordonia	1			198	1.54	45	0	0	0	0	0	0	0	0	0	0	0	0	0	0	0	0	0	0	0	0	0	0	0	0	0	0	0	0	0	0	0	0	0	0	0	0	0	0	0	0	3
OPU_1750	Peptococcus_niger	Bacteria;Firmicutes;Clostridia;Clostridiales;Peptococcaceae;Peptococcus	1			198	1.54	40	0	0	0	0	0	0	0	0	0	0	0	0	0	0	0	0	0	0	0	0	0	0	0	0	0	0	0	0	0	0	0	0	0	0	0	0	0	0	4	0	0
OPU_1288	Prevotella_saccharolytica	Bacteria;Bacteroidetes;Bacteroidia;Bacteroidales;Prevotellaceae;Prevotella	1			198	1.54	39	0	0	0	0	0	0	0	0	0	0	0	0	0	0	0	0	0	0	0	0	0	0	28	0	0	0	0	0	0	0	0	0	0	0	0	0	0	0	0	0	0
OPU_1038	Nocardioides_ginkgobilobae	Bacteria;Actinobacteria;Actinobacteria;Actinomycetales;Propionibacterineae;Nocardioidaceae;Nocardioides	1			198	1.54	39	0	0	0	0	0	0	0	0	0	0	0	0	0	0	36	0	0	0	0	0	0	0	0	0	0	0	0	0	0	0	0	0	0	0	0	0	0	0	0	0	0
OPU_1701	uncult_family_Ruminococcaceae	Bacteria;Firmicutes;Clostridia;Clostridiales;Ruminococcaceae	1			198	1.54	35	0	14	0	0	0	0	0	0	0	0	0	0	0	0	0	0	0	0	0	0	0	0	0	0	0	0	0	0	0	0	0	0	0	0	0	0	0	0	0	0	0
OPU_739	Corynebacterium_massiliense	Bacteria;Actinobacteria;Actinobacteria;Actinomycetales;Corynebacterineae;Corynebacteriaceae;Corynebacterium	1			198	1.54	33	0	0	0	0	0	0	0	0	0	0	0	0	0	0	0	0	0	0	0	0	0	0	23	0	0	0	0	0	0	0	0	0	0	0	0	0	0	0	0	0	0
OPU_692	Corynebacterium_sp1	Bacteria;Actinobacteria;Actinobacteria;Actinomycetales;Corynebacterineae;Corynebacteriaceae;Corynebacterium	1			198	1.54	32	0	0	0	0	0	0	0	0	0	0	0	0	0	0	0	0	0	0	0	0	0	0	0	0	0	0	0	0	0	0	0	0	0	0	0	0	0	0	0	0	0
OPU_1498	Desemzia_sp1	Bacteria;Firmicutes;Bacilli;Lactobacillales;Carnobacteriaceae;Desemzia	1			198	1.54	32	0	0	0	0	0	0	0	0	0	0	0	0	0	0	0	0	0	0	0	0	0	0	0	0	0	0	0	0	0	0	0	0	0	0	0	0	0	0	0	0	0
OPU_1800	Jonquetella_anthropi	Bacteria;Synergistetes;Synergistia;Synergistales;Synergistaceae;Jonquetella	1			198	1.54	32	0	0	0	0	0	0	0	0	0	0	0	0	0	0	0	0	0	0	0	0	0	0	22	0	0	0	0	0	0	0	0	0	0	0	0	0	0	0	0	0	0
OPU_994	Janibacter_melonis	Bacteria;Actinobacteria;Actinobacteria;Micrococcales;Intrasporangiaceae;Janibacter	1			198	1.54	31	0	0	0	0	0	0	0	0	0	0	0	0	1	0	0	0	0	0	0	0	0	0	0	0	0	0	0	0	0	0	1	0	0	0	0	0	0	0	0	0	0
OPU_1797	uncult_family_Caldilineaceae	Bacteria;Chloroflexi;Anaerolineae;Caldilineales;Caldilineaceae	1			198	1.54	31	0	0	0	0	0	0	0	0	0	0	0	0	0	0	0	0	0	0	0	0	0	0	0	0	0	0	0	0	0	0	0	0	0	0	0	0	0	0	0	0	0
OPU_1687	Faecalibacterium_sp2	Bacteria;Firmicutes;Clostridia;Clostridiales;Ruminococcaceae;Faecalibacterium	1			198	1.54	28	0	0	0	0	0	0	0	0	0	0	0	0	0	0	0	0	0	0	0	0	0	0	0	0	0	0	0	0	0	0	0	0	0	0	0	0	0	0	0	0	0
OPU_019	Escherichia-Shigella	Bacteria;Proteobacteria;Gammaproteobacteria;Enterobacteriales;Enterobacteriaceae;Escherichia-Shigella	1			198	1.54	27	0	0	0	0	0	0	0	0	0	0	0	0	0	0	0	0	0	0	0	0	0	0	0	0	0	0	0	0	0	1	0	0	0	0	0	0	0	0	0	4	0
OPU_230	Methyloversatilis_discipulorum	Bacteria;Proteobacteria;Betaproteobacteria;Rhodocyclales;Rhodocyclaceae;Methyloversatilis	1			198	1.54	25	0	16	0	0	0	0	0	0	0	0	0	0	0	0	0	0	0	0	0	0	0	0	0	0	0	0	0	0	0	0	0	0	0	0	0	0	0	0	0	0	0
OPU_1770	Negativicoccus_succinicivorans	Bacteria;Firmicutes;Negativicutes;Veillonellales;Veillonellaceae;Negativicoccus	1			198	1.54	25	0	3	0	0	0	0	0	0	0	0	0	0	0	0	0	0	0	0	0	0	0	0	0	0	0	0	0	0	0	0	0	0	0	0	0	0	0	0	0	0	0
OPU_1657	Peptoniphilus_duerdenii	Bacteria;Firmicutes;Clostridia;Clostridiales;Peptoniphilaceae;Peptoniphilus	1			198	1.54	24	0	0	0	0	0	0	0	0	0	0	0	0	0	0	0	0	0	1	0	0	0	0	0	0	0	0	0	0	0	0	0	0	0	0	0	0	0	0	0	0	0
OPU_480	Brevundimonas_poindexterae	Bacteria;Proteobacteria;Alphaproteobacteria;Caulobacterales;Caulobacteraceae;Brevundimonas	1			198	1.54	23	0	4	0	0	0	0	0	0	0	0	0	0	0	0	0	0	0	0	0	0	0	0	0	0	0	0	0	0	0	0	0	0	0	0	0	0	0	0	0	0	0
OPU_429	uncult_family_Bradyrhizobiaceae	Bacteria;Proteobacteria;Alphaproteobacteria;Rhizobiales;Bradyrhizobiaceae	1			198	1.54	23	0	0	0	0	0	0	0	0	0	0	0	0	0	0	0	0	0	0	0	0	0	0	0	0	0	0	0	0	0	0	0	0	0	0	0	0	0	0	0	0	0
OPU_1242	Algoriella_xinjiangensis	Bacteria;Bacteroidetes;Flavobacteriia;Flavobacteriales;Flavobacteriaceae;Algoriella	1			198	1.54	23	14	0	0	0	0	0	0	0	0	0	0	0	0	1	0	0	0	0	0	0	0	0	0	0	0	0	0	0	0	8	0	0	0	0	0	0	0	0	0	0	0
OPU_1297	Prevotella_pleuritidis	Bacteria;Bacteroidetes;Bacteroidia;Bacteroidales;Prevotellaceae;Prevotella	1			198	1.54	23	0	0	0	0	0	0	0	0	0	0	0	0	0	0	0	0	0	0	0	0	0	0	0	0	0	0	0	0	0	0	0	0	0	0	0	0	0	0	0	0	0
OPU_618	Methylobacterium_aquaticum	Bacteria;Proteobacteria;Alphaproteobacteria;Rhizobiales;Methylobacteriaceae;Methylobacterium	1			198	1.54	22	0	0	0	0	0	0	0	0	0	0	0	0	0	0	0	0	0	0	0	0	0	0	0	0	0	0	0	0	0	0	0	0	0	0	0	0	0	0	0	0	0
OPU_1236	Chryseobacterium_frigidum	Bacteria;Bacteroidetes;Flavobacteriia;Flavobacteriales;Flavobacteriaceae;Chryseobacterium	1			198	1.54	22	0	0	0	0	0	0	0	0	0	0	0	0	0	0	0	0	0	0	0	0	0	0	0	0	0	0	0	0	0	0	0	0	0	0	0	1	0	0	0	0	0
OPU_976	Cellulomonas_aerilata	Bacteria;Actinobacteria;Actinobacteria;Micrococcales;Cellulomonadaceae;Cellulomonas	1			198	1.54	22	0	0	0	0	0	0	0	0	0	0	0	0	0	0	0	0	0	0	0	0	0	0	6	0	0	0	0	0	0	0	0	0	0	0	0	0	0	0	0	15	0
OPU_853	Brachybacterium_squillarum	Bacteria;Actinobacteria;Actinobacteria;Micrococcales;Dermabacteraceae;Brachybacterium	1			198	1.54	21	0	0	0	0	0	0	0	0	0	0	0	0	0	0	0	0	0	0	0	0	0	0	0	0	0	0	0	0	0	0	0	0	0	0	0	0	0	4	0	0	0
OPU_1219	Chryseobacterium_hispanicum	Bacteria;Bacteroidetes;Flavobacteriia;Flavobacteriales;Flavobacteriaceae;Chryseobacterium	1			198	1.54	18	0	0	0	0	0	0	0	0	10	0	0	0	0	0	0	0	0	0	0	0	0	0	0	0	0	0	0	0	0	0	0	0	0	0	0	0	0	0	0	0	0
OPU_089	Psychrobacter_fozii	Bacteria;Proteobacteria;Gammaproteobacteria;Pseudomonadales;Moraxellaceae;Psychrobacter	1			198	1.54	17	0	0	0	0	0	0	0	0	0	0	0	0	0	0	0	0	0	3	0	0	0	0	0	0	0	0	0	0	0	0	0	0	0	0	0	0	0	0	0	0	0
OPU_058	Acinetobacter_albensis	Bacteria;Proteobacteria;Gammaproteobacteria;Pseudomonadales;Moraxellaceae;Acinetobacter	1			198	1.54	16	0	0	0	0	0	0	0	0	0	0	0	0	0	0	1	0	0	0	0	0	0	0	0	0	0	0	0	0	0	13	0	0	0	0	0	0	0	0	0	0	0
OPU_796	Micrococcus_yunnanensis	Bacteria;Actinobacteria;Actinobacteria;Micrococcales;Micrococcaceae;Micrococcus	1		isolated	198	1.54	16	0	1	0	0	0	0	0	0	0	0	0	0	0	0	0	0	0	0	0	0	0	0	0	0	0	0	0	0	0	0	0	0	0	0	0	0	0	0	0	0	0
OPU_155	Theromomonas_sp1	Bacteria;Proteobacteria;Gammaproteobacteria;Lysobacteriales;Lysobacteraceae;Thermomonas	1			198	1.54	14	0	0	0	0	0	0	0	0	0	0	0	0	0	0	0	0	0	0	0	0	0	0	0	0	0	0	0	0	0	0	0	0	0	0	0	0	0	0	0	0	0
OPU_1102	Rhodococcus_sp2	Bacteria;Actinobacteria;Actinobacteria;Actinomycetales;Corynebacterineae;Nocardiaceae;Rhodococcus	1			198	1.54	14	0	0	0	0	0	0	0	0	0	0	0	0	0	0	0	0	0	0	0	0	0	0	11	0	0	0	0	0	0	0	0	0	0	0	0	0	0	0	0	0	0
OPU_1546	Macrococcus_caseolyticus	Bacteria;Firmicutes;Bacilli;Bacillales;Staphylococcaceae;Macrococcus	1			198	1.54	14	0	0	0	0	0	0	0	0	0	0	0	0	0	0	0	0	0	0	0	0	0	0	0	0	0	0	0	0	0	0	0	0	0	0	0	0	0	4	0	0	0
OPU_072	Acinetobacter_sp12	Bacteria;Proteobacteria;Gammaproteobacteria;Pseudomonadales;Moraxellaceae;Acinetobacter	1			198	1.54	13	0	8	0	0	0	0	0	0	0	0	0	0	0	0	0	0	0	0	0	0	0	0	0	0	0	0	0	0	0	0	0	0	0	0	0	0	0	0	0	0	0
OPU_369	Paracoccus_sp20	Bacteria;Proteobacteria;Alphaproteobacteria;Rhodobacterales;Rhodobacteraceae;Paracoccus	1			198	1.54	12	0	10	0	0	0	0	0	0	0	0	0	0	0	0	0	0	0	0	0	0	0	0	0	0	0	0	0	0	0	0	0	0	0	0	0	0	0	0	0	0	0
OPU_361	Paracoccus_sp13	Bacteria;Proteobacteria;Alphaproteobacteria;Rhodobacterales;Rhodobacteraceae;Paracoccus	1			198	1.54	12	0	0	0	0	0	0	0	0	0	0	0	0	0	0	0	0	0	0	0	0	0	0	0	0	0	0	0	0	0	0	0	0	0	0	0	0	0	0	0	0	0
OPU_1191	uncult_family_Pedosphaeraceae	Bacteria;Verrucomicrobia;Verrucomicrobiae;Pedosphaerales;Pedosphaeraceae	1			198	1.54	12	0	0	0	0	0	0	0	0	0	0	0	7	0	0	0	0	0	0	0	0	0	0	0	0	0	0	0	0	0	0	0	0	0	0	0	0	0	0	0	0	0
OPU_1134	Atopobium_parvulum	Bacteria;Coriobacteriia;Coriobacteriales;Atopobacteriaceae;Atopobium	1			198	1.54	11	0	0	0	0	0	0	0	0	0	0	0	0	0	0	0	0	0	0	0	0	0	0	0	0	0	0	0	0	0	0	2	0	0	0	0	0	0	0	0	0	0
OPU_1083	Tsukamurella_pulmonis	Bacteria;Actinobacteria;Actinobacteria;Actinomycetales;Corynebacterineae;Tsukamurellaceae;Tsukamurella	1			198	1.54	11	0	0	0	0	0	0	0	0	0	0	0	0	0	0	0	0	0	0	0	0	0	0	0	0	0	0	0	0	0	0	0	0	0	0	0	0	0	0	0	0	0
OPU_664	Rubritepida_sp1	Bacteria;Proteobacteria;Alphaproteobacteria;Rhodospirillales;Acetobacteraceae;Rubritepida	1			198	1.54	10	0	0	0	0	0	0	0	0	0	0	0	0	0	0	0	0	0	0	0	0	0	0	0	0	0	0	0	0	0	0	0	0	0	0	0	0	0	0	0	0	0
OPU_426	uncult_family_Bradyrhizobiaceae	Bacteria;Proteobacteria;Alphaproteobacteria;Rhizobiales;Bradyrhizobiaceae	1			198	1.54	10	0	0	0	0	0	0	0	0	0	0	0	0	0	0	0	0	0	0	0	0	0	0	0	0	0	0	0	0	0	0	0	0	0	0	0	0	0	0	0	0	0
OPU_459	Ochrobactrum_sp9	Bacteria;Proteobacteria;Alphaproteobacteria;Rhizobiales;Brucellaceae;Ochrobactrum	1			198	1.54	10	0	0	0	0	0	0	0	0	0	0	0	0	1	0	0	0	0	0	0	0	0	0	0	0	0	0	0	0	0	0	0	0	0	0	0	0	0	0	0	0	0
OPU_1140	Solirubrobacter_sp1	Bacteria;Actinobacteria;Actinobacteria;Rubrobacteridae;Solirubrobacterales;Solirubrobacteraceae;Solirubrobacter	1			198	1.54	10	0	0	0	0	0	0	0	0	0	0	0	0	0	0	0	0	0	0	0	0	0	0	0	0	0	0	0	0	0	0	6	0	0	0	0	0	0	0	0	0	0
OPU_729	Corynebacterium_sp20	Bacteria;Actinobacteria;Actinobacteria;Actinomycetales;Corynebacterineae;Corynebacteriaceae;Corynebacterium	1			198	1.54	10	0	0	0	0	0	0	0	0	0	0	0	0	0	0	0	0	0	0	0	0	0	0	0	0	0	0	0	0	0	0	0	0	0	0	0	0	0	0	0	0	0
OPU_134	Thermomonas_sp1	Bacteria;Proteobacteria;Gammaproteobacteria;Lysobacteriales;Lysobacteraceae;Thermomonas	1			198	1.54	9	0	0	0	0	0	0	0	0	0	0	0	0	0	0	0	0	0	0	0	0	0	0	0	0	0	0	0	0	0	0	0	0	0	0	0	0	0	0	0	0	0
OPU_571	Oipengyuania_sediminis	Bacteria;Proteobacteria;Alphaproteobacteria;Sphingomonadales;Erythrobacteraceae;Qipengyuania	1			198	1.54	9	0	0	0	0	0	0	0	0	0	0	0	3	0	0	0	0	0	0	0	0	0	0	0	0	0	0	0	0	0	0	0	0	0	0	0	0	0	0	0	0	0
OPU_698	Corynebacterium_propinquum	Bacteria;Actinobacteria;Actinobacteria;Actinomycetales;Corynebacterineae;Corynebacteriaceae;Corynebacterium	1			198	1.54	9	0	0	0	0	0	0	0	0	0	0	0	0	0	0	0	0	0	0	0	0	0	0	1	0	0	0	0	0	0	0	0	0	0	0	0	0	0	0	0	0	0
OPU_239	uncult_family_Comamonadaceae	Bacteria;Proteobacteria;Betaproteobacteria;Burkholderiales;Comamonadaceae	1			198	1.54	8	0	0	0	0	0	0	0	0	0	0	0	0	0	0	0	0	0	0	0	0	0	0	0	0	0	0	0	0	0	0	0	0	0	0	0	0	0	0	0	0	0
OPU_182	uncult_family_Oxalobacteraceae	Bacteria;Proteobacteria;Betaproteobacteria;Burkholderiales;Oxalobacteraceae	1			198	1.54	8	0	0	0	0	0	0	0	2	0	0	0	0	0	0	0	0	0	0	0	0	0	0	0	0	0	0	0	0	0	0	0	0	0	0	0	0	0	0	0	0	0
OPU_940	Microbacterium_aoyamense	Bacteria;Actinobacteria;Actinobacteria;Micrococcales;Microbacteriaceae;Microbacterium	1			198	1.54	8	0	4	0	0	0	0	0	0	0	0	0	0	0	0	0	0	0	0	0	0	0	0	0	0	0	0	0	0	0	0	0	0	0	0	0	0	0	0	0	0	0
OPU_956	Microbacterium_sp5	Bacteria;Actinobacteria;Actinobacteria;Micrococcales;Microbacteriaceae;Microbacterium	1			198	1.54	8	0	5	0	0	0	0	0	0	0	0	0	0	0	0	0	0	0	0	0	0	0	0	0	0	0	0	0	0	0	0	0	0	0	0	0	0	0	0	0	0	0
OPU_710	Corynebacterium_sp10	Bacteria;Actinobacteria;Actinobacteria;Actinomycetales;Corynebacterineae;Corynebacteriaceae;Corynebacterium	1			198	1.54	7	0	0	0	0	0	0	0	0	0	0	0	0	0	0	0	0	0	0	0	0	0	0	0	0	0	0	0	0	0	0	0	0	0	0	0	0	0	0	0	0	0
OPU_028	Pantoea_anthophila	Bacteria;Proteobacteria;Gammaproteobacteria;Enterobacteriales;Erwiniaceae;Pantoea	1			198	1.54	6	0	0	0	0	0	0	0	0	0	0	0	0	0	0	0	0	0	0	0	0	0	0	0	0	0	0	0	0	0	0	0	0	0	0	0	0	0	0	0	0	0
OPU_397	Paracoccus_sp33	Bacteria;Proteobacteria;Alphaproteobacteria;Rhodobacterales;Rhodobacteraceae;Paracoccus	1			198	1.54	6	0	4	0	0	0	0	0	0	0	0	0	0	0	0	0	0	0	0	0	0	0	0	0	0	0	0	0	0	0	0	0	0	0	0	0	0	0	0	0	0	0
OPU_1013	uncult_family_Dermatophilaceae	Bacteria;Actinobacteria;Actinobacteria;Micrococcales;Intrasporangiaceae;Arsenicicoccus	1			198	1.54	6	2	0	0	0	0	0	0	0	0	0	0	0	0	0	0	0	0	0	0	0	0	0	2	0	0	0	0	0	0	0	0	0	0	0	0	0	0	0	0	0	0
OPU_826	Arthrobacter_pityocampae	Bacteria;Actinobacteria;Actinobacteria;Micrococcales;Micrococcaceae;Arthrobacter	1			198	1.54	6	0	0	0	0	0	0	0	0	0	0	0	0	0	0	0	0	0	0	0	0	0	0	0	0	0	0	0	0	0	0	3	0	0	0	0	0	0	0	0	0	0
OPU_1222	Bergeyella_porcorum	Bacteria;Bacteroidetes;Flavobacteriia;Flavobacteriales;Flavobacteriaceae;Bergeyella	1			198	1.54	6	0	0	0	0	0	0	0	0	0	0	0	0	0	0	0	0	0	0	0	0	1	0	0	0	0	0	0	0	0	0	0	0	0	0	0	0	0	0	0	0	0
OPU_399	Paracoccus_sp35	Bacteria;Proteobacteria;Alphaproteobacteria;Rhodobacterales;Rhodobacteraceae;Paracoccus	1			198	1.54	5	0	0	0	0	0	0	0	0	0	0	0	0	0	0	0	0	0	0	0	0	0	0	0	0	0	0	0	0	0	0	0	0	0	0	0	0	0	0	0	0	0
OPU_477	Brevundimonas_sp6	Bacteria;Proteobacteria;Alphaproteobacteria;Caulobacterales;Caulobacteraceae;Brevundimonas	1			198	1.54	5	0	1	0	0	0	0	0	0	2	0	0	0	0	0	0	0	0	0	0	0	0	0	0	0	0	0	0	0	0	0	0	0	0	0	0	0	0	0	0	0	0
OPU_859	Dermabacter_sp1	Bacteria;Actinobacteria;Actinobacteria;Micrococcales;Dermabacteraceae;Dermabacter	1			198	1.54	5	0	0	0	0	0	0	0	0	0	0	0	0	0	0	0	0	0	0	0	0	0	0	0	0	0	0	0	0	0	0	0	0	0	0	0	0	0	0	0	0	0
OPU_1346	Heliimonas_saccharivorans	Bacteria;Bacteroidetes;Chitinophagia;Chitinophagales;Chitinophagaceae;Heliimonas	1			198	1.54	5	0	0	0	0	0	0	0	0	0	0	0	0	0	0	0	0	0	0	0	0	0	0	2	0	0	0	0	0	0	0	0	0	0	0	0	0	0	0	0	0	0
OPU_1576	Staphylococcus_sp10	Bacteria;Firmicutes;Bacilli;Bacillales;Staphylococcaceae;Staphylococcus	1			198	1.54	5	0	0	0	0	0	0	0	0	0	0	0	0	0	0	0	0	0	0	0	0	0	0	0	0	0	0	0	0	0	0	0	0	0	0	0	0	0	0	0	0	0
OPU_1555	Staphylococcus_equorum	Bacteria;Firmicutes;Bacilli;Bacillales;Staphylococcaceae;Staphylococcus	1			198	1.54	5	0	0	0	0	0	0	0	0	0	0	0	0	0	0	0	0	0	0	0	0	0	0	0	0	0	0	0	0	0	0	0	0	0	0	0	0	0	0	0	0	0
OPU_391	Amaricoccus_sp4	Bacteria;Proteobacteria;Alphaproteobacteria;Rhodobacterales;Rhodobacteraceae;Amaricoccus	1			198	1.54	4	0	0	0	0	0	0	0	0	0	0	0	0	0	0	0	0	0	0	0	0	0	0	0	0	0	0	0	0	0	0	0	0	0	0	0	0	0	0	0	0	0
OPU_298	Pseudomonas_sp11	Bacteria;Proteobacteria;Gammaproteobacteria;Pseudomonadales;Pseudomonadaceae;Pseudomonas	1			198	1.54	4	0	0	0	0	0	0	0	0	0	0	0	0	0	0	0	0	0	0	0	0	0	0	0	0	0	0	0	0	0	0	0	0	0	0	0	0	0	0	0	0	0
OPU_149	uncult_family_Lysobacteraceae	Bacteria;Proteobacteria;Gammaproteobacteria;Lysobacteriales;Lysobacteraceae	1			198	1.54	4	0	0	0	0	0	0	0	0	1	0	0	0	0	0	0	0	0	0	0	0	0	0	0	0	0	0	0	0	0	0	0	0	0	0	0	0	0	0	0	0	0
OPU_057	Acinetobacter_sp7	Bacteria;Proteobacteria;Gammaproteobacteria;Pseudomonadales;Moraxellaceae;Acinetobacter	1			198	1.54	4	0	0	0	0	0	0	0	0	0	0	0	0	0	0	0	0	0	0	0	0	0	0	0	0	0	0	0	0	0	1	0	0	0	0	0	0	0	0	0	0	0
OPU_424	uncult_family_Bradyrhizobiaceae	Bacteria;Proteobacteria;Alphaproteobacteria;Rhizobiales;Bradyrhizobiaceae	1			198	1.54	4	0	0	0	0	0	0	0	0	0	0	0	0	0	0	0	0	0	0	0	0	0	0	0	0	0	0	0	0	0	0	0	0	0	0	0	0	0	0	0	0	0
OPU_354	Paracoccus_sp8	Bacteria;Proteobacteria;Alphaproteobacteria;Rhodobacterales;Rhodobacteraceae;Paracoccus	1			198	1.54	4	0	2	0	0	0	0	0	0	0	0	1	0	0	0	0	0	0	0	0	0	0	0	0	0	0	0	0	0	0	0	0	0	0	0	0	0	0	0	0	0	0
OPU_684	Reyranella_sp3	Bacteria;Proteobacteria;Alphaproteobacteria;Rhodospirillales;Rhodospirillaceae;Reyranella	1			198	1.54	4	0	0	0	0	0	0	0	0	0	0	0	0	0	0	0	0	0	0	0	0	0	0	0	0	0	0	0	0	0	0	0	0	0	0	0	0	0	0	0	0	0
OPU_223	Neisseria_sp3	Bacteria;Proteobacteria;Betaproteobacteria;Neisseriales;Neisseriaceae;Neisseria	1			198	1.54	4	0	0	0	0	0	0	0	0	0	0	0	0	0	0	0	0	0	0	0	0	0	0	1	0	0	0	0	0	0	1	0	0	0	0	0	0	0	0	0	0	0
OPU_043	Halomonas_johnsoniae	Bacteria;Proteobacteria;Gammaproteobacteria;Oceanospirillales;Halomonadaceae;Halomonas	1			198	1.54	4	0	0	0	0	0	0	0	0	0	0	0	0	0	0	0	0	0	0	0	0	0	0	0	0	0	0	0	0	0	0	0	0	0	0	0	0	0	0	0	0	0
OPU_793	Micrococcus_sp4	Bacteria;Actinobacteria;Actinobacteria;Micrococcales;Micrococcaceae;Micrococcus	1			198	1.54	4	0	0	0	0	0	0	0	0	0	0	0	0	0	0	0	0	0	0	0	0	0	0	0	0	1	0	0	0	0	0	0	0	0	0	0	0	0	0	0	0	0
OPU_732	Corynebacterium_sp23	Bacteria;Actinobacteria;Actinobacteria;Actinomycetales;Corynebacterineae;Corynebacteriaceae;Corynebacterium	1			198	1.54	4	0	2	0	0	0	0	0	0	0	0	0	0	0	0	0	0	0	0	0	0	0	0	0	0	0	0	0	0	0	0	0	0	0	0	0	0	0	0	0	0	0
OPU_1403	Streptococcus_sp9	Bacteria;Firmicutes;Bacilli;Lactobacillales;Streptococcaceae;Streptococcus	1			198	1.54	4	0	0	0	0	0	0	0	0	0	0	0	0	0	0	0	0	0	0	0	0	0	0	0	0	0	0	0	0	0	0	0	0	0	0	0	0	0	0	0	0	0
OPU_1577	Staphylococcus_sp11	Bacteria;Firmicutes;Bacilli;Bacillales;Staphylococcaceae;Staphylococcus	1			198	1.54	4	0	0	0	0	0	0	0	0	0	0	0	0	0	0	0	0	0	0	0	0	0	0	2	0	0	0	0	0	0	0	0	0	0	0	0	0	0	0	0	0	0
OPU_467	uncult_family_Rhizobiaceae	Bacteria;Proteobacteria;Alphaproteobacteria;Rhizobiales;Rhizobiaceae	1			198	1.54	3	0	1	0	0	0	0	0	0	0	0	0	0	0	0	0	0	0	0	0	0	0	0	0	0	0	0	0	0	0	0	0	0	0	0	0	0	0	0	0	0	0
OPU_465	uncult_family_Rhizobiaceae	Bacteria;Proteobacteria;Alphaproteobacteria;Rhizobiales;Rhizobiaceae	1			198	1.54	3	0	0	0	0	0	0	0	0	0	0	0	0	0	0	0	0	0	0	0	0	0	0	0	0	0	0	0	0	0	0	0	0	0	0	0	0	0	0	0	0	0
OPU_474	Brevundimonas_sp4	Bacteria;Proteobacteria;Alphaproteobacteria;Caulobacterales;Caulobacteraceae;Brevundimonas	1			198	1.54	3	0	0	0	0	0	0	0	0	0	0	0	0	0	0	0	0	0	0	0	0	0	0	0	0	1	0	0	0	0	0	0	0	0	0	0	0	0	0	0	0	0
OPU_062	Acientobacter_sp8	Bacteria;Proteobacteria;Gammaproteobacteria;Pseudomonadales;Moraxellaceae;Acinetobacter	1			198	1.54	3	0	1	0	0	0	0	0	0	0	0	0	0	0	0	0	0	0	0	0	0	0	0	0	0	0	0	0	0	0	0	0	0	0	0	0	0	0	0	0	0	0
OPU_094	Psychrobacter_jeotgali	Bacteria;Proteobacteria;Gammaproteobacteria;Pseudomonadales;Moraxellaceae;Psychrobacter	1			198	1.54	3	0	0	0	0	0	0	0	0	0	0	0	0	0	0	1	0	0	0	0	0	0	0	0	0	0	0	0	0	0	0	0	0	1	0	0	0	0	0	0	0	0
OPU_237	Variovorax_sp1	Bacteria;Proteobacteria;Betaproteobacteria;Burkholderiales;Comamonadaceae;Variovorax	1			198	1.54	3	0	0	0	0	0	0	0	0	0	0	0	0	0	0	0	0	0	0	0	0	0	0	0	0	0	0	0	0	0	0	0	0	1	0	0	0	0	0	0	0	0
OPU_411	Bradyrhizobium_mercantei	Bacteria;Proteobacteria;Alphaproteobacteria;Rhizobiales;Bradyrhizobiaceae;Bradyrhizobium	1			198	1.54	3	0	0	0	0	0	0	0	0	0	0	0	0	0	0	0	0	0	0	0	0	0	0	1	0	0	0	0	0	0	0	0	0	0	0	0	0	0	0	0	0	0
OPU_473	Brevundimonas_sp3	Bacteria;Proteobacteria;Alphaproteobacteria;Caulobacterales;Caulobacteraceae;Brevundimonas	1			198	1.54	3	0	1	0	0	0	0	0	0	1	0	0	0	0	0	0	0	0	0	0	0	0	0	0	0	0	0	0	0	0	0	0	0	0	0	0	0	0	0	0	0	0
OPU_262	Delftia_sp4	Bacteria;Proteobacteria;Betaproteobacteria;Burkholderiales;Comamonadaceae;Delftia	1			198	1.54	3	0	1	0	0	0	0	0	0	0	0	0	0	0	0	0	1	0	0	0	0	0	0	0	0	0	0	0	0	0	0	0	0	0	0	0	0	0	0	0	0	0
OPU_493	uncult_family_Caulobacteraceae	Bacteria;Proteobacteria;Alphaproteobacteria;Caulobacterales;Caulobacteraceae	1			198	1.54	3	0	0	0	0	0	0	0	0	0	0	0	0	0	0	0	1	0	0	0	0	0	1	0	0	0	0	0	0	0	0	0	0	0	0	0	0	0	0	0	0	0
OPU_267	Delftia_sp8	Bacteria;Proteobacteria;Betaproteobacteria;Burkholderiales;Comamonadaceae;Delftia	1			198	1.54	3	0	0	0	0	0	0	0	0	0	0	0	0	0	0	0	0	0	0	0	0	0	0	0	0	0	0	0	0	0	0	0	0	0	0	0	0	0	0	0	0	0
OPU_110	Stenotrophomonas_sp4	Bacteria;Proteobacteria;Gammaproteobacteria;Lysobacteriales;Lysobacteraceae;Stenotrophomonas	1			198	1.54	3	0	0	0	0	0	0	0	0	1	0	0	0	0	0	0	0	0	0	0	0	0	0	0	0	0	0	0	0	0	0	0	0	0	0	0	0	0	0	0	0	0
OPU_444	uncult_family_Rhizobiaceae	Bacteria;Proteobacteria;Alphaproteobacteria;Rhizobiales;Rhizobiaceae	1			198	1.54	3	0	0	0	0	0	0	0	0	0	0	0	0	0	0	0	0	0	0	0	0	0	0	0	0	0	0	0	0	0	0	0	0	0	0	0	0	1	0	0	0	0
OPU_107	Stenotrophomonas_sp2	Bacteria;Proteobacteria;Gammaproteobacteria;Lysobacteriales;Lysobacteraceae;Stenotrophomonas	1			198	1.54	3	0	0	0	0	0	0	0	0	0	0	0	0	0	0	0	0	0	0	0	0	0	0	0	0	0	0	0	0	0	0	0	0	0	0	0	0	0	0	0	0	0
OPU_178	Herbaspirillum_sp7	Bacteria;Proteobacteria;Betaproteobacteria;Burkholderiales;Oxalobacteraceae;Herbaspirillum	1			198	1.54	3	0	0	0	0	0	0	0	0	0	0	0	0	0	0	0	0	0	0	0	0	0	0	0	0	0	0	0	0	0	0	0	0	0	0	0	0	0	0	0	0	0
OPU_130	Lysobacter_sp2	Bacteria;Proteobacteria;Gammaproteobacteria;Lysobacterales;Lysobacteraceae;Lysobacter	1			198	1.54	3	0	0	0	0	0	0	0	0	1	0	0	0	0	0	0	0	0	0	0	0	0	0	0	0	0	0	0	0	0	0	0	0	0	0	0	0	0	0	0	0	0
OPU_733	Corynebacterium_sp24	Bacteria;Actinobacteria;Actinobacteria;Actinomycetales;Corynebacterineae;Corynebacteriaceae;Corynebacterium	1			198	1.54	3	0	0	0	0	0	0	0	0	0	0	0	0	0	0	0	0	0	0	0	0	0	0	0	0	0	0	0	0	0	0	0	0	0	0	0	0	0	0	0	0	0
OPU_738	Corynebacterium_sp27	Bacteria;Actinobacteria;Actinobacteria;Actinomycetales;Corynebacterineae;Corynebacteriaceae;Corynebacterium	1			198	1.54	3	0	0	0	0	0	0	0	0	0	0	0	0	0	0	0	0	0	0	0	0	0	0	0	0	0	0	0	0	0	0	0	0	0	0	0	0	0	0	0	0	0
OPU_1170	Leptotrichia_sp3	Bacteria;Fusobacteria;Fusobacteriia;Fusobacteriales;Leptotrichiaceae;Leptotrichia	1			198	1.54	3	0	0	0	0	0	0	0	0	0	0	0	0	0	0	0	0	0	0	0	0	0	0	0	0	0	0	0	0	0	1	0	0	0	0	0	0	0	0	0	0	0
OPU_794	Micrococcus_sp5	Bacteria;Actinobacteria;Actinobacteria;Micrococcales;Micrococcaceae;Micrococcus	1			198	1.54	3	0	0	0	0	0	0	0	0	0	0	0	0	0	0	0	0	0	0	0	0	0	0	0	0	1	0	0	0	0	0	0	0	0	0	0	0	0	0	0	0	0
OPU_1578	Staphylococcus_hominis	Bacteria;Firmicutes;Bacilli;Bacillales;Staphylococcaceae;Staphylococcus	1		isolated	198	1.54	3	1	0	0	0	0	0	0	0	0	0	0	0	0	0	0	0	0	0	0	0	0	0	1	0	0	0	0	0	0	0	0	0	0	0	0	0	0	0	0	0	0
OPU_515	Sphingomonas_sp12	Bacteria;Proteobacteria;Alphaproteobacteria;Sphingomonadales;Sphingomonadaceae;Sphingomonas	1			199	1.03	4753	0	0	0	0	0	0	0	0	0	0	0	0	0	0	0	0	0	0	0	0	0	0	0	0	0	0	0	0	0	0	0	0	0	0	0	0	0	0	0	0	0
OPU_139	Lysobacter_sp3	Bacteria;Proteobacteria;Gammaproteobacteria;Lysobacteriales;Lysobacteraceae;Lysobacter	1			199	1.03	2184	0	0	0	0	0	0	0	0	1354	0	0	0	0	0	0	0	0	0	0	0	0	0	0	0	0	0	0	0	0	0	0	0	0	0	0	0	0	0	0	0	0
OPU_098	Moraxella_sp1	Bacteria;Proteobacteria;Gammaproteobacteria;Pseudomonadales;Moraxellaceae;Moraxella	1			199	1.03	678	0	0	0	0	0	0	0	0	0	0	0	0	0	0	0	0	0	0	0	0	0	0	0	0	0	0	0	0	0	0	0	0	0	0	0	0	0	0	0	0	0
OPU_1179	uncult_family_Isosphaeraceae	Bacteria;Planctomycetes;Planctomycetacia;Isosphaerales;Isosphaeraceae	1			199	1.03	504	0	0	0	0	0	0	0	500	0	0	0	0	0	0	0	0	0	0	0	0	0	0	0	0	0	0	0	0	0	0	0	0	0	0	0	0	0	0	0	0	0
OPU_1532	Bacillus_sp11	Bacteria;Firmicutes;Bacilli;Bacillales;Bacillaceae;Bacillus	1			199	1.03	495	0	0	0	0	0	0	0	0	0	0	0	0	0	0	0	0	0	0	0	0	0	0	0	0	0	0	0	0	0	0	0	0	0	0	0	0	0	0	0	0	0
OPU_1683	Peptostreptococcus_anaerobius	Bacteria;Firmicutes;Clostridia;Clostridiales;Peptostreptococcaceae;Peptostreptococcus	1	group_2		199	1.03	453	0	0	0	0	0	0	0	0	0	0	0	0	0	0	0	0	0	0	0	0	0	0	0	0	0	0	0	0	0	0	0	0	394	0	0	0	0	0	0	0	0
OPU_1710	Blautia_sp3	Bacteria;Firmicutes;Clostridia;Unclassified Clostridiales;Blautia	1			199	1.03	349	0	0	0	0	0	0	0	0	0	0	0	0	0	0	0	0	0	0	0	0	0	0	0	0	0	0	0	0	0	0	0	0	0	0	0	0	0	0	0	155	0
OPU_735	Corynebacterium_tuscaniense	Bacteria;Actinobacteria;Actinobacteria;Actinomycetales;Corynebacterineae;Corynebacteriaceae;Corynebacterium	1			199	1.03	340	0	0	0	0	0	0	0	0	0	0	0	0	0	0	0	0	0	0	0	0	0	0	0	0	0	0	0	0	0	0	0	0	0	0	0	0	0	0	0	0	0
OPU_1552	Ignavigranum_sp1	Bacteria;Firmicutes;Bacilli;Lactobacillales;Aerococcaceae;Ignavigranum	1			199	1.03	304	0	0	0	0	0	0	0	0	0	0	0	0	0	0	0	0	0	0	0	0	0	0	0	0	0	0	0	0	0	0	0	0	0	0	0	0	0	0	0	0	0
OPU_1183	Gemmata_sp2	Bacteria;Planctomycetes;Planctomycetacia;Planctomycetales;Gemmataceae;Gemmata	1			199	1.03	275	0	0	0	0	0	0	0	0	0	0	0	0	0	0	0	0	0	0	0	0	0	0	0	0	0	0	0	0	0	0	0	0	0	0	0	0	0	0	0	0	0
OPU_1519	Brevibacterium_frigoritolerans	Bacteria;Actinobacteria;Actinobacteria;Micrococcales;Brevibacteriaceae;Brevibacterium	1			199	1.03	244	0	0	0	0	0	0	0	0	0	0	0	0	0	0	0	0	0	0	0	0	0	0	0	0	0	0	0	0	0	0	11	0	0	0	0	0	0	0	0	0	0
OPU_1454	Leuconostoc_sp1	Bacteria;Firmicutes;Bacilli;Lactobacillales;Leuconostocaceae;Leuconostoc	1			199	1.03	242	0	0	0	0	0	0	0	0	0	0	0	0	0	0	0	0	0	0	0	0	0	0	0	0	0	0	0	0	0	188	0	0	0	0	0	0	0	0	0	0	0
OPU_1149	uncult_family_Gemmatimonadaceae	Bacteria;Gemmatimonadetes;Gemmatimonadetes;Gemmatimonadales;Gemmatimonadaceae	1			199	1.03	238	0	0	0	0	0	0	0	0	0	0	0	0	0	0	0	0	0	0	0	0	0	0	0	0	0	0	0	0	0	0	0	0	0	0	0	0	0	0	0	0	0
OPU_1233	Chryseobacterium_sp11	Bacteria;Bacteroidetes;Flavobacteriia;Flavobacteriales;Flavobacteriaceae;Chryseobacterium	1			199	1.03	234	0	0	0	0	0	0	0	0	0	0	0	0	0	0	0	0	0	0	0	0	0	0	0	0	0	0	0	0	0	0	0	0	0	0	0	0	0	0	0	0	0
OPU_1433	Lactobacillus_plantarum_subsp_plantarum	Bacteria;Firmicutes;Bacilli;Lactobacillales;Lactobacillaceae;Lactobacillus	1			199	1.03	219	0	0	0	0	0	0	0	0	0	0	0	0	0	0	0	0	0	0	0	0	0	0	0	0	0	0	0	0	0	0	0	0	0	0	0	0	0	0	0	0	0
OPU_1524	Bacillus_circulans	Bacteria;Firmicutes;Bacilli;Bacillales;Bacillaceae;Bacillus	1			199	1.03	218	0	0	0	0	0	0	0	0	0	0	0	0	0	0	0	0	0	0	0	0	0	0	0	0	0	0	0	0	0	0	0	0	0	0	0	0	0	0	0	0	0
OPU_1464	Weissella_viridescens	Bacteria;Firmicutes;Bacilli;Lactobacillales;Leuconostocaceae;Weissella	1			199	1.03	214	0	0	0	0	0	0	0	0	0	0	0	0	0	0	0	0	0	0	0	0	0	0	0	0	0	0	0	0	0	0	0	0	0	0	0	0	0	0	0	0	0
OPU_678	Skermanella_sp1	Bacteria;Proteobacteria;Alphaproteobacteria;Rhodospirillales;Rhodospirillaceae;Skermanella	1			199	1.03	198	0	0	0	0	0	0	0	0	126	0	0	0	0	0	0	0	0	0	0	0	0	0	0	0	0	0	0	0	0	0	0	0	0	0	0	0	0	0	0	0	0
OPU_808	uncult_family_Micrococcaceae	Bacteria;Actinobacteria;Actinobacteria;Micrococcales;Micrococcaceae	1			199	1.03	187	0	0	0	0	0	0	0	0	0	0	0	0	0	0	0	0	0	0	0	0	0	0	0	0	0	0	0	0	0	0	0	0	0	0	0	0	0	0	0	0	0
OPU_1142	uncult_family_Solirubrobacteraceae	Bacteria;Actinobacteria;Thermoleophilia;Solirubrobacterales;Solirubrobacteraceae	1			199	1.03	181	0	145	0	0	0	0	0	0	0	0	0	0	0	0	0	0	0	0	0	0	0	0	0	0	0	0	0	0	0	0	0	0	0	0	0	0	0	0	0	0	0
OPU_1786	uncult_class_Oxyphotobacteria	Bacteria;Cyanobacteria;Cyanophyceae	1			199	1.03	179	0	0	0	0	0	0	0	0	0	0	0	0	0	0	0	0	0	0	0	0	0	0	0	0	0	0	0	0	0	0	0	0	0	0	0	0	0	0	0	0	0
OPU_1437	Lactobacillus_sp2	Bacteria;Firmicutes;Bacilli;Lactobacillales;Lactobacillaceae;Lactobacillus	1			199	1.03	177	0	0	0	0	0	0	0	0	0	0	0	0	0	0	0	0	0	0	0	0	0	0	0	0	0	0	0	0	0	0	0	0	0	0	0	0	0	0	0	0	0
OPU_335	Rubellimicrobium_sp7	Bacteria;Proteobacteria;Alphaproteobacteria;Rhodobacterales;Rhodobacteraceae;Rubellimicrobium	1			199	1.03	168	0	0	0	0	0	0	0	0	0	0	0	0	0	0	0	0	0	0	0	0	0	0	0	0	0	0	0	0	0	0	0	0	0	0	0	0	0	0	0	0	0
OPU_1190	Akkermansia_muciniphila	Bacteria;Verrucomicrobia;Verrucomicrobiae;Verrucomicrobiales;Akkermansiaceae;Akkermansia	1			199	1.03	164	0	0	0	0	0	0	0	0	0	0	0	0	0	0	0	0	0	0	0	0	0	0	0	0	0	0	0	0	0	158	0	0	0	0	0	0	0	0	0	0	0
OPU_655	Roseomonas_nepalensis	Bacteria;Proteobacteria;Alphaproteobacteria;Rhodospirillales;Acetobacteraceae;Roseomonas	1			199	1.03	159	0	0	0	0	0	0	0	0	0	0	0	0	0	0	0	0	0	0	0	0	0	0	0	0	0	0	0	0	0	0	11	0	0	0	0	0	0	0	0	0	0
OPU_1518	Bacillus_sp7	Bacteria;Firmicutes;Bacilli;Bacillales;Bacillaceae;Bacillus	1			199	1.03	155	0	0	0	0	0	0	0	0	0	0	0	0	0	0	0	0	0	0	0	0	0	0	0	0	0	0	0	0	0	0	0	0	0	0	0	0	0	0	0	0	0
OPU_1172	Leptotrichia_sp4	Bacteria;Fusobacteria;Fusobacteriia;Fusobacteriales;Leptotrichiaceae;Leptotrichia	1			199	1.03	151	0	0	0	0	0	0	0	0	0	0	0	0	0	0	0	0	0	0	0	0	0	0	0	0	0	0	0	0	0	0	0	0	0	0	0	0	0	0	0	0	0
OPU_1048	Nocardioides_sp9	Bacteria;Actinobacteria;Actinobacteria;Actinomycetales;Propionibacterineae;Nocardioidaceae;Nocardioides	1			199	1.03	145	0	0	0	0	0	0	0	0	0	0	0	0	0	0	0	0	0	0	0	0	0	0	0	0	0	0	0	0	0	0	0	0	0	0	0	0	69	0	0	0	0
OPU_1146	Gaiella_sp1	Bacteria;Actinobacteria;Actinobacteria;Rubrobacteridae;Gaiellales;Gaiellaceae;Gaiella	1			199	1.03	141	0	0	0	0	0	0	0	0	0	0	0	0	0	0	0	0	0	0	0	0	0	0	0	0	0	0	0	0	0	0	0	0	0	0	0	0	0	0	0	0	0
OPU_1128	Collinsella_aerofaciens	Bacteria;Coriobacteriia;Coriobacteriales;Coriobacteriaceae;Collinsella	1			199	1.03	141	0	0	0	0	0	0	0	0	0	0	0	0	0	0	0	0	0	0	0	0	0	0	0	0	0	0	0	0	0	0	0	0	0	0	0	0	0	0	0	86	0
OPU_154	Thermomonas_hydrothermalis	Bacteria;Proteobacteria;Gammaproteobacteria;Lysobacteriales;Lysobacteraceae;Thermomonas	1			199	1.03	139	0	0	0	0	0	0	0	0	0	54	0	0	0	0	0	0	0	0	0	0	0	0	0	0	0	0	0	0	0	0	0	0	0	0	0	0	0	0	0	0	0
OPU_1065	Pseudonocardia_sp3	Bacteria;Actinobacteria;Actinobacteria;Actinomycetales;Pseudonocardineae;Pseudonocardiaceae;Pseudonocardia	1			199	1.03	138	0	0	0	0	0	0	0	0	0	0	0	0	0	0	0	0	0	0	0	0	0	0	0	0	0	0	0	0	0	0	0	0	0	0	0	0	0	0	0	0	0
OPU_042	Halomonas_stevensis	Bacteria;Proteobacteria;Gammaproteobacteria;Oceanospirillales;Halomonadaceae;Halomonas	1			199	1.03	134	0	0	0	0	0	0	0	0	0	0	0	0	0	0	0	0	0	0	0	0	0	0	0	0	0	0	0	0	0	0	0	0	0	0	0	0	0	0	0	0	0
OPU_1725	uncult_family_Lachnospiraceae_FCS020	Bacteria;Firmicutes;Clostridia;Clostridiales;Lachnospiraceae	1			199	1.03	132	43	0	0	0	0	0	0	0	0	0	0	0	0	0	0	0	0	0	0	0	0	0	0	0	0	0	0	0	0	0	0	0	0	0	0	0	0	0	0	0	0
OPU_691	uncult_family_Bdellovibrionaceae	Bacteria;Proteobacteria;Deltaproteobacteria;Bdellovibrionales;Bdellovibrionaceae	1			199	1.03	123	0	0	0	0	0	0	0	0	0	0	0	0	0	0	0	0	0	0	0	0	0	0	0	0	0	0	0	0	0	0	0	0	0	0	0	0	0	0	0	0	0
OPU_560	uncult_family_Sphingomonadaceae	Bacteria;Proteobacteria;Alphaproteobacteria;Sphingomonadales;Sphingomonadaceae	1			199	1.03	118	0	0	0	0	0	0	0	0	0	0	0	0	0	0	0	0	0	0	0	0	0	0	0	0	0	0	0	0	0	0	0	0	0	0	0	0	0	0	0	0	0
OPU_1560	Staphylococcus_sciuri	Bacteria;Firmicutes;Bacilli;Bacillales;Staphylococcaceae;Staphylococcus	1			199	1.03	118	0	0	0	0	0	0	0	0	0	0	0	0	0	0	0	0	0	0	0	0	0	0	0	0	0	0	0	0	0	0	0	0	0	0	0	0	0	0	0	0	0
OPU_898	Actinomyces_sp2	Bacteria;Actinobacteria;Actinobacteria;Actinomycetales;Actinomycineae;Actinomycetaceae;Actinomyces	1			199	1.03	115	0	0	0	0	0	0	0	0	0	0	0	0	0	0	0	0	0	0	0	0	0	0	0	0	0	0	0	0	0	0	0	0	0	0	0	0	107	0	0	0	0
OPU_1795	uncult_order_Thermomicrobiales_AKYG1722	Bacteria;Chloroflexi;Chloroflexia;Thermomicrobiales	1			199	1.03	115	0	0	0	0	0	0	0	0	0	0	0	0	0	0	0	0	0	0	0	0	0	0	0	0	0	0	0	0	0	0	0	0	0	0	0	0	111	0	0	0	0
OPU_1246	Sphingobacterium_nematocida	Bacteria;Bacteroidetes;Sphingobacteriia;Sphingobacteriales;Sphingobacteriaceae;Sphingobacterium	1			199	1.03	110	0	27	0	0	0	0	0	0	0	0	0	0	0	0	0	0	0	0	0	0	0	0	0	0	0	0	0	0	0	0	0	0	0	0	0	0	0	0	0	0	0
OPU_1688	Faecalibacterium_sp3	Bacteria;Firmicutes;Clostridia;Clostridiales;Ruminococcaceae;Faecalibacterium	1			199	1.03	110	0	0	0	0	0	0	0	0	0	0	0	0	0	0	0	0	0	0	0	0	0	0	0	0	0	0	0	0	0	0	0	0	0	0	0	4	0	0	0	0	0
OPU_1705	uncult_family_Christensenellaceae_R-7	Bacteria;Firmicutes;Clostridia;Eubacteriales;Christensenellaceae	1			199	1.03	105	0	0	0	0	0	0	0	0	0	0	0	0	0	0	0	0	0	0	0	0	0	0	0	0	0	0	0	0	0	0	0	0	0	0	0	0	0	0	0	0	0
OPU_1907	Diaphorobacter_polyhydroxybutyrativorans	Bacteria;Proteobacteria;Betaproteobacteria;Burkholderiales;Comamonadaceae;Diaphorobacter	1			199	1.03	104	0	0	0	0	0	0	0	0	0	0	0	0	0	0	0	0	0	0	0	0	0	0	0	0	0	0	0	0	0	0	0	0	0	0	0	0	0	0	0	0	0
OPU_620	Microvirga_soli	Bacteria;Proteobacteria;Alphaproteobacteria;Rhizobiales;Methylobacteriaceae;Microvirga	1			199	1.03	100	70	0	0	0	0	0	0	0	0	0	0	0	0	0	0	0	0	0	0	0	0	0	0	0	0	0	0	0	0	0	0	0	0	0	0	0	0	0	0	0	0
OPU_120	Pseudoxanthomonas_mexicana	Bacteria;Proteobacteria;Gammaproteobacteria;Lysobacteriales;Lysobacteraceae;Pseudoxanthomonas	1			199	1.03	98	0	56	0	0	0	0	0	0	0	0	0	0	0	0	0	0	0	0	0	0	0	0	0	0	0	0	0	0	0	0	0	0	0	0	0	0	0	0	0	0	0
OPU_124	Pseudoxanthomonas_taiwanensis	Bacteria;Proteobacteria;Gammaproteobacteria;Lysobacteriales;Lysobacteraceae;Pseudoxanthomonas	1			199	1.03	96	0	0	0	0	0	0	0	0	0	0	0	54	0	0	0	0	0	0	0	0	42	0	0	0	0	0	0	0	0	0	0	0	0	0	0	0	0	0	0	0	0
OPU_1517	Bacillus_sp6	Bacteria;Firmicutes;Bacilli;Bacillales;Bacillaceae;Bacillus	1			199	1.03	93	0	0	0	0	0	0	0	0	0	0	0	0	0	0	0	0	0	0	0	0	0	0	0	0	0	0	0	0	0	0	0	0	0	0	0	0	0	0	0	0	0
OPU_142	Lysobacter_bugurensis	Bacteria;Proteobacteria;Gammaproteobacteria;Lysobacteriales;Lysobacteraceae;Lysobacter	1			199	1.03	91	0	0	0	0	0	0	0	0	0	0	0	0	0	0	0	0	0	0	0	0	0	0	0	0	0	0	0	0	0	0	0	0	0	0	0	0	0	12	0	0	0
OPU_591	Rhizobium_sp1	Bacteria;Proteobacteria;Alphaproteobacteria;Rhizobiales;Rhizobiaceae;Rhizobium	1			199	1.03	90	0	0	0	0	0	0	0	0	0	0	0	0	0	0	0	0	0	0	0	0	67	0	0	0	0	0	0	0	0	0	0	0	0	0	0	0	0	0	0	0	0
OPU_1009	Calidifontibacter_sp1	Bacteria;Actinobacteria;Actinobacteria;Micrococcales;Dermacoccaceae;Calidifontibacter	1			199	1.03	87	0	69	0	0	0	0	0	0	0	0	0	0	0	0	0	0	0	0	0	0	0	0	0	0	0	0	0	0	0	0	0	0	0	0	0	0	0	0	0	0	0
OPU_386	Amylibacter_sp1	Bacteria;Proteobacteria;Alphaproteobacteria;Rhodobacterales;Rhodobacteraceae;Amylibacter	1			199	1.03	86	0	0	0	0	0	0	0	0	0	0	0	0	0	0	0	0	0	0	0	0	0	0	0	2	0	0	0	0	0	0	0	0	0	0	0	0	0	0	0	0	0
OPU_910	Actinomyces_cardiffensis	Bacteria;Actinobacteria;Actinobacteria;Actinomycetales;Actinomycineae;Actinomycetaceae;Actinomyces	1			199	1.03	86	0	0	0	0	0	0	0	0	0	0	0	0	0	0	0	0	0	0	0	0	0	0	0	0	0	0	0	0	0	1	0	0	0	0	0	0	0	0	0	0	0
OPU_1266	Tannerella_forsythia	Bacteria;Bacteroidetes;Bacteroidia;Bacteroidales;Porphyromonadaceae;Tannerella	1			199	1.03	86	0	0	0	0	0	0	0	0	0	0	0	0	0	0	0	0	0	0	0	0	0	0	0	0	0	0	0	0	0	0	0	0	0	0	0	0	0	0	0	0	0
OPU_921	Actinotignum_sp1	Bacteria;Actinobacteria;Actinobacteria;Actinomycetales;Actinomycineae;Actinomycetaceae;Actinotignum	1			199	1.03	85	0	0	0	0	0	0	0	0	0	0	17	0	0	0	0	0	0	0	0	0	0	0	0	0	0	0	0	0	0	0	0	0	0	0	0	0	0	0	0	0	0
OPU_087	Moraxella_atlantae	Bacteria;Proteobacteria;Gammaproteobacteria;Pseudomonadales;Moraxellaceae;Moraxella	1			199	1.03	81	0	0	0	0	0	0	0	0	0	0	0	0	0	0	0	0	0	0	0	0	0	0	9	0	0	0	0	0	0	0	0	0	0	0	0	0	0	0	0	0	0
OPU_677	Azospirillum_melinis	Bacteria;Proteobacteria;Alphaproteobacteria;Rhodospirillales;Rhodospirillaceae;Azospirillum	1			199	1.03	81	0	0	0	0	0	0	0	0	0	0	0	0	0	0	0	0	0	0	0	0	0	0	0	0	0	0	0	0	0	9	0	0	0	0	0	0	0	0	0	0	0
OPU_375	Paracoccus_sp24	Bacteria;Proteobacteria;Alphaproteobacteria;Rhodobacterales;Rhodobacteraceae;Paracoccus	1			199	1.03	80	0	0	0	0	0	0	0	0	0	0	0	0	0	0	0	0	0	0	0	0	0	0	0	0	0	0	0	0	0	0	0	0	0	0	0	0	0	0	0	0	0
OPU_624	Camelimonas_sp1	Bacteria;Proteobacteria;Alphaproteobacteria;Rhizobiales;Chelatococcaceae;Camelimonas	1			199	1.03	80	0	39	0	0	0	0	0	0	0	0	0	0	0	0	0	0	0	0	0	0	0	0	0	0	0	0	0	0	0	0	0	0	0	0	0	0	0	0	0	0	0
OPU_219	Neisseria_sp1	Bacteria;Proteobacteria;Betaproteobacteria;Neisseriales;Neisseriaceae;Neisseria	1			199	1.03	79	0	0	0	0	0	0	0	0	0	0	0	0	0	0	0	0	0	0	0	0	0	0	69	0	0	0	0	0	0	0	0	0	0	0	0	0	0	0	0	0	0
OPU_1090	Gordonia_bronchialis	Bacteria;Actinobacteria;Actinobacteria;Actinomycetales;Corynebacterineae;Nocardiaceae;Gordonia	1			199	1.03	79	0	69	0	0	0	0	0	0	0	0	0	0	0	0	0	0	0	0	0	0	0	0	0	0	0	0	0	0	0	0	0	0	0	0	0	0	0	0	0	0	0
OPU_1056	Aeromicrobium_sp1	Bacteria;Actinobacteria;Actinobacteria;Actinomycetales;Propionibacterineae;Nocardioidaceae;Aeromicrobium	1			199	1.03	78	0	0	0	0	0	0	0	0	0	0	0	0	0	0	0	0	0	0	0	0	0	0	0	0	0	0	0	0	0	0	0	0	0	0	0	0	0	0	0	0	0
OPU_943	Microbacterium_sp2	Bacteria;Actinobacteria;Actinobacteria;Micrococcales;Microbacteriaceae;Microbacterium	1			199	1.03	76	0	47	0	0	0	0	0	0	0	0	0	0	0	0	0	0	0	0	0	0	0	0	0	0	0	0	0	0	0	0	0	0	0	0	0	0	0	0	0	0	0
OPU_1543	Jeotgalicoccus_sp1	Bacteria;Firmicutes;Bacilli;Bacillales;Staphylococcaceae;Jeotgalicoccus	1			199	1.03	76	0	0	0	0	0	0	0	0	0	0	0	0	0	0	0	0	0	0	0	0	0	0	0	0	0	0	0	0	0	0	0	0	0	0	0	0	0	0	0	0	0
OPU_1155	uncult_family_Longimicrobiaceae	Bacteria;Gemmatimonadetes;Longimicrobia;Longimicrobiales;Longimicrobiaceae	1			199	1.03	75	0	0	0	0	0	0	0	0	0	0	0	0	0	0	0	0	0	0	0	0	0	0	0	0	0	0	0	0	0	0	0	0	0	0	0	0	8	0	0	0	0
OPU_1047	Marmoricola_aequoreus	Bacteria;Actinobacteria;Actinobacteria;Actinomycetales;Propionibacterineae;Nocardioidaceae;Marmoricola	1			199	1.03	75	0	0	0	0	0	0	0	0	0	0	0	0	0	0	0	0	0	0	0	0	0	0	0	0	0	0	0	0	0	0	0	0	0	0	0	0	29	0	0	0	0
OPU_1690	Ruminococcus_bromii	Bacteria;Firmicutes;Clostridia;Clostridiales;Ruminococcaceae;Ruminococcus	1			199	1.03	75	0	0	0	0	0	0	0	0	0	0	0	0	0	0	0	0	0	0	0	0	0	0	0	0	0	0	0	0	0	36	0	0	0	0	0	0	0	0	0	0	0
OPU_936	Brevibacterium_ravenspurgense	Bacteria;Actinobacteria;Actinobacteria;Micrococcales;Brevibacteriaceae;Brevibacterium	1			199	1.03	71	0	64	0	0	0	0	0	0	0	0	0	0	0	0	0	0	0	0	0	0	0	0	0	0	0	0	0	0	0	0	0	0	0	0	0	0	0	0	0	0	0
OPU_578	Sandaracinobacter_sibiricus	Bacteria;Proteobacteria;Alphaproteobacteria;Sphingomonadales;Sphingomonadaceae;Sandaracinobacter	1			199	1.03	70	0	0	0	0	0	0	0	0	0	0	0	0	0	0	0	0	0	0	0	0	0	0	0	0	0	0	0	0	0	0	0	0	0	0	0	0	0	0	0	0	0
OPU_003	Pseudoalteromonas_atlantica	Bacteria;Proteobacteria;Gammaproteobacteria;Alteromonadales;Pseudoalteromonadaceae;Pseudoalteromonas	1			199	1.03	70	0	0	0	0	0	0	0	0	0	0	0	30	0	0	0	0	0	0	0	0	0	0	0	0	0	0	0	0	0	0	0	0	0	0	0	0	0	0	0	0	0
OPU_742	Corynebacterium_confusum	Bacteria;Actinobacteria;Actinobacteria;Actinomycetales;Corynebacterineae;Corynebacteriaceae;Corynebacterium	1			199	1.03	69	0	0	0	0	0	0	0	0	0	0	0	0	0	0	0	0	0	0	0	0	0	0	0	0	0	0	0	0	0	0	0	0	0	0	0	0	0	0	0	0	0
OPU_1053	Nocardioides_sp11	Bacteria;Actinobacteria;Actinobacteria;Actinomycetales;Propionibacterineae;Nocardioidaceae;Nocardioides	1			199	1.03	67	0	0	0	0	0	0	0	0	0	0	0	0	0	0	0	0	0	0	0	0	0	0	0	0	0	0	0	0	0	0	0	0	0	0	0	0	0	0	0	0	0
OPU_776	Dietzia_sp1	Bacteria;Actinobacteria;Actinobacteria;Actinomycetales;Corynebacterineae;Dietziaceae;Dietzia	1			199	1.03	67	0	0	0	0	0	0	0	0	0	0	0	0	0	0	0	0	0	0	0	0	0	0	0	0	0	0	0	0	0	0	0	0	0	0	0	0	0	0	0	41	0
OPU_605	Aureimonas_ureilytica	Bacteria;Proteobacteria;Alphaproteobacteria;Rhizobiales;Aurantimonadaceae;Aureimonas	1			199	1.03	64	0	0	0	0	0	0	0	0	0	0	0	0	0	0	0	0	0	0	0	0	0	0	0	0	0	0	0	0	0	0	0	0	0	0	0	0	0	0	0	0	0
OPU_1289	Prevotella_marshii	Bacteria;Bacteroidetes;Bacteroidia;Bacteroidales;Prevotellaceae;Prevotella	1			199	1.03	63	0	0	0	0	0	0	0	0	0	0	0	0	0	0	0	0	0	0	0	0	0	0	0	0	0	0	0	0	0	0	0	0	0	0	0	0	0	0	0	0	0
OPU_541	Sphingomonas_sp32	Bacteria;Proteobacteria;Alphaproteobacteria;Sphingomonadales;Sphingomonadaceae;Sphingomonas	1			199	1.03	60	0	0	0	0	0	0	0	0	0	0	0	0	0	0	0	0	0	0	0	0	0	0	0	0	0	0	0	0	0	1	0	0	0	0	0	0	0	0	0	0	0
OPU_491	Phenylobacterium_falsum	Bacteria;Proteobacteria;Alphaproteobacteria;Caulobacterales;Caulobacteraceae;Phenylobacterium	1			199	1.03	60	0	0	0	0	0	0	0	0	0	0	0	0	0	0	0	0	0	0	0	0	0	0	0	0	0	0	0	0	0	0	0	0	0	0	0	0	0	0	0	0	0
OPU_927	Scardovia_wiggsiae	Bacteria;Actinobacteria;Actinobacteria;Bifidobacteriales;Bifidobacteriaceae;Scardovia	1			199	1.03	59	0	0	0	0	0	0	0	0	0	0	0	0	0	0	0	0	0	0	0	0	0	0	0	0	0	0	0	0	0	0	0	0	0	0	0	0	0	0	0	0	0
OPU_977	Cellulosimicrobium_aquatile	Bacteria;Actinobacteria;Actinobacteria;Micrococcales;Promicromonosporaceae;Cellulosimicrobium	1			199	1.03	59	0	0	0	0	0	0	0	0	0	0	0	0	0	0	0	0	0	0	0	0	0	0	0	0	0	0	0	0	0	0	0	0	0	0	0	0	0	0	0	0	0
OPU_1386	uncult_class_Deltaproteobacteria_SAR324	Bacteria;Proteobacteria;Deltaproteobacteria	1			199	1.03	57	0	0	0	0	0	0	0	0	0	0	0	0	0	0	0	0	0	0	0	0	0	0	0	0	0	0	0	0	0	0	0	0	0	0	0	0	0	0	0	0	0
OPU_1291	Prevotella_sp4	Bacteria;Bacteroidetes;Bacteroidia;Bacteroidales;Prevotellaceae;Prevotella	1			199	1.03	57	0	0	0	0	0	0	0	0	0	0	0	0	0	0	0	0	0	0	0	0	0	0	0	0	0	0	0	0	0	0	0	0	0	0	0	0	0	0	0	0	0
OPU_1342	Flavisolibacter_sp2	Bacteria;Bacteroidetes;Chitinophagia;Chitinophagales;Chitinophagaceae;Flavisolibacter	1			199	1.03	57	0	0	0	0	0	0	0	0	0	0	0	0	0	0	0	0	0	0	0	0	0	0	0	0	51	0	0	0	0	0	0	0	0	0	0	0	0	0	0	0	0
OPU_1699	uncult_family_Ruminococcaceae_UCG-010	Bacteria;Firmicutes;Clostridia;Clostridiales;Ruminococcaceae	1			199	1.03	57	0	0	0	0	0	0	0	0	0	0	0	0	0	0	0	0	0	0	0	0	0	0	0	0	0	0	0	0	0	0	0	0	0	0	0	0	0	0	0	0	0
OPU_558	Novosphingobium_sp4	Bacteria;Proteobacteria;Alphaproteobacteria;Sphingomonadales;Sphingomonadaceae;Novosphingobium	1			199	1.03	56	0	0	0	0	0	0	0	0	0	0	0	0	0	0	0	0	0	0	0	0	0	0	0	0	0	0	0	0	0	0	0	0	0	0	0	0	0	0	0	0	0
OPU_1281	Prevotella_copri	Bacteria;Bacteroidetes;Bacteroidia;Bacteroidales;Prevotellaceae;Prevotella	1			199	1.03	56	0	0	0	0	0	0	0	0	0	0	0	0	0	0	0	0	0	0	0	0	0	0	53	0	0	0	0	0	0	0	0	0	0	0	0	0	0	0	0	0	0
OPU_362	Paracoccus_sp14	Bacteria;Proteobacteria;Alphaproteobacteria;Rhodobacterales;Rhodobacteraceae;Paracoccus	1			199	1.03	55	0	0	0	0	0	0	0	0	0	0	0	0	0	0	0	0	0	0	0	0	0	0	0	0	0	0	0	0	0	0	0	0	0	0	0	0	0	0	0	0	0
OPU_981	Pseudactinotalea_suaedae	Bacteria;Actinobacteria;Actinobacteria;Micrococcales;Cellulomonadaceae;Pseudactinotalea	1			199	1.03	55	0	0	0	0	0	0	0	0	0	0	0	0	0	0	0	0	0	0	0	0	0	0	0	0	0	0	0	0	0	4	0	0	0	51	0	0	0	0	0	0	0
OPU_1668	Helcococcus_sp1	Bacteria;Firmicutes;Clostridia;Unclassified Clostridiales;Helcococcus	1			199	1.03	54	0	0	0	0	0	0	0	0	0	0	0	0	0	0	0	0	0	0	0	0	0	0	0	0	0	0	0	0	0	0	0	0	0	0	0	0	0	0	0	52	0
OPU_1453	Leuconostoc_inhae	Bacteria;Firmicutes;Bacilli;Lactobacillales;Leuconostocaceae;Leuconostoc	1			199	1.03	54	0	0	0	0	0	0	0	0	0	0	0	0	0	0	0	0	0	0	0	0	0	0	0	0	0	0	0	0	0	33	0	0	0	0	0	0	0	0	0	0	0
OPU_606	Pannonibacter_phragmitetus	Bacteria;Proteobacteria;Alphaproteobacteria;Rhodobacterales;Rhodobacteraceae;Pannonibacter	1			199	1.03	53	0	0	0	0	0	0	0	0	0	0	0	0	0	0	0	0	0	0	0	0	0	0	0	0	0	0	0	0	0	0	0	0	0	0	0	0	0	0	0	0	0
OPU_1316	Alloprevotella_sp4	Bacteria;Bacteroidetes;Bacteroidia;Bacteroidales;Prevotellaceae;Alloprevotella	1			199	1.03	53	0	0	0	0	0	0	0	0	0	0	0	0	0	0	0	0	0	0	0	0	0	0	0	0	0	0	0	0	0	0	0	0	0	0	0	0	0	0	0	0	0
OPU_420	Nitrobacter_hamburgensis	Bacteria;Proteobacteria;Alphaproteobacteria;Rhizobiales;Bradyrhizobiaceae;Nitrobacter	1			199	1.03	52	0	0	0	0	0	0	0	0	0	0	0	0	0	0	0	0	0	0	0	0	0	0	0	0	0	0	0	0	0	0	0	0	0	0	0	0	0	0	0	0	0
OPU_392	Amaricoccus_sp5	Bacteria;Proteobacteria;Alphaproteobacteria;Rhodobacterales;Rhodobacteraceae;Amaricoccus	1			199	1.03	52	0	0	0	0	0	0	0	0	0	0	0	0	0	0	0	0	0	0	0	0	0	0	0	0	0	0	0	0	0	0	0	0	0	0	0	0	0	0	0	0	0
OPU_1137	Conexibacter_sp1	Bacteria;Actinobacteria;Actinobacteria;Rubrobacteridae;Solirubrobacterales;Conexibacteraceae;Conexibacter	1			199	1.03	52	0	0	0	0	0	0	0	0	0	0	0	0	0	0	0	0	0	0	0	0	0	0	0	0	0	0	0	0	0	0	0	0	0	0	0	0	0	0	0	0	0
OPU_1068	Pseudonocardia_ammonioxydans	Bacteria;Actinobacteria;Actinobacteria;Actinomycetales;Pseudonocardineae;Pseudonocardiaceae;Pseudonocardia	1			199	1.03	51	0	0	0	0	0	0	0	0	0	0	0	0	0	0	0	0	0	0	0	0	0	0	0	0	0	0	0	0	0	0	0	0	0	0	0	0	0	0	0	0	0
OPU_189	Massilia_yuzhufengensis	Bacteria;Proteobacteria;Betaproteobacteria;Burkholderiales;Oxalobacteraceae;Massilia	1			199	1.03	50	0	0	0	0	0	0	0	0	0	0	0	0	0	0	0	0	0	0	0	0	0	0	0	0	0	0	0	0	0	0	3	0	0	0	0	0	47	0	0	0	0
OPU_1696	uncult_family_Ruminococcaceae	Bacteria;Firmicutes;Clostridia;Clostridiales;Ruminococcaceae	1			199	1.03	50	0	0	0	0	0	0	0	0	0	0	0	0	0	0	0	0	0	0	0	0	0	0	0	0	0	0	0	0	0	49	0	0	0	0	0	0	0	0	0	0	0
OPU_1642	Anaerococcus_degeneri	Bacteria;Firmicutes;Clostridia;Eubacteriales;Peptoniphilaceae;Anaerococcus	1			199	1.03	49	0	0	0	0	0	0	0	0	0	0	0	0	0	0	0	0	0	0	0	0	0	0	0	0	0	0	0	0	0	0	0	0	0	0	0	0	0	0	0	0	0
OPU_1158	Treponema_amylovorum	Bacteria;Spirochaetes;Spirochaetes;Spirochaetales;Spirochaetaceae;Treponema	1			199	1.03	48	0	0	0	0	0	0	0	0	0	0	0	0	0	0	0	0	0	0	0	0	0	0	31	0	0	0	0	0	0	0	0	0	0	0	0	0	0	0	0	0	0
OPU_1686	Faecalibacterium_prausnitzii	Bacteria;Firmicutes;Clostridia;Clostridiales;Ruminococcaceae;Faecalibacterium	1			199	1.03	48	0	0	0	0	0	0	0	0	0	0	0	0	0	0	0	0	0	0	0	0	0	0	0	0	0	0	0	0	0	0	0	0	0	0	0	0	0	0	0	0	0
OPU_334	Rubellimicrobium_sp6	Bacteria;Proteobacteria;Alphaproteobacteria;Rhodobacterales;Rhodobacteraceae;Rubellimicrobium	1			199	1.03	47	0	0	0	0	0	0	0	0	0	0	0	0	0	0	0	0	0	0	0	0	0	0	0	0	0	0	0	0	0	0	1	0	0	0	0	0	0	0	0	0	0
OPU_440	Rhizobium_larrymoorei	Bacteria;Proteobacteria;Alphaproteobacteria;Rhizobiales;Rhizobiaceae;Rhizobium	1			199	1.03	47	0	0	0	0	0	0	0	0	0	0	0	0	0	0	0	0	0	0	0	0	0	0	0	0	0	0	0	0	0	11	0	0	0	0	0	0	0	0	0	0	0
OPU_1540	Salinicoccus_kunmingensis	Bacteria;Firmicutes;Bacilli;Bacillales;Staphylococcaceae;Salinicoccus	1			199	1.03	47	0	0	0	0	0	0	0	0	0	0	0	0	0	0	0	0	0	0	0	0	0	0	0	0	0	0	0	0	0	0	0	0	0	0	0	0	0	0	0	0	0
OPU_1513	Caldibacillus_sp1	Bacteria;Firmicutes;Bacilli;Bacillales;Bacillaceae;Caldalkalibacillus	1			199	1.03	47	0	0	0	0	0	0	0	0	0	0	16	0	0	0	0	0	0	0	0	0	0	0	0	0	0	0	0	0	0	0	0	0	0	0	0	0	0	0	0	0	0
OPU_216	kingella_sp3	Bacteria;Proteobacteria;Betaproteobacteria;Neisseriales;Neisseriaceae;Kingella	1			199	1.03	46	0	0	0	0	0	0	0	0	0	0	0	0	0	0	0	0	0	0	0	0	0	0	0	0	0	0	0	0	0	0	0	0	0	0	0	0	0	0	0	0	0
OPU_708	Corynebacterium_kutscheri	Bacteria;Actinobacteria;Actinobacteria;Actinomycetales;Corynebacterineae;Corynebacteriaceae;Corynebacterium	1			199	1.03	46	0	0	0	0	0	0	0	0	0	0	0	0	0	0	0	0	0	0	0	0	0	0	0	0	0	0	0	0	0	0	0	0	0	0	0	0	0	0	0	0	0
OPU_711	Corynebacterium_humireducens	Bacteria;Actinobacteria;Actinobacteria;Actinomycetales;Corynebacterineae;Corynebacteriaceae;Corynebacterium	1			199	1.03	46	0	0	0	0	0	0	0	0	0	0	0	0	0	0	0	0	0	0	0	0	0	0	0	0	0	0	0	0	0	0	0	0	0	0	0	0	0	0	0	0	0
OPU_810	Pseudoglutamicibacter_albus	Bacteria;Actinobacteria;Actinobacteria;Micrococcales;Micrococcaceae;Pseudoglutamicibacter	1			199	1.03	45	0	41	0	0	0	0	0	0	0	0	0	0	0	0	0	0	0	0	0	0	0	0	0	0	0	0	0	0	0	0	0	0	0	0	0	0	0	0	0	0	0
OPU_1692	Eubacterium_coprostanoligenes	Bacteria;Firmicutes;Clostridia;Clostridiales;Eubacteriaceae;Eubacterium	1			199	1.03	43	0	24	0	0	0	0	0	0	0	0	0	0	0	0	0	0	0	0	0	0	0	0	0	0	19	0	0	0	0	0	0	0	0	0	0	0	0	0	0	0	0
OPU_512	Sphingomonas_pseudosanguinis	Bacteria;Proteobacteria;Alphaproteobacteria;Sphingomonadales;Sphingomonadaceae;Sphingomonas	1			199	1.03	42	0	0	0	0	0	0	0	0	0	0	0	0	0	0	0	0	0	12	0	0	0	0	0	0	0	0	0	0	0	0	0	0	0	0	0	0	0	0	0	0	0
OPU_1738	uncult_family_Lachnospiraceae	Bacteria;Firmicutes;Clostridia;Clostridiales;Lachnospiraceae	1			199	1.03	42	0	0	0	0	0	0	0	0	0	0	0	0	0	0	0	0	0	0	0	0	0	0	0	0	0	3	0	0	0	0	0	0	0	0	0	0	0	0	0	0	0
OPU_816	Nesterenkonia_lacusekhoensis	Bacteria;Actinobacteria;Actinobacteria;Micrococcales;Micrococcaceae;Nesterenkonia	1			199	1.03	41	0	0	0	0	0	0	0	0	0	0	0	0	0	0	0	0	0	0	0	0	0	0	0	0	0	0	0	0	0	0	0	0	0	0	0	0	0	0	0	0	0
OPU_566	Sphingomonas_sp39	Bacteria;Proteobacteria;Alphaproteobacteria;Sphingomonadales;Sphingomonadaceae;Sphingomonas	1			199	1.03	39	0	0	0	0	0	0	0	0	0	0	0	0	0	0	0	8	0	0	0	0	0	0	0	0	0	0	0	0	0	0	0	0	0	0	0	0	31	0	0	0	0
OPU_1037	Nocardioides_panzhihuensis	Bacteria;Actinobacteria;Actinobacteria;Actinomycetales;Propionibacterineae;Nocardioidaceae;Nocardioides	1			199	1.03	39	0	0	0	0	0	0	0	0	0	23	0	0	0	0	0	0	0	0	0	0	0	0	0	0	0	0	0	0	0	0	0	0	0	0	0	0	0	0	0	0	0
OPU_720	Corynebacterium_glaucum	Bacteria;Actinobacteria;Actinobacteria;Actinomycetales;Corynebacterineae;Corynebacteriaceae;Corynebacterium	1			199	1.03	39	0	0	0	0	0	0	0	0	0	0	0	0	0	0	0	0	0	0	0	0	0	0	0	0	0	0	0	0	0	0	0	0	0	0	0	0	0	0	0	0	0
OPU_153	Thermomonas_brevis	Bacteria;Proteobacteria;Gammaproteobacteria;Lysobacteriales;Lysobacteraceae;Thermomonas	1			199	1.03	38	0	21	0	0	0	0	0	0	0	0	0	0	0	0	0	0	0	0	0	0	0	0	0	0	0	0	0	0	0	0	0	0	0	0	0	0	0	0	0	0	0
OPU_1627	Clostridium_ramosum	Bacteria;Firmicutes;Clostridia;Clostridiales;Clostridiaceae;Clostridium	1			199	1.03	38	0	0	0	0	0	0	0	0	0	0	0	0	0	0	0	0	0	0	0	0	0	0	0	0	0	0	0	0	0	27	0	0	0	0	0	0	0	0	0	0	0
OPU_1731	uncult_family_Lachnospiraceae_NK4A136	Bacteria;Firmicutes;Clostridia;Clostridiales;Lachnospiraceae	1			199	1.03	38	0	0	0	0	0	0	0	0	0	0	0	0	0	0	0	0	0	0	0	0	0	0	0	0	0	0	0	0	0	22	0	0	0	0	0	0	0	0	0	0	0
OPU_337	Tabrizicola_sp1	Bacteria;Proteobacteria;Alphaproteobacteria;Rhodobacterales;Rhodobacteraceae;Tabrizicola	1			199	1.03	37	0	0	34	0	0	0	0	0	0	0	0	0	0	0	3	0	0	0	0	0	0	0	0	0	0	0	0	0	0	0	0	0	0	0	0	0	0	0	0	0	0
OPU_1309	Prevotella_multiformis	Bacteria;Bacteroidetes;Bacteroidia;Bacteroidales;Prevotellaceae;Prevotella	1			199	1.03	37	0	0	0	0	0	0	0	0	0	0	0	0	0	0	0	0	0	0	0	0	0	0	0	0	0	0	0	0	0	0	0	0	0	0	0	0	0	0	0	0	0
OPU_849	Brachybacterium_sp1	Bacteria;Actinobacteria;Actinobacteria;Micrococcales;Dermabacteraceae;Brachybacterium	1			199	1.03	36	0	0	0	0	0	0	0	0	0	0	0	0	0	0	0	0	0	0	0	0	0	0	0	0	0	0	0	0	0	0	0	0	0	0	0	0	0	0	0	0	0
OPU_870	Propionimicrobium_lymphophilum	Bacteria;Actinobacteria;Actinobacteria;Actinomycetales;Propionibacterineae;Propionibacteriaceae;Propionimicrobium	1			199	1.03	36	0	0	0	0	0	0	0	0	0	0	0	0	0	0	0	0	0	0	0	0	0	0	19	0	0	0	0	0	0	0	0	0	0	0	0	0	0	0	0	0	0
OPU_643	Devosia_chinhatensis	Bacteria;Proteobacteria;Alphaproteobacteria;Rhizobiales;Hyphomicrobiaceae;Devosia	1			199	1.03	35	0	0	0	0	0	0	0	0	0	0	0	0	0	0	0	0	0	0	0	0	0	0	0	0	0	0	0	0	0	0	0	0	0	0	0	0	0	0	0	0	0
OPU_1108	Nocardia_farcinica	Bacteria;Actinobacteria;Actinobacteria;Actinomycetales;Corynebacterineae;Nocardiaceae;Nocardia	1	group_2		199	1.03	34	0	0	0	0	0	0	0	0	0	0	0	0	0	0	0	0	0	0	0	0	0	0	0	0	0	0	0	0	0	0	0	0	0	0	0	0	0	0	0	0	0
OPU_1286	Prevotella_shahii	Bacteria;Bacteroidetes;Bacteroidia;Bacteroidales;Prevotellaceae;Prevotella	1			199	1.03	34	0	0	0	0	0	0	0	0	0	0	0	0	0	0	0	0	0	0	0	0	0	0	33	0	0	0	0	0	0	0	0	0	0	0	0	0	0	0	0	0	0
OPU_754	Corynebacterium_kroppenstedtii	Bacteria;Actinobacteria;Actinobacteria;Actinomycetales;Corynebacterineae;Corynebacteriaceae;Corynebacterium	1			199	1.03	34	0	17	0	0	0	0	0	0	0	0	0	0	0	0	0	0	0	0	0	0	0	0	0	0	0	0	0	0	0	0	0	0	0	0	0	0	0	0	0	0	0
OPU_1152	uncult_family_Gemmatimonadaceae	Bacteria;Gemmatimonadetes;Gemmatimonadetes;Gemmatimonadales;Gemmatimonadaceae	1			199	1.03	33	0	0	0	0	0	0	0	0	0	0	0	0	0	0	0	0	0	0	0	0	0	0	0	0	0	0	0	0	0	0	3	0	0	0	0	0	0	0	0	0	0
OPU_1136	Patulibacter_sp1	Bacteria;Actinobacteria;Actinobacteria;Rubrobacteridae;Solirubrobacterales;Patulibacteraceae;Patulibacter	1			199	1.03	33	0	0	0	0	0	0	0	0	0	0	0	0	0	0	0	0	0	0	0	9	0	0	0	0	0	0	0	0	0	0	0	0	0	0	0	0	0	0	0	0	0
OPU_804	Glutamicibacter_ardleyensis	Bacteria;Actinobacteria;Actinobacteria;Micrococcales;Micrococcaceae;Glutamicibacter	1			199	1.03	33	0	0	0	0	0	0	0	0	0	0	0	0	0	0	0	0	0	0	0	0	0	0	0	0	0	0	0	0	0	0	0	0	26	0	0	0	0	0	0	0	0
OPU_1325	Bacteroides_dorei	Bacteria;Bacteroidetes;Bacteroidia;Bacteroidales;Bacteroidaceae;Bacteroides	1			199	1.03	33	0	0	0	0	0	0	3	0	0	0	0	0	0	0	0	0	0	0	0	0	0	0	0	0	0	0	0	0	0	0	0	0	0	0	0	0	0	0	0	0	0
OPU_814	Arthrobacter_monumenti	Bacteria;Actinobacteria;Actinobacteria;Micrococcales;Micrococcaceae;Arthrobacter	1			199	1.03	33	0	0	0	0	0	0	0	0	0	0	0	0	0	0	0	0	0	0	0	0	0	0	0	0	0	0	0	0	0	0	0	0	0	0	0	0	0	0	0	0	0
OPU_1117	Geodermatophilus_sp2	Bacteria;Actinobacteria;Actinobacteria;Geodermatophilales;Geodermatophilaceae;Geodermatophilus	1			199	1.03	32	0	0	0	0	0	0	0	0	0	0	0	0	0	0	0	0	0	0	0	0	0	0	0	0	0	0	0	0	0	0	0	0	0	0	0	0	0	0	0	0	0
OPU_1202	Flavobacterium_rivuli	Bacteria;Bacteroidetes;Flavobacteriia;Flavobacteriales;Flavobacteriaceae;Flavobacterium	1			199	1.03	32	0	0	0	0	0	0	0	0	0	0	0	0	0	0	0	0	0	0	0	0	0	0	0	0	0	0	0	0	0	0	0	0	0	0	0	0	0	0	0	0	0
OPU_1618	Exiguobacterium_profundum	Bacteria;Firmicutes;Bacilli;Unclassified Bacillales;Exiguobacterium	1			199	1.03	32	0	0	0	0	0	0	0	0	0	0	0	0	0	0	0	0	0	0	0	0	0	0	0	0	0	0	0	0	0	0	26	0	0	0	0	0	0	0	0	0	0
OPU_126	Luteimonas_terrae	Bacteria;Proteobacteria;Gammaproteobacteria;Lysobacteriales;Lysobacteraceae;Luteimonas	1			199	1.03	31	0	0	0	0	0	0	0	0	0	0	0	0	0	0	0	0	0	0	0	0	0	0	0	0	0	0	0	0	0	0	0	0	0	0	0	0	0	0	0	0	0
OPU_1178	Fusobacterium_sp2	Bacteria;Fusobacteria;Fusobacteriia;Fusobacteriales;Fusobacteriaceae;Fusobacterium	1			199	1.03	31	0	0	0	0	0	0	0	0	0	0	0	0	0	0	0	0	0	0	0	0	0	0	29	0	0	0	0	0	0	0	0	0	0	0	0	0	0	0	0	0	0
OPU_1125	uncult_order_Actinomarinales	Bacteria;Actinobacteria;Acidimicrobiia;Acidimicrobiales	1			199	1.03	31	0	0	0	0	0	0	0	0	0	0	0	0	0	0	0	0	0	0	0	0	0	0	0	0	0	0	0	0	0	0	0	0	0	0	0	0	0	0	0	0	0
OPU_490	Phenylobacterium_haematophilum	Bacteria;Proteobacteria;Alphaproteobacteria;Caulobacterales;Caulobacteraceae;Phenylobacterium	1			199	1.03	30	0	5	0	0	0	0	0	0	0	0	0	0	0	0	0	0	0	0	0	0	0	0	0	0	0	0	0	0	0	0	0	0	0	0	0	0	0	0	0	0	0
OPU_1348	Sediminibacterium_aquarii	Bacteria;Bacteroidetes;Chitinophagia;Chitinophagales;Chitinophagaceae;Sediminibacterium	1			199	1.03	30	0	0	0	0	0	0	0	0	0	0	0	0	0	0	0	0	0	0	0	0	0	0	0	0	0	0	0	0	0	0	0	0	0	0	0	0	0	0	0	2	0
OPU_1121	uncult_class_Acidimicrobiia	Bacteria;Actinobacteria;Acidimicrobiia	1			199	1.03	30	0	0	0	0	0	0	0	0	0	0	0	0	0	0	29	0	0	0	0	0	0	0	0	0	0	0	0	0	0	0	0	0	0	0	0	0	0	0	0	0	0
OPU_1302	Prevotella_fusca	Bacteria;Bacteroidetes;Bacteroidia;Bacteroidales;Prevotellaceae;Prevotella	1			199	1.03	29	0	0	0	0	0	0	0	0	0	0	0	0	0	0	0	0	0	0	0	0	0	0	0	0	0	0	0	0	0	0	0	0	0	0	0	0	0	0	0	0	0
OPU_1743	Clostridium_sp2	Bacteria;Firmicutes;Clostridia;Clostridiales;Clostridiaceae;Clostridium	1			199	1.03	29	0	0	0	0	0	0	0	0	0	0	0	0	0	0	0	0	0	0	0	0	0	0	0	0	0	0	0	0	0	0	0	0	0	0	0	0	0	0	0	0	0
OPU_1798	Fretibacterium_fastidiosum	Bacteria;Synergistetes;Synergistia;Synergistales;Synergistaceae;Fretibacterium	1			199	1.03	29	0	0	0	0	0	0	0	0	0	0	0	0	0	0	0	0	0	0	0	0	0	0	0	0	0	0	0	0	0	0	0	0	0	0	0	0	0	0	0	0	0
OPU_1626	Solobacterium_moorei	Bacteria;Firmicutes;Erysipelotrichia;Erysipelotrichales;Erysipelotrichaceae;Solobacterium	1			199	1.03	28	0	0	0	0	0	0	0	0	0	0	0	0	0	0	0	0	0	0	0	0	0	0	0	0	0	0	0	0	0	0	0	0	0	0	0	0	0	0	0	0	0
OPU_163	Salinisphaera_sp2	Bacteria;Proteobacteria;Gammaproteobacteria;Nevskiales;Salinisphaeraceae;Salinisphaera	1			199	1.03	27	0	0	0	0	0	0	0	0	0	0	0	0	0	0	0	0	0	0	0	0	0	0	0	0	0	0	0	0	0	0	0	0	0	0	0	0	0	0	0	0	0
OPU_1436	Lactobacillus_sp1	Bacteria;Firmicutes;Bacilli;Lactobacillales;Lactobacillaceae;Lactobacillus	1			199	1.03	27	0	0	0	0	0	0	0	0	0	0	0	0	0	0	0	0	0	0	0	0	0	0	26	0	0	0	0	0	0	0	0	0	0	0	0	0	0	0	0	0	0
OPU_1523	Bacillus_sp8	Bacteria;Firmicutes;Bacilli;Bacillales;Bacillaceae;Bacillus	1			199	1.03	27	0	0	0	0	0	0	0	0	0	0	0	0	0	0	0	0	0	0	0	0	0	0	0	0	0	0	0	0	0	0	0	0	0	0	0	0	0	0	0	0	0
OPU_1671	Eubacterium_sulci	Bacteria;Firmicutes;Clostridia;Clostridiales;Eubacteriaceae;Eubacterium	1			199	1.03	27	0	0	0	0	0	0	0	0	0	0	0	0	0	0	0	0	0	0	0	0	0	0	0	0	0	0	0	0	0	0	0	0	0	0	0	0	0	0	0	0	0
OPU_825	Arthrobacter_subterraneus	Bacteria;Actinobacteria;Actinobacteria;Micrococcales;Micrococcaceae;Arthrobacter	1			199	1.03	26	0	0	0	0	0	0	0	0	0	0	0	0	0	0	0	0	0	0	0	0	0	0	0	0	0	0	0	0	0	0	0	0	0	0	0	0	25	0	0	0	0
OPU_1344	Ferruginibacter_sp1	Bacteria;Bacteroidetes;Chitinophagia;Chitinophagales;Chitinophagaceae;Ferruginibacter	1			199	1.03	26	0	0	0	0	0	0	0	0	0	0	0	0	0	0	0	0	0	0	0	0	0	0	0	0	0	0	0	0	0	0	0	0	0	0	0	0	0	0	0	0	0
OPU_478	Brevundimonas_variabilis	Bacteria;Proteobacteria;Alphaproteobacteria;Caulobacterales;Caulobacteraceae;Brevundimonas	1			199	1.03	25	0	0	0	0	0	0	0	0	0	0	0	0	0	0	0	0	0	0	0	0	0	0	0	0	0	0	0	0	0	0	0	0	0	0	0	0	0	0	0	0	0
OPU_180	Noviherbaspirillum_sp1	Bacteria;Proteobacteria;Betaproteobacteria;Burkholderiales;Oxalobacteraceae;Noviherbaspirillum	1			199	1.03	25	0	0	0	0	0	0	0	0	0	0	0	0	0	0	0	0	0	0	0	0	0	0	0	24	0	0	0	0	0	0	0	0	0	0	0	0	0	0	0	0	0
OPU_1072	Actinomycetospora_straminea	Bacteria;Actinobacteria;Actinobacteria;Actinomycetales;Pseudonocardineae;Pseudonocardiaceae;Actinomycetospora	1			199	1.03	25	0	0	0	0	0	0	0	0	0	0	6	0	0	0	0	0	0	0	0	0	0	0	0	0	0	0	0	0	0	0	0	0	0	0	0	0	0	0	0	0	0
OPU_588	Bartonella_sp1	Bacteria;Proteobacteria;Alphaproteobacteria;Rhizobiales;Bartonellaceae;Bartonella	1			199	1.03	24	0	0	0	0	0	0	0	0	0	0	0	0	0	0	0	0	0	0	0	0	0	0	0	0	0	0	0	0	0	0	0	0	0	0	0	0	0	0	0	0	0
OPU_395	Paracoccus_sp31	Bacteria;Proteobacteria;Alphaproteobacteria;Rhodobacterales;Rhodobacteraceae;Paracoccus	1			199	1.03	24	0	23	0	0	0	0	0	0	0	0	0	0	0	0	0	0	0	0	0	0	0	0	0	0	0	0	0	0	0	0	0	0	0	0	0	0	0	0	0	0	0
OPU_1033	Nocardioides_sp3	Bacteria;Actinobacteria;Actinobacteria;Actinomycetales;Propionibacterineae;Nocardioidaceae;Nocardioides	1			199	1.03	24	0	0	0	0	0	0	0	0	0	0	0	0	0	0	0	0	0	0	0	0	0	0	0	0	0	0	0	0	0	0	0	0	0	0	0	0	11	0	0	0	0
OPU_1213	Chryseobacterium_sp2	Bacteria;Bacteroidetes;Flavobacteriia;Flavobacteriales;Flavobacteriaceae;Chryseobacterium	1			199	1.03	24	0	21	0	0	0	0	0	0	0	0	0	0	0	0	0	0	0	0	0	0	0	0	0	0	0	0	0	0	0	0	0	0	0	0	0	0	0	0	0	0	0
OPU_701	Corynebacterium_sp4	Bacteria;Actinobacteria;Actinobacteria;Actinomycetales;Corynebacterineae;Corynebacteriaceae;Corynebacterium	1			199	1.03	24	0	0	0	0	0	0	0	0	0	0	0	0	0	0	0	0	0	0	0	0	0	0	0	0	22	0	0	0	0	0	0	0	0	0	0	0	0	0	0	0	0
OPU_1455	Leuconostoc_kimchii	Bacteria;Firmicutes;Bacilli;Lactobacillales;Leuconostocaceae;Leuconostoc	1			199	1.03	24	0	0	0	0	0	0	0	0	0	0	0	0	0	0	0	0	0	0	0	0	0	0	0	0	0	0	0	0	0	6	0	0	0	0	0	0	0	0	0	0	0
OPU_534	Sphingomonas_sp25	Bacteria;Proteobacteria;Alphaproteobacteria;Sphingomonadales;Sphingomonadaceae;Sphingomonas	1			199	1.03	23	0	0	0	0	0	0	0	0	0	0	0	0	0	0	0	0	0	0	0	0	0	0	0	0	0	0	0	0	0	0	0	0	0	0	0	0	0	0	0	0	0
OPU_116	Stenotrophomonas_nitritireducens	Bacteria;Proteobacteria;Gammaproteobacteria;Lysobacteriales;Lysobacteraceae;Stenotrophomonas	1			199	1.03	23	0	0	0	0	0	0	0	0	0	0	0	0	0	0	0	0	0	0	0	0	0	0	0	0	0	0	0	0	0	0	0	0	0	0	0	0	0	0	0	0	0
OPU_1250	Sphingobacterium_sp2	Bacteria;Bacteroidetes;Sphingobacteriia;Sphingobacteriales;Sphingobacteriaceae;Sphingobacterium	1			199	1.03	23	0	5	0	0	0	0	0	0	0	0	0	0	0	0	0	0	0	0	0	0	0	0	0	0	0	0	0	0	0	0	0	0	0	0	0	0	0	0	0	0	0
OPU_1055	Nocardioides_sp12	Bacteria;Actinobacteria;Actinobacteria;Actinomycetales;Propionibacterineae;Nocardioidaceae;Nocardioides	1			199	1.03	23	0	0	0	0	0	0	0	0	0	0	0	0	0	0	0	0	0	0	0	0	0	0	0	0	0	0	0	0	0	0	0	0	0	0	0	0	0	0	0	0	0
OPU_1448	Lactobacillus_salivarius	Bacteria;Firmicutes;Bacilli;Lactobacillales;Lactobacillaceae;Lactobacillus	1			199	1.03	23	0	0	0	0	0	0	0	0	0	0	0	0	0	0	0	0	0	0	0	0	0	0	0	0	0	0	0	0	0	0	3	0	0	0	0	0	0	0	0	0	0
OPU_343	Gammobacter_aquaticus	Bacteria;Proteobacteria;Alphaproteobacteria;Rhodobacterales;Rhodobacteraceae;Gemmobacter	1			199	1.03	22	0	0	0	0	0	0	0	0	0	0	0	0	0	0	0	0	0	0	0	0	0	0	0	0	0	0	0	0	0	0	0	0	0	0	0	0	0	0	0	0	0
OPU_325	Pseudomonas_peli	Bacteria;Proteobacteria;Gammaproteobacteria;Pseudomonadales;Pseudomonadaceae;Pseudomonas	1			199	1.03	22	0	0	0	0	0	0	0	0	0	0	0	0	0	0	0	0	0	0	0	0	0	0	0	0	0	0	0	0	0	0	0	0	0	0	0	0	0	0	0	0	0
OPU_545	Sphingomonas_sp35	Bacteria;Proteobacteria;Alphaproteobacteria;Sphingomonadales;Sphingomonadaceae;Sphingomonas	1			199	1.03	22	0	0	0	0	0	0	0	0	0	0	0	0	0	0	0	0	0	0	0	0	0	0	0	0	0	0	0	0	0	0	0	0	0	0	0	0	0	0	0	0	0
OPU_304	Pseudomonas_mediterranea	Bacteria;Proteobacteria;Gammaproteobacteria;Pseudomonadales;Pseudomonadaceae;Pseudomonas	1			199	1.03	22	0	0	0	0	0	0	0	0	0	0	0	0	0	0	0	0	0	0	0	0	0	0	0	0	0	0	0	0	0	0	0	0	0	0	0	0	0	0	0	0	0
OPU_1069	Pseudonocardia_sp5	Bacteria;Actinobacteria;Actinobacteria;Actinomycetales;Pseudonocardineae;Pseudonocardiaceae;Pseudonocardia	1			199	1.03	22	0	0	0	0	0	0	0	0	0	0	0	0	0	0	0	0	0	0	0	0	0	0	0	0	0	0	0	0	0	0	0	0	0	0	0	0	0	0	0	0	0
OPU_1551	Facklamia_tabacinasalis	Bacteria;Firmicutes;Bacilli;Lactobacillales;Aerococcaceae;Facklamia	1			199	1.03	22	0	0	0	0	0	0	0	0	0	0	0	0	0	0	0	0	0	0	0	0	0	0	0	0	0	0	0	0	0	0	0	0	0	0	0	6	0	0	0	0	0
OPU_561	Sphingopyxis_chilensis	Bacteria;Proteobacteria;Alphaproteobacteria;Sphingomonadales;Sphingomonadaceae;Sphingopyxis	1			199	1.03	21	0	0	0	0	0	0	0	0	0	0	0	0	0	0	0	0	0	0	0	0	0	0	0	0	0	0	0	0	0	0	0	0	0	0	0	0	0	0	0	0	0
OPU_1374	Thermus_scotoductus	Bacteria;Deinococcus-Thermus;Deinococci;Thermales;Thermaceae;Thermus	1			199	1.03	21	0	0	0	0	0	0	0	0	0	0	0	13	0	0	0	0	0	0	0	0	0	0	0	0	0	0	0	0	0	0	0	0	0	0	0	0	0	0	0	0	0
OPU_1740	Coprococcus_eutactus	Bacteria;Firmicutes;Clostridia;Clostridiales;Lachnospiraceae;Coprococcus	1			199	1.03	21	0	0	0	0	0	0	0	0	0	0	0	0	0	0	0	0	0	0	0	0	0	0	0	0	0	0	0	0	0	0	0	0	0	0	0	0	0	0	0	0	0
OPU_1431	Lactococcus_piscium	Bacteria;Firmicutes;Bacilli;Lactobacillales;Streptococcaceae;Lactococcus	1			199	1.03	21	0	0	0	0	0	0	0	0	0	0	0	0	0	0	0	0	0	0	0	0	0	0	0	0	0	0	0	0	0	0	0	0	0	0	0	0	0	0	0	0	0
OPU_322	Pseudomonas_sp26	Bacteria;Proteobacteria;Gammaproteobacteria;Pseudomonadales;Pseudomonadaceae;Pseudomonas	1			199	1.03	20	0	0	0	0	0	0	0	0	0	0	0	0	0	0	12	0	0	0	0	0	0	0	0	0	0	0	0	0	0	0	0	0	0	0	0	0	0	0	0	0	0
OPU_461	Ochrobactrum_sp11	Bacteria;Proteobacteria;Alphaproteobacteria;Rhizobiales;Brucellaceae;Ochrobactrum	1			199	1.03	20	0	0	0	0	0	0	0	0	0	0	0	0	0	0	0	0	0	0	0	0	0	0	0	0	0	0	0	0	0	0	0	0	0	0	0	0	0	0	0	0	0
OPU_791	Micrococcus_cohnii	Bacteria;Actinobacteria;Actinobacteria;Micrococcales;Micrococcaceae;Micrococcus	1			199	1.03	20	0	0	0	0	0	0	0	0	0	0	0	0	0	0	0	0	0	0	0	0	0	0	0	0	0	0	0	0	0	0	0	7	0	0	0	0	0	0	0	0	0
OPU_1336	Rufibacter_sp1	Bacteria;Bacteroidetes;Cytophagia;Cytophagales;Hymenobacteraceae;Rufibacter	1			199	1.03	19	0	0	0	0	0	0	0	0	0	0	0	0	0	0	0	0	0	0	0	0	0	0	0	0	0	0	0	0	0	0	0	0	0	0	0	0	0	0	0	0	0
OPU_1147	Armatimonas_sp1	Bacteria;Armatimonadetes;Armatimonadia;Armatimonadales;Armatimonadaceae;Armatimonas	1			199	1.03	19	0	0	0	0	0	0	0	0	0	0	0	0	0	0	0	0	0	0	0	0	0	0	0	0	0	0	0	0	0	0	0	0	0	0	0	0	0	0	0	0	0
OPU_1296	Prevotella_enoeca	Bacteria;Bacteroidetes;Bacteroidia;Bacteroidales;Prevotellaceae;Prevotella	1			199	1.03	19	0	0	0	0	0	0	0	0	0	0	0	0	0	0	0	0	0	0	0	0	0	0	0	0	0	0	0	0	0	0	0	0	0	0	0	0	0	0	0	0	0
OPU_1001	Ornithinimicrobium_sp1	Bacteria;Actinobacteria;Actinobacteria;Micrococcales;Intrasporangiaceae;Ornithinimicrobium	1			199	1.03	19	0	0	0	0	0	0	0	0	0	0	0	0	0	0	0	0	0	0	0	0	0	0	0	0	0	0	0	0	0	0	0	0	0	0	0	0	5	0	0	0	0
OPU_117	Stenotrophomonas_acidaminiphila	Bacteria;Proteobacteria;Gammaproteobacteria;Lysobacteriales;Lysobacteraceae;Stenotrophomonas	1			199	1.03	18	0	0	0	0	0	0	0	0	0	0	0	0	0	0	0	0	0	0	0	0	0	0	0	0	0	0	0	0	0	14	0	0	0	0	0	0	0	0	0	0	0
OPU_007	Vibrio_sp1	Bacteria;Proteobacteria;Gammaproteobacteria;Vibrionales;Vibrionaceae;Vibrio	1			199	1.03	18	0	0	0	0	0	0	0	0	0	0	0	0	0	0	0	0	0	0	0	0	0	0	0	0	0	0	0	0	0	0	0	0	0	0	0	0	0	0	0	0	0
OPU_930	Kineococcus_sp1	Bacteria;Actinobacteria;Actinobacteria;Kineosporiales;Kineosporiaceae;Kineococcus	1			199	1.03	18	0	0	0	0	0	0	0	0	0	0	0	0	0	0	0	0	0	0	0	0	0	0	0	0	0	0	0	0	0	0	0	0	0	0	0	0	0	0	0	0	0
OPU_890	Propioniciclava_sp1	Bacteria;Actinobacteria;Actinobacteria;Actinomycetales;Propionibacterineae;Propionibacteriaceae;Propioniciclava	1			199	1.03	18	0	0	0	0	0	0	0	0	0	0	0	0	0	0	0	0	0	0	0	0	0	0	17	0	0	0	0	0	0	0	1	0	0	0	0	0	0	0	0	0	0
OPU_1212	Chryseobacterium_sp1	Bacteria;Bacteroidetes;Flavobacteriia;Flavobacteriales;Flavobacteriaceae;Chryseobacterium	1			199	1.03	18	0	16	0	0	0	0	0	0	0	0	0	0	0	0	0	0	0	0	0	0	0	0	0	0	0	0	0	0	0	0	0	0	0	0	0	0	0	0	0	0	0
OPU_781	Dietzia_sp4	Bacteria;Actinobacteria;Actinobacteria;Actinomycetales;Corynebacterineae;Dietziaceae;Dietzia	1			199	1.03	18	0	12	0	0	0	0	0	0	0	0	0	0	0	0	0	0	0	0	0	0	0	0	0	0	0	0	0	0	0	0	0	0	0	0	0	0	0	0	0	0	0
OPU_1244	Sphingobacterium_sp1	Bacteria;Bacteroidetes;Sphingobacteriia;Sphingobacteriales;Sphingobacteriaceae;Sphingobacterium	1			199	1.03	17	0	14	0	0	0	0	0	0	0	0	0	0	0	0	0	0	0	0	0	0	0	0	0	0	0	0	0	0	0	0	0	0	0	0	0	0	0	0	0	0	0
OPU_1184	uncult_family_Gemmataceae	Bacteria;Planctomycetes;Planctomycetacia;Planctomycetales;Gemmataceae	1			199	1.03	17	0	0	0	0	0	0	0	0	0	0	0	0	0	0	0	0	0	0	0	0	0	0	0	0	0	0	0	0	0	0	7	0	0	0	0	0	0	0	0	0	0
OPU_1081	Mycobacterium_iranicum	Bacteria;Actinobacteria;Actinobacteria;Actinomycetales;Corynebacterineae;Mycobacteriaceae;Mycobacterium	1			199	1.03	17	0	0	0	0	0	0	0	0	0	0	0	0	0	0	0	0	0	0	0	0	0	0	0	0	0	0	0	0	0	0	0	0	0	0	0	0	0	0	0	0	0
OPU_500	Sphingomonas_aestuarii	Bacteria;Proteobacteria;Alphaproteobacteria;Sphingomonadales;Sphingomonadaceae;Sphingomonas	1			199	1.03	16	0	0	0	0	0	0	0	0	0	0	0	0	0	0	0	0	0	0	0	0	0	0	0	0	0	0	0	0	0	0	0	0	0	0	0	0	0	0	0	0	0
OPU_277	Aquabacterium_commune	Bacteria;Proteobacteria;Betaproteobacteria;Unclassified Burkholderiales;Aquabacterium	1			199	1.03	16	0	0	0	0	0	0	0	0	0	0	0	0	0	0	0	0	0	0	0	0	0	0	0	0	0	0	0	0	0	0	0	0	0	0	0	0	0	0	0	0	0
OPU_1550	Facklamia_ignava	Bacteria;Firmicutes;Bacilli;Lactobacillales;Aerococcaceae;Facklamia	1			199	1.03	16	0	8	0	0	0	0	0	0	0	0	0	0	0	0	0	0	0	0	0	0	0	0	0	0	0	0	0	0	0	0	0	0	0	0	0	0	0	0	0	0	0
OPU_852	Brachybacterium_rhamnosum	Bacteria;Actinobacteria;Actinobacteria;Micrococcales;Dermabacteraceae;Brachybacterium	1			199	1.03	15	0	0	0	0	0	0	0	0	0	0	0	0	0	0	0	0	0	0	0	0	0	0	0	0	0	0	0	0	0	0	0	0	0	0	0	0	0	0	0	0	0
OPU_887	Naumannella_sp1	Bacteria;Actinobacteria;Actinobacteria;Actinomycetales;Propionibacterineae;Propionibacteriaceae;Naumannella	1			199	1.03	15	0	0	0	0	0	0	0	0	0	0	0	0	0	0	0	0	0	0	0	0	0	0	0	0	0	0	0	0	0	0	0	0	0	0	0	0	0	0	0	0	0
OPU_780	Dietzia_sp3	Bacteria;Actinobacteria;Actinobacteria;Actinomycetales;Corynebacterineae;Dietziaceae;Dietzia	1			199	1.03	15	0	8	0	0	0	0	0	0	0	0	0	0	0	0	0	0	0	0	0	0	0	0	0	0	0	0	0	0	0	0	0	0	0	0	0	0	0	0	0	0	0
OPU_1697	Oscillibacter_sp1	Bacteria;Firmicutes;Clostridia;Clostridiales;Oscillospiraceae;Oscillibacter	1			199	1.03	15	0	0	0	0	0	0	0	0	0	0	0	0	0	0	0	0	0	0	0	0	0	0	0	0	0	0	0	0	0	1	0	0	0	0	0	0	0	0	0	0	0
OPU_415	Bradyrhizobium_sp3	Bacteria;Proteobacteria;Alphaproteobacteria;Rhizobiales;Bradyrhizobiaceae;Bradyrhizobium	1			199	1.03	14	0	0	0	0	0	0	0	0	0	0	0	0	0	0	0	0	0	0	0	0	0	0	0	0	0	0	0	0	0	0	0	0	0	0	0	0	0	0	0	0	0
OPU_460	Ochrobactrum_sp10	Bacteria;Proteobacteria;Alphaproteobacteria;Rhizobiales;Brucellaceae;Ochrobactrum	1			199	1.03	14	0	0	0	0	0	0	0	0	0	0	0	0	0	0	0	0	0	0	0	0	0	0	0	0	0	0	0	0	0	0	0	0	0	0	0	0	0	0	0	0	0
OPU_183	Janthinobacterium_lividum	Bacteria;Proteobacteria;Betaproteobacteria;Burkholderiales;Oxalobacteraceae;Janthinobacterium	1			199	1.03	14	0	0	0	0	0	0	0	0	0	0	0	0	0	0	0	0	0	0	0	0	0	0	0	0	0	0	0	0	0	1	0	0	0	0	0	0	0	0	0	0	0
OPU_992	Tetrasphaera	Bacteria;Actinobacteria;Actinobacteria;Micrococcales;Intrasporangiaceae;Tetrasphaera	1			199	1.03	14	0	0	0	0	0	0	0	0	0	0	0	0	0	0	0	0	0	0	0	0	0	0	1	0	0	0	0	0	0	0	0	0	0	0	0	0	0	0	0	0	0
OPU_1387	Luteitalea_pratensis	Bacteria;Acidobacteria;Vicinamibacteria;Vicinamibacterales;Vicinamibacteraceae;Luteitalea	1			199	1.03	14	0	0	0	0	0	0	0	0	0	10	0	0	0	0	0	0	0	0	0	0	0	0	0	0	0	0	0	0	0	0	0	0	0	0	0	0	0	0	0	0	0
OPU_1223	Bergeyella_sp1	Bacteria;Bacteroidetes;Flavobacteriia;Flavobacteriales;Flavobacteriaceae;Bergeyella	1			199	1.03	13	0	0	0	0	0	0	0	0	0	0	0	0	0	0	0	0	0	0	0	0	0	0	0	0	0	0	0	0	0	0	0	0	0	0	0	0	0	0	0	0	0
OPU_878	Tessaracoccus_sp1	Bacteria;Actinobacteria;Actinobacteria;Actinomycetales;Propionibacterineae;Propionibacteriaceae;Tessaracoccus	1			199	1.03	13	0	0	0	0	0	0	0	0	0	0	0	0	0	0	0	0	0	0	0	0	0	0	0	0	0	0	0	0	0	0	4	0	0	0	0	0	0	0	0	0	0
OPU_1458	Leuconostoc_sp2	Bacteria;Firmicutes;Bacilli;Lactobacillales;Leuconostocaceae;Leuconostoc	1			199	1.03	13	0	0	0	0	0	0	0	0	0	0	0	0	0	0	0	0	0	0	0	0	0	0	0	0	0	0	0	0	0	12	0	0	0	0	0	0	0	0	0	0	0
OPU_1095	Gordonia_sp7	Bacteria;Actinobacteria;Actinobacteria;Actinomycetales;Corynebacterineae;Nocardiaceae;Gordonia	1			199	1.03	12	0	8	0	0	0	0	0	0	0	0	0	0	0	0	0	0	0	0	0	0	0	0	0	0	0	0	0	0	0	0	0	0	0	0	0	0	0	0	0	0	0
OPU_1076	Mycobacterium_rhodesiae	Bacteria;Actinobacteria;Actinobacteria;Actinomycetales;Corynebacterineae;Mycobacteriaceae;Mycobacterium	1			199	1.03	12	0	0	0	0	0	0	0	0	0	0	0	0	0	0	0	0	0	0	0	0	0	0	0	0	0	0	0	0	0	0	0	0	0	0	0	0	0	0	0	0	0
OPU_1733	Lachnoanaerobaculum_umeaense	Bacteria;Firmicutes;Clostridia;Clostridiales;Lachnospiraceae;Lachnoanaerobaculum	1			199	1.03	12	0	0	0	0	0	0	0	0	0	0	0	0	0	0	0	0	0	0	0	0	0	0	0	0	0	0	0	0	0	9	0	0	0	0	0	0	0	0	0	0	0
OPU_1637	Anaerococcus_sp6	Bacteria;Firmicutes;Clostridia;Eubacteriales;Peptoniphilaceae;Anaerococcus	1			199	1.03	12	0	0	0	0	0	0	0	0	0	0	0	0	0	0	0	0	0	0	0	0	0	0	0	0	0	0	0	0	0	0	0	0	0	0	0	0	0	0	0	0	0
OPU_552	Novosphingobium_sp1	Bacteria;Proteobacteria;Alphaproteobacteria;Sphingomonadales;Sphingomonadaceae;Novosphingobium	1			199	1.03	11	0	0	0	0	0	0	0	0	0	0	0	0	0	0	0	0	0	0	0	0	0	0	0	0	0	0	0	0	0	9	0	0	0	0	0	0	0	0	0	0	0
OPU_014	Enterobacter_xiangfangensis	Bacteria;Proteobacteria;Gammaproteobacteria;Enterobacteriales;Enterobacteriaceae;Enterobacter	1			199	1.03	11	0	0	0	0	0	0	0	0	0	0	0	0	0	0	0	0	0	0	0	0	0	0	0	0	0	0	0	0	0	0	0	0	0	0	0	0	0	0	0	0	0
OPU_1133	Atopobium_deltae	Bacteria;Coriobacteriia;Coriobacteriales;Atopobacteriaceae;Atopobium	1			199	1.03	11	0	0	0	0	0	0	0	0	0	0	0	0	0	0	0	0	0	0	0	0	0	0	0	0	0	0	0	0	0	0	0	0	0	0	0	0	0	0	3	0	0
OPU_1370	Deinococcus_sp9	Bacteria;Deinococcus-Thermus;Deinococci;Deinococcales;Deinococcaceae;Deinococcus	1			199	1.03	11	0	0	0	0	0	0	0	0	0	0	0	0	0	0	0	0	0	0	0	0	0	0	0	0	0	0	0	0	0	0	0	0	0	0	0	0	0	0	0	0	0
OPU_076	Acinetobacter_radioresistens	Bacteria;Proteobacteria;Gammaproteobacteria;Pseudomonadales;Moraxellaceae;Acinetobacter	1			199	1.03	10	0	0	0	0	0	0	0	0	0	0	0	0	0	0	0	0	0	0	0	0	0	0	0	0	0	0	0	0	0	0	0	0	0	0	0	0	0	0	0	0	0
OPU_012	Klebsiella_oxytoca	Bacteria;Proteobacteria;Gammaproteobacteria;Enterobacteriales;Enterobacteriaceae;Klebsiella	1	group_2		199	1.03	10	0	0	0	0	0	0	0	0	0	0	0	0	0	0	0	0	0	0	0	0	0	0	0	0	0	0	0	0	0	5	0	0	0	0	0	0	0	0	0	0	0
OPU_902	Actinomyces_timonensis	Bacteria;Actinobacteria;Actinobacteria;Actinomycetales;Actinomycineae;Actinomycetaceae;Actinomyces	1			199	1.03	10	0	0	0	0	0	0	0	0	0	0	0	0	0	0	0	0	0	0	0	0	0	0	0	0	0	0	0	0	0	0	0	0	0	0	0	0	0	0	0	0	0
OPU_1391	uncult_family_Blastocatellaceae	Bacteria;Acidobacteria;Blastocatellia;Blastocatellales;Blastocatellaceae	1			199	1.03	10	0	4	0	0	0	0	0	0	0	0	0	0	6	0	0	0	0	0	0	0	0	0	0	0	0	0	0	0	0	0	0	0	0	0	0	0	0	0	0	0	0
OPU_1181	Fimbriiglobus_sp1	Bacteria;Planctomycetes;Planctomycetacia;Planctomycetales;Gemmataceae;Fimbriiglobus	1			199	1.03	10	0	0	0	0	0	0	0	0	0	0	0	0	0	0	0	0	0	0	0	0	0	0	0	0	0	0	0	0	0	0	0	0	0	0	0	0	0	0	0	0	0
OPU_1164	Leptotrichia_sp1	Bacteria;Fusobacteria;Fusobacteriia;Fusobacteriales;Leptotrichiaceae;Leptotrichia	1			199	1.03	10	0	0	0	0	0	0	0	0	0	0	0	0	0	0	0	0	0	0	0	0	0	0	0	0	0	0	0	0	0	5	0	0	0	0	0	0	0	0	0	0	0
OPU_1082	Tomitella_sp1	Bacteria;Actinobacteria;Actinobacteria;Actinomycetales;Unclassified Corynebacterineae;Tomitella	1			199	1.03	10	0	0	0	0	0	0	0	0	0	0	0	0	0	0	0	0	0	0	0	0	0	0	0	0	0	0	0	0	0	0	0	0	0	0	0	0	0	0	0	0	2
OPU_1195	Flavobacterium_sp1	Bacteria;Bacteroidetes;Flavobacteriia;Flavobacteriales;Flavobacteriaceae;Flavobacterium	1			199	1.03	10	0	0	0	0	0	0	0	0	0	0	0	0	0	0	0	0	0	0	0	0	0	0	0	0	5	0	0	0	0	5	0	0	0	0	0	0	0	0	0	0	0
OPU_1658	Peptoniphilus_sp2	Bacteria;Firmicutes;Clostridia;Clostridiales;Peptoniphilaceae;Peptoniphilus	1			199	1.03	10	0	0	0	0	0	0	0	0	0	0	0	0	0	0	0	0	0	0	0	0	0	0	1	0	0	0	0	0	0	0	0	0	0	0	0	0	0	0	0	0	0
OPU_1709	Blautia_sp2	Bacteria;Firmicutes;Clostridia;Unclassified Clostridiales;Blautia	1			199	1.03	10	0	2	0	0	0	0	0	0	0	0	0	0	0	0	0	0	0	0	0	0	0	0	0	0	0	0	0	0	0	0	0	0	0	0	0	0	0	0	0	0	0
OPU_1755	Veillonella_sp2	Bacteria;Firmicutes;Negativicutes;Veillonellales;Veillonellaceae;Veillonella	1			199	1.03	10	0	0	0	0	0	0	0	0	0	0	0	0	0	0	0	0	0	0	0	0	0	0	0	0	0	0	0	0	0	0	0	0	0	0	0	0	0	0	0	0	0
OPU_084	Alkanindiges_sp3	Bacteria;Proteobacteria;Gammaproteobacteria;Pseudomonadales;Moraxellaceae;Alkanindiges	1			199	1.03	9	0	0	0	0	0	0	0	0	0	0	0	2	0	0	0	0	0	0	0	0	0	0	0	0	0	0	0	0	0	0	0	0	0	0	0	0	0	0	0	0	0
OPU_091	Psychrobacter_proteolyticus	Bacteria;Proteobacteria;Gammaproteobacteria;Pseudomonadales;Moraxellaceae;Psychrobacter	1			199	1.03	9	0	0	0	0	0	0	0	0	0	0	0	0	0	0	0	0	0	8	0	0	0	0	0	0	0	0	0	0	0	0	0	0	0	0	0	0	0	0	0	0	0
OPU_1015	Aquipuribacter_hungaricus	Bacteria;Actinobacteria;Actinobacteria;Micrococcales;Intrasporangiaceae;Aquipuribacter	1			199	1.03	9	0	0	0	0	0	0	0	0	0	0	0	0	0	0	0	0	0	0	0	0	0	0	6	0	0	0	0	0	0	0	0	0	0	0	0	0	3	0	0	0	0
OPU_907	Actinomyces_sp8	Bacteria;Actinobacteria;Actinobacteria;Actinomycetales;Actinomycineae;Actinomycetaceae;Actinomyces	1			199	1.03	9	0	0	0	0	0	0	0	0	0	0	0	0	0	0	0	0	0	0	0	0	0	0	0	0	0	0	0	0	0	8	0	0	0	0	0	0	0	0	0	0	0
OPU_1721	Ruminococcus_torques	Bacteria;Firmicutes;Clostridia;Clostridiales;Ruminococcaceae;Ruminococcus	1			199	1.03	9	0	0	0	0	0	0	0	0	0	0	0	0	0	0	0	0	0	0	0	0	0	0	0	0	0	0	0	0	0	7	0	0	0	0	0	0	0	0	0	0	0
OPU_1503	Bacillus_sp1	Bacteria;Firmicutes;Bacilli;Bacillales;Bacillaceae;Bacillus	1			199	1.03	9	0	0	0	0	0	0	0	0	0	0	0	0	0	0	0	0	0	0	0	0	0	0	0	0	0	0	0	0	0	0	0	0	0	4	0	0	0	0	0	0	0
OPU_167	Marinagarivorans_sp1	Bacteria;Proteobacteria;Gammaproteobacteria;Unclassified;Unclassified;Marinagarivorans	1			199	1.03	8	0	0	0	0	0	0	0	0	0	0	0	0	0	0	0	0	0	0	0	0	0	0	0	0	0	0	0	0	0	0	0	0	0	0	0	0	1	0	0	0	0
OPU_025	Rahnella_aquatilis	Bacteria;Proteobacteria;Gammaproteobacteria;Enterobacteriales;Yersiniaceae;Rahnella	1			199	1.03	8	0	0	0	0	0	0	0	0	0	0	0	0	0	0	0	0	0	0	0	0	0	0	0	0	0	0	0	0	0	2	0	0	0	0	0	0	0	0	0	0	0
OPU_067	Acinetobacter_guillouiae	Bacteria;Proteobacteria;Gammaproteobacteria;Pseudomonadales;Moraxellaceae;Acinetobacter	1			199	1.03	8	0	0	0	0	0	0	0	0	0	0	0	0	0	0	0	0	0	0	0	0	0	0	0	0	0	0	0	0	0	0	0	0	0	0	0	0	0	0	0	0	0
OPU_063	Acientobacter_sp9	Bacteria;Proteobacteria;Gammaproteobacteria;Pseudomonadales;Moraxellaceae;Acinetobacter	1			199	1.03	8	0	2	0	0	0	0	0	0	0	0	0	0	0	0	0	0	0	0	0	0	0	0	0	0	0	0	0	0	0	0	0	0	0	0	0	0	0	0	0	0	0
OPU_428	uncult_family_Bradyrhizobiaceae	Bacteria;Proteobacteria;Alphaproteobacteria;Rhizobiales;Bradyrhizobiaceae	1			199	1.03	8	0	0	0	0	0	0	0	0	0	0	0	0	0	0	0	0	0	0	0	0	0	0	0	0	0	0	0	0	0	0	0	0	0	0	0	0	0	0	0	0	0
OPU_1328	uncult_family_Lentimicrobiaceae	Bacteria;Bacteroidetes;Unclassified;Unclassified;Lentimicrobiaceae	1			199	1.03	8	0	0	0	0	0	0	0	0	0	0	0	0	0	0	0	0	0	0	0	0	0	0	0	0	0	0	0	0	0	0	0	0	0	0	0	0	0	0	0	0	0
OPU_891	Propioniciclava_sp2	Bacteria;Actinobacteria;Actinobacteria;Actinomycetales;Propionibacterineae;Propionibacteriaceae;Propioniciclava	1			199	1.03	8	0	0	0	0	0	0	0	0	0	7	0	0	0	0	0	0	0	0	0	0	0	0	0	0	0	0	0	0	0	0	0	0	0	0	0	0	0	0	0	0	0
OPU_1278	Prevotella_baroniae	Bacteria;Bacteroidetes;Bacteroidia;Bacteroidales;Prevotellaceae;Prevotella	1			199	1.03	8	0	0	0	0	0	0	0	0	0	0	0	0	0	0	0	0	0	0	0	0	0	0	0	0	0	0	0	0	0	0	0	0	0	0	0	0	0	0	0	0	0
OPU_942	Microbacterium_lacus	Bacteria;Actinobacteria;Actinobacteria;Micrococcales;Microbacteriaceae;Microbacterium	1			199	1.03	8	0	0	0	0	0	0	0	0	0	0	0	0	0	0	0	0	0	0	0	0	0	0	0	0	0	0	0	0	0	0	0	0	0	0	0	0	0	0	0	0	0
OPU_1314	Alloprevotella_sp2	Bacteria;Bacteroidetes;Bacteroidia;Bacteroidales;Prevotellaceae;Alloprevotella	1			199	1.03	8	0	0	0	0	0	0	0	0	0	0	0	0	0	0	0	0	0	0	0	0	0	0	0	0	0	0	0	0	0	0	0	0	0	0	0	0	0	0	0	0	0
OPU_892	Propioniciclava_sp3	Bacteria;Actinobacteria;Actinobacteria;Actinomycetales;Propionibacterineae;Propionibacteriaceae;Propioniciclava	1			199	1.03	8	0	0	0	0	0	0	0	0	0	0	0	0	0	0	0	0	0	0	0	0	0	0	0	0	0	0	0	0	0	0	0	0	0	0	0	0	0	0	0	0	0
OPU_1087	Gordonia_sp1	Bacteria;Actinobacteria;Actinobacteria;Actinomycetales;Corynebacterineae;Nocardiaceae;Gordonia	1			199	1.03	8	0	7	0	0	0	0	0	0	0	0	0	0	0	0	0	0	0	0	0	0	0	0	0	0	0	0	0	0	0	0	0	0	0	0	0	0	0	0	0	0	0
OPU_1643	Anaerococcus_sp10	Bacteria;Firmicutes;Clostridia;Eubacteriales;Peptoniphilaceae;Anaerococcus	1			199	1.03	8	0	0	0	0	0	0	0	0	0	0	0	0	0	0	0	0	0	0	0	0	0	0	0	0	0	0	0	0	0	0	0	0	0	0	0	0	0	0	0	0	0
OPU_1664	uncult_family_Family-XI	Bacteria;Firmicutes;Clostridia;Clostridiales;Family-XI	1			199	1.03	8	0	4	0	0	0	0	0	0	0	0	0	0	0	0	0	0	0	0	0	0	0	0	0	0	0	0	0	0	0	0	0	0	0	0	0	0	0	0	0	0	0
OPU_1400	Streptococcus_cristatus	Bacteria;Firmicutes;Bacilli;Lactobacillales;Streptococcaceae;Streptococcus	1		isolated	199	1.03	8	0	0	0	0	0	0	0	0	0	0	0	0	0	0	0	0	0	0	0	0	0	0	0	0	0	0	0	0	0	4	0	0	0	0	0	0	0	0	0	0	0
OPU_310	Pseudomonas_viridiflava	Bacteria;Proteobacteria;Gammaproteobacteria;Pseudomonadales;Pseudomonadaceae;Pseudomonas	1			199	1.03	7	0	0	0	0	0	0	0	0	0	0	0	0	0	0	0	0	0	0	0	0	0	0	0	0	0	0	0	0	0	0	1	0	0	0	0	0	0	0	0	0	0
OPU_577	Sandaracinobacter_sp2	Bacteria;Proteobacteria;Alphaproteobacteria;Sphingomonadales;Sphingomonadaceae;Sandaracinobacter	1			199	1.03	7	0	0	0	0	0	0	0	0	0	0	0	0	0	0	0	0	0	0	0	0	0	0	0	0	0	0	0	0	0	0	0	0	0	0	0	0	0	0	0	0	0
OPU_581	Sandaracinobacter_sp5	Bacteria;Proteobacteria;Alphaproteobacteria;Sphingomonadales;Sphingomonadaceae;Sandaracinobacter	1			199	1.03	7	0	0	0	0	0	0	0	0	0	0	0	0	0	0	0	0	0	0	0	0	0	0	0	0	0	0	0	0	0	0	0	0	0	0	0	0	0	0	0	0	0
OPU_497	Sphingomonas_sp2	Bacteria;Proteobacteria;Alphaproteobacteria;Sphingomonadales;Sphingomonadaceae;Sphingomonas	1			199	1.03	7	0	0	0	0	0	0	0	0	0	0	0	0	0	0	0	0	0	0	0	0	0	0	0	0	0	0	0	0	0	0	0	0	0	0	0	0	0	0	0	0	0
OPU_368	Paracoccus_sp19	Bacteria;Proteobacteria;Alphaproteobacteria;Rhodobacterales;Rhodobacteraceae;Paracoccus	1			199	1.03	7	0	6	0	0	0	0	0	0	0	0	0	0	0	0	0	0	0	0	0	0	0	0	0	0	0	0	0	0	0	0	0	0	0	0	0	0	0	0	0	0	0
OPU_367	Paracoccus_sp18	Bacteria;Proteobacteria;Alphaproteobacteria;Rhodobacterales;Rhodobacteraceae;Paracoccus	1			199	1.03	7	0	6	0	0	0	0	0	0	0	0	0	0	0	0	0	0	0	0	0	0	0	0	0	0	0	0	0	0	0	0	0	0	0	0	0	0	0	0	0	0	0
OPU_112	Stenotrophomonas_sp6	Bacteria;Proteobacteria;Gammaproteobacteria;Lysobacteriales;Lysobacteraceae;Stenotrophomonas	1			199	1.03	7	0	0	0	0	0	0	0	0	6	0	0	0	0	0	0	0	0	0	0	0	0	0	0	0	0	0	0	0	0	0	0	0	0	0	0	0	0	0	0	0	0
OPU_851	Brachybacterium_aquaticum	Bacteria;Actinobacteria;Actinobacteria;Micrococcales;Dermabacteraceae;Brachybacterium	1			199	1.03	7	0	0	0	0	0	0	0	0	0	0	0	0	0	0	0	0	0	0	0	0	0	0	0	0	0	0	0	0	0	0	0	0	0	0	0	0	0	0	0	0	0
OPU_752	Corynebacterium_sp33	Bacteria;Actinobacteria;Actinobacteria;Actinomycetales;Corynebacterineae;Corynebacteriaceae;Corynebacterium	1			199	1.03	6	3	0	0	0	0	0	0	0	0	0	0	0	0	0	0	0	0	0	0	0	0	0	0	0	0	0	0	0	0	0	0	0	0	0	0	0	0	0	0	0	0
OPU_1311	Prevotella_sp8	Bacteria;Bacteroidetes;Bacteroidia;Bacteroidales;Prevotellaceae;Prevotella	1			199	1.03	6	0	0	0	0	0	0	0	0	0	0	0	0	0	0	0	0	0	0	0	0	0	0	0	0	0	0	0	0	0	1	0	0	0	0	0	0	0	0	0	0	0
OPU_723	Corynebacterium_sp17	Bacteria;Actinobacteria;Actinobacteria;Actinomycetales;Corynebacterineae;Corynebacteriaceae;Corynebacterium	1			199	1.03	6	0	0	0	0	0	0	0	0	0	0	0	0	0	0	0	0	0	0	0	0	0	0	0	0	0	0	0	0	0	0	0	0	0	0	0	0	0	0	0	0	0
OPU_1741	Clostridium_sp1	Bacteria;Firmicutes;Clostridia;Clostridiales;Clostridiaceae;Clostridium	1			199	1.03	6	0	0	0	0	0	0	0	0	0	0	0	0	0	0	0	0	0	0	0	0	0	0	0	0	0	0	0	0	0	4	0	0	0	0	0	0	0	0	0	0	0
OPU_1799	Fretibacterium_sp1	Bacteria;Synergistetes;Synergistia;Synergistales;Synergistaceae;Fretibacterium	1			199	1.03	6	0	0	0	0	0	0	0	0	0	0	0	0	0	0	0	0	0	0	0	0	0	0	0	0	0	0	0	0	0	0	0	0	0	0	0	0	0	0	0	0	0
OPU_1426	Streptococcus_downei	Bacteria;Firmicutes;Bacilli;Lactobacillales;Streptococcaceae;Streptococcus	1			199	1.03	6	0	0	0	0	0	0	0	0	0	0	0	0	0	0	0	0	0	0	0	0	0	0	0	0	0	0	0	0	0	0	4	0	0	0	0	0	0	0	0	0	0
OPU_313	Pseudomonas_sp20	Bacteria;Proteobacteria;Gammaproteobacteria;Pseudomonadales;Pseudomonadaceae;Pseudomonas	1			199	1.03	5	0	0	0	0	0	0	0	0	0	0	0	0	0	0	0	0	0	0	0	0	0	0	0	0	0	0	0	0	0	0	0	0	0	0	0	0	0	0	0	0	0
OPU_523	Sphingomonas_Sp19	Bacteria;Proteobacteria;Alphaproteobacteria;Sphingomonadales;Sphingomonadaceae;Sphingomonas	1			199	1.03	5	0	0	0	0	0	0	0	0	0	0	0	0	0	0	0	0	0	0	0	0	0	0	0	0	0	0	0	0	0	0	0	0	0	0	0	0	0	0	0	0	0
OPU_111	Stenotrophomonas_sp5	Bacteria;Proteobacteria;Gammaproteobacteria;Lysobacteriales;Lysobacteraceae;Stenotrophomonas	1			199	1.03	5	0	0	0	0	0	0	0	0	4	0	0	0	0	0	0	0	0	0	0	0	0	0	0	0	0	0	0	0	0	0	0	0	0	0	0	0	0	0	0	0	0
OPU_131	Luteimonas_tolerans	Bacteria;Proteobacteria;Gammaproteobacteria;Lysobacteriales;Lysobacteraceae;Luteimonas	1			199	1.03	5	0	0	0	0	0	0	0	0	0	0	0	0	0	0	0	0	0	0	0	0	0	0	0	0	0	0	0	0	0	0	0	0	0	0	0	0	0	0	0	0	0
OPU_409	Mesorhizobium_sediminum	Bacteria;Proteobacteria;Alphaproteobacteria;Rhizobiales;Phyllobacteriaceae;Mesorhizobium	1			199	1.03	5	0	0	0	0	0	0	0	0	0	0	0	0	0	0	0	0	0	0	0	0	0	0	0	0	0	0	0	0	0	0	0	0	0	0	0	0	0	0	0	0	0
OPU_1058	Nocardiopsis_dassonvillei_subsp_dassonvillei	Bacteria;Actinobacteria;Actinobacteria;Actinomycetales;Streptosporangineae;Nocardiopsaceae;Nocardiopsis	1			199	1.03	5	0	0	0	0	0	0	0	0	0	0	0	0	0	0	0	0	0	0	0	0	0	0	0	0	0	0	0	0	0	0	0	0	0	0	0	0	0	0	0	0	0
OPU_777	Dietzia_sp2	Bacteria;Actinobacteria;Actinobacteria;Actinomycetales;Corynebacterineae;Dietziaceae;Dietzia	1			199	1.03	5	0	3	0	0	0	0	0	0	0	0	0	0	0	0	0	0	0	0	0	0	0	0	0	0	0	0	0	0	0	0	0	0	0	0	0	0	0	0	0	0	0
OPU_1228	Chryseobacterium_sp7	Bacteria;Bacteroidetes;Flavobacteriia;Flavobacteriales;Flavobacteriaceae;Chryseobacterium	1			199	1.03	5	0	1	0	0	0	0	0	0	0	0	0	0	0	0	0	0	0	0	0	0	0	0	0	0	0	0	0	0	0	0	0	0	0	0	0	0	0	0	0	0	0
OPU_965	Agrococcus_sp1	Bacteria;Actinobacteria;Actinobacteria;Micrococcales;Microbacteriaceae;Agrococcus	1			199	1.03	5	0	3	0	0	0	0	0	0	0	0	0	0	0	0	0	0	0	0	0	0	0	0	0	0	0	0	0	0	0	0	0	0	0	0	0	0	0	0	0	0	0
OPU_1461	Leuconostoc_sp3	Bacteria;Firmicutes;Bacilli;Lactobacillales;Leuconostocaceae;Leuconostoc	1			199	1.03	5	0	0	0	0	0	0	0	0	0	0	0	0	0	0	0	0	0	0	0	0	0	0	0	0	0	0	0	0	0	2	0	0	0	0	0	0	0	0	0	0	0
OPU_1452	Leuconostoc_gelidum_subsp_aenigmaticum	Bacteria;Firmicutes;Bacilli;Lactobacillales;Leuconostocaceae;Leuconostoc	1			199	1.03	5	0	0	0	0	0	0	0	0	0	0	0	0	0	0	0	0	0	0	0	0	0	0	0	0	0	0	0	0	0	2	0	0	0	0	0	0	0	0	0	0	0
OPU_292	Pseudomonas_sp6	Bacteria;Proteobacteria;Gammaproteobacteria;Pseudomonadales;Pseudomonadaceae;Pseudomonas	1			199	1.03	4	0	0	0	0	0	0	0	0	0	0	0	0	0	0	0	0	0	0	0	0	0	0	0	0	0	0	0	0	0	0	0	0	0	0	0	0	0	0	0	0	0
OPU_271	Delftia_sp12	Bacteria;Proteobacteria;Betaproteobacteria;Burkholderiales;Comamonadaceae;Delftia	1			199	1.03	4	0	0	0	0	0	0	0	0	0	0	0	0	0	0	0	0	0	0	0	0	0	0	0	0	0	0	0	0	0	0	0	0	0	0	0	0	0	0	3	0	0
OPU_511	Sphingomonas_sp10	Bacteria;Proteobacteria;Alphaproteobacteria;Sphingomonadales;Sphingomonadaceae;Sphingomonas	1			199	1.03	4	0	0	0	0	0	0	0	0	0	0	0	0	0	0	0	0	0	0	0	0	0	0	0	0	0	0	0	0	0	0	0	0	0	0	0	0	0	0	0	0	0
OPU_308	Pseudomonas_sp16	Bacteria;Proteobacteria;Gammaproteobacteria;Pseudomonadales;Pseudomonadaceae;Pseudomonas	1			199	1.03	4	0	0	0	0	0	0	0	0	0	0	0	0	0	0	0	0	0	0	0	0	0	0	0	0	0	0	0	0	0	1	0	0	0	0	0	0	0	0	0	0	0
OPU_960	Leifsonia_shinshuensis	Bacteria;Actinobacteria;Actinobacteria;Micrococcales;Microbacteriaceae;Leifsonia	1			199	1.03	4	0	0	0	0	0	0	0	0	0	0	0	0	0	0	0	0	0	0	0	0	0	0	0	0	0	0	0	0	0	0	0	0	0	0	0	0	0	0	0	0	0
OPU_1051	Nocardioides_massiliensis	Bacteria;Actinobacteria;Actinobacteria;Actinomycetales;Propionibacterineae;Nocardioidaceae;Nocardioides	1			199	1.03	4	0	0	0	0	0	0	0	0	0	0	0	0	0	0	0	0	0	0	0	0	0	0	0	0	0	0	0	0	0	0	0	0	0	0	0	0	0	0	0	0	0
OPU_779	Dietzia_papillomatosis	Bacteria;Actinobacteria;Actinobacteria;Actinomycetales;Corynebacterineae;Dietziaceae;Dietzia	1			199	1.03	4	0	1	0	0	0	0	0	0	0	0	0	0	0	0	0	0	0	0	0	0	0	0	0	0	0	0	0	0	0	0	0	0	0	0	0	0	0	0	0	0	0
OPU_860	Dermabacter_sp2	Bacteria;Actinobacteria;Actinobacteria;Micrococcales;Dermabacteraceae;Dermabacter	1			199	1.03	4	0	0	0	0	0	0	0	0	0	0	0	0	0	0	0	0	0	0	0	0	0	0	0	0	0	0	0	0	0	0	0	0	0	0	0	0	0	0	0	0	0
OPU_707	Corynebacterium_sp9	Bacteria;Actinobacteria;Actinobacteria;Actinomycetales;Corynebacterineae;Corynebacteriaceae;Corynebacterium	1			199	1.03	4	0	0	0	0	0	0	0	0	0	0	0	0	0	0	0	0	0	0	0	0	0	0	0	0	0	0	0	0	0	0	0	0	0	0	0	0	0	0	0	0	0
OPU_1059	Nocardiopsis_flavescens	Bacteria;Actinobacteria;Actinobacteria;Actinomycetales;Streptosporangineae;Nocardiopsaceae;Nocardiopsis	1			199	1.03	4	0	0	0	0	0	0	0	0	0	0	0	0	0	0	0	0	0	0	0	0	0	0	0	0	0	0	0	0	0	0	0	0	0	0	0	0	0	0	0	0	0
OPU_1216	Chryseobacterium_gambrini	Bacteria;Bacteroidetes;Flavobacteriia;Flavobacteriales;Flavobacteriaceae;Chryseobacterium	1			199	1.03	4	0	0	0	0	0	0	0	0	0	0	0	0	0	0	0	0	0	0	0	0	0	0	0	0	0	0	0	0	0	0	1	0	0	0	0	0	0	0	0	0	0
OPU_1104	Rhodococcus_sp4	Bacteria;Actinobacteria;Actinobacteria;Actinomycetales;Corynebacterineae;Nocardiaceae;Rhodococcus	1			199	1.03	4	0	3	0	0	0	0	0	0	0	0	0	0	0	0	0	0	0	0	0	0	0	0	0	0	0	0	0	0	0	0	0	0	0	0	0	0	0	0	0	0	0
OPU_1677	Peptoanaerobacter_stomatis	Bacteria;Firmicutes;Clostridia;Clostridiales;Peptostreptococcaceae;Peptoanaerobacter	1			199	1.03	4	0	0	0	0	0	0	0	0	0	0	0	0	0	0	0	0	0	0	0	0	0	0	0	0	0	0	0	0	0	0	0	0	0	0	0	0	0	0	0	0	0
OPU_1520	Bacillus_hisashii	Bacteria;Firmicutes;Bacilli;Bacillales;Bacillaceae;Bacillus	1			199	1.03	4	0	0	0	0	0	0	0	0	0	0	0	0	0	0	0	0	0	0	0	0	0	0	0	0	0	0	0	0	0	0	0	0	0	0	0	0	0	0	0	0	0
OPU_1487	Atopostipes_sp6	Bacteria;Firmicutes;Bacilli;Lactobacillales;Carnobacteriaceae;Atopostipes	1			199	1.03	4	2	0	0	0	0	0	0	0	0	0	0	0	0	0	0	0	0	0	0	0	0	0	0	0	0	0	0	0	0	0	0	0	0	0	0	0	0	0	0	0	0
OPU_200	Limnobacter_thiooxidans	Bacteria;Proteobacteria;Betaproteobacteria;Burkholderiales;Burkholderiaceae;Limnobacter	1			199	1.03	3	0	0	0	0	0	0	0	0	0	0	0	0	0	0	0	0	0	0	0	0	0	0	0	0	0	0	0	0	0	0	0	0	0	0	0	0	0	0	0	0	0
OPU_485	Caulobacter_sp2	Bacteria;Proteobacteria;Alphaproteobacteria;Caulobacterales;Caulobacteraceae;Caulobacter	1			199	1.03	3	0	0	0	0	0	0	0	0	0	0	0	0	0	0	0	0	0	0	0	0	0	0	0	0	0	0	0	0	0	0	0	0	0	0	0	0	0	0	0	0	0
OPU_174	Herbaspirillum_sp3	Bacteria;Proteobacteria;Betaproteobacteria;Burkholderiales;Oxalobacteraceae;Herbaspirillum	1			199	1.03	3	0	0	0	0	0	0	0	2	0	0	0	0	0	0	0	0	0	0	0	0	0	0	0	0	0	0	0	0	0	0	0	0	0	0	0	0	0	0	0	0	0
OPU_226	Neisseria_weaveri	Bacteria;Proteobacteria;Betaproteobacteria;Neisseriales;Neisseriaceae;Neisseria	1			199	1.03	3	0	0	0	0	0	0	0	0	0	0	0	0	0	0	0	0	0	0	0	0	0	0	0	0	0	0	0	0	0	0	0	0	0	0	0	0	0	0	0	0	0
OPU_245	Curvibacter_sp3	Bacteria;Proteobacteria;Betaproteobacteria;Burkholderiales;Comamonadaceae;Curvibacter	1			199	1.03	3	0	0	0	0	0	0	0	0	0	0	1	0	0	0	0	0	0	0	0	0	0	0	0	0	0	0	0	0	0	0	0	0	0	0	0	0	0	0	0	0	0
OPU_486	Caulobacter_sp3	Bacteria;Proteobacteria;Alphaproteobacteria;Caulobacterales;Caulobacteraceae;Caulobacter	1			199	1.03	3	0	0	0	0	0	0	0	0	0	0	0	0	0	0	0	0	0	0	0	0	0	0	0	0	0	0	0	0	0	0	0	0	0	0	0	0	0	0	0	0	0
OPU_582	Sandaracinobacter_sp6	Bacteria;Proteobacteria;Alphaproteobacteria;Sphingomonadales;Sphingomonadaceae;Sandaracinobacter	1			199	1.03	3	0	0	0	0	0	0	0	0	0	0	0	0	0	0	0	0	0	0	0	0	0	0	0	0	0	0	0	0	0	1	0	0	0	0	0	0	0	0	0	0	0
OPU_073	Acinetobacter_sp14	Bacteria;Proteobacteria;Gammaproteobacteria;Pseudomonadales;Moraxellaceae;Acinetobacter	1			199	1.03	3	0	2	0	0	0	0	0	0	0	0	0	0	0	0	0	0	0	0	0	0	0	0	0	0	0	0	0	0	0	0	0	0	0	0	0	0	0	0	0	0	0
OPU_264	Delftia_sp6	Bacteria;Proteobacteria;Betaproteobacteria;Burkholderiales;Comamonadaceae;Delftia	1			199	1.03	3	0	2	0	0	0	0	0	0	0	0	0	0	0	0	0	0	0	0	0	0	0	0	0	0	1	0	0	0	0	0	0	0	0	0	0	0	0	0	0	0	0
OPU_156	Theromomonas_sp2	Bacteria;Proteobacteria;Gammaproteobacteria;Lysobacteriales;Lysobacteraceae;Thermomonas	1			199	1.03	3	0	0	0	0	0	0	0	0	0	0	0	0	0	0	0	0	0	0	0	0	0	0	0	0	0	0	0	0	0	2	0	0	0	0	0	0	0	0	0	0	0
OPU_1089	Gordonia_sp3	Bacteria;Actinobacteria;Actinobacteria;Actinomycetales;Corynebacterineae;Nocardiaceae;Gordonia	1			199	1.03	3	0	1	0	0	0	0	0	0	0	0	0	0	0	0	0	0	0	0	0	0	0	0	0	0	0	0	0	0	0	0	0	0	0	0	0	0	0	0	0	0	0
OPU_938	Georgenia_satyanarayanai	Bacteria;Actinobacteria;Actinobacteria;Micrococcales;Bogoriellaceae;Georgenia	1			199	1.03	3	0	0	0	0	0	0	0	0	0	0	0	0	0	0	0	0	0	0	0	0	0	0	0	0	0	0	0	0	0	1	0	0	0	0	0	0	0	0	0	0	0
OPU_801	Micrococcus_sp7	Bacteria;Actinobacteria;Actinobacteria;Micrococcales;Micrococcaceae;Micrococcus	1			199	1.03	3	0	2	0	0	0	0	0	0	0	0	0	0	0	0	0	0	0	0	0	0	0	0	0	0	0	0	0	0	0	0	0	0	0	0	0	0	0	0	0	0	0
OPU_762	Corynebacterium_sp40	Bacteria;Actinobacteria;Actinobacteria;Actinomycetales;Corynebacterineae;Corynebacteriaceae;Corynebacterium	1			199	1.03	3	0	0	0	0	0	0	0	0	0	0	0	0	0	0	0	0	0	0	0	0	0	0	0	0	0	0	0	0	0	0	0	0	0	0	0	0	0	0	0	0	0
OPU_1366	Deinococcus_sp5	Bacteria;Deinococcus-Thermus;Deinococci;Deinococcales;Deinococcaceae;Deinococcus	1			199	1.03	3	0	0	0	0	0	0	0	0	0	0	0	0	0	0	0	0	0	0	0	0	0	0	0	0	0	0	0	0	0	0	0	0	0	0	0	0	0	0	0	0	0
OPU_1094	Gordonia_sp6	Bacteria;Actinobacteria;Actinobacteria;Actinomycetales;Corynebacterineae;Nocardiaceae;Gordonia	1			199	1.03	3	0	1	0	0	0	0	0	0	0	0	0	0	0	0	0	0	0	0	0	0	0	0	0	0	0	0	0	0	0	0	0	0	0	0	0	0	0	0	0	0	0
OPU_973	uncult_family_Microbacteriaceae	Bacteria;Actinobacteria;Actinobacteria;Micrococcales;Microbacteriaceae	1			199	1.03	3	0	0	0	0	0	0	0	0	0	0	0	0	0	0	0	0	0	0	0	0	0	0	0	0	0	0	0	0	0	0	0	0	0	0	0	0	0	0	0	0	0
OPU_760	Corynebacterium_sp38	Bacteria;Actinobacteria;Actinobacteria;Actinomycetales;Corynebacterineae;Corynebacteriaceae;Corynebacterium	1			199	1.03	3	0	0	0	0	0	0	0	0	0	0	0	0	0	0	0	0	0	0	0	0	0	0	0	0	0	0	0	0	0	0	0	0	0	0	0	0	0	0	0	0	0
OPU_792	Micrococcus_sp3	Bacteria;Actinobacteria;Actinobacteria;Micrococcales;Micrococcaceae;Micrococcus	1			199	1.03	3	0	0	0	0	0	0	0	0	0	0	0	0	0	0	0	0	0	0	0	0	0	0	1	0	2	0	0	0	0	0	0	0	0	0	0	0	0	0	0	0	0
OPU_758	Corynebacterium_sp36	Bacteria;Actinobacteria;Actinobacteria;Actinomycetales;Corynebacterineae;Corynebacteriaceae;Corynebacterium	1			199	1.03	3	0	0	0	0	0	0	0	0	0	0	0	0	0	0	0	0	0	0	0	0	0	0	0	0	0	0	0	0	0	0	0	0	0	0	0	0	0	0	0	0	0
OPU_1490	Aerococcus_viridans	Bacteria;Firmicutes;Bacilli;Lactobacillales;Aerococcaceae;Aerococcus	1			199	1.03	3	0	0	0	0	0	0	0	0	0	0	0	0	0	0	0	0	0	0	0	0	0	0	0	0	0	0	0	0	0	0	0	0	0	0	0	0	0	0	0	0	0
OPU_1764	Veillonella_sp9	Bacteria;Firmicutes;Negativicutes;Veillonellales;Veillonellaceae;Veillonella	1			199	1.03	3	0	0	0	0	0	0	0	0	0	0	0	0	0	0	0	0	0	0	0	0	0	0	0	0	0	0	0	0	0	0	0	0	0	0	0	0	0	0	0	0	0
OPU_1782	Selenomonas_sp3	Bacteria;Firmicutes;Negativicutes;Selenomonadales;Selenomonadaceae;Selenomonas	1			199	1.03	3	0	0	0	0	0	0	0	0	0	0	0	0	0	0	0	0	0	0	0	0	0	0	0	0	0	0	0	0	0	0	0	0	0	0	0	0	0	0	0	0	0
OPU_1640	Anaerococcus_sp9	Bacteria;Firmicutes;Clostridia;Eubacteriales;Peptoniphilaceae;Anaerococcus	1			199	1.03	3	0	0	0	0	0	0	0	0	0	0	0	0	0	0	0	0	0	0	0	0	0	0	0	0	0	0	0	0	0	0	0	0	0	0	0	0	0	0	0	0	0
OPU_1791	uncult_order_Obscuribacterales	Bacteria;Cyanobacteria;Melainabacteria;Obscuribacterales	1			199	1.03	3	0	0	0	0	2	0	0	0	0	0	0	0	0	0	0	0	0	0	0	0	0	0	0	0	0	0	0	0	0	0	0	0	0	0	0	0	0	0	0	0	0
OPU_1562	Staphylococcus_sp1	Bacteria;Firmicutes;Bacilli;Bacillales;Staphylococcaceae;Staphylococcus	1			199	1.03	3	0	0	0	0	0	0	0	0	0	0	0	0	0	0	0	0	0	0	0	0	0	0	0	0	2	0	0	0	0	0	0	0	0	0	0	0	0	0	0	0	0
OPU_1745	Clostridium_sp4	Bacteria;Firmicutes;Clostridia;Clostridiales;Clostridiaceae;Clostridium	1			199	1.03	3	0	0	0	0	0	0	0	0	0	0	0	0	0	0	0	0	0	0	0	0	0	0	0	0	0	0	0	0	0	0	1	0	0	0	0	0	0	0	0	0	0
OPU_1432	Lactococcus_sp1	Bacteria;Firmicutes;Bacilli;Lactobacillales;Streptococcaceae;Lactococcus	1			199	1.03	3	0	0	0	0	0	0	0	0	0	0	0	0	0	0	0	0	0	0	0	0	0	0	0	0	0	0	0	0	0	0	0	0	0	0	0	0	0	0	0	0	0
OPU_296	Pseudomonas_sp9	Bacteria;Proteobacteria;Gammaproteobacteria;Pseudomonadales;Pseudomonadaceae;Pseudomonas	1			199	1.03	2	0	0	0	0	0	0	0	0	0	0	0	0	0	0	0	0	0	0	0	0	0	0	0	0	0	0	0	0	0	0	0	0	0	0	0	0	0	0	0	0	0
OPU_309	Pseudomonas_sp17	Bacteria;Proteobacteria;Gammaproteobacteria;Pseudomonadales;Pseudomonadaceae;Pseudomonas	1			199	1.03	2	0	1	0	0	0	0	0	0	0	0	0	0	0	0	0	0	0	0	0	0	0	0	0	0	0	0	0	0	0	0	0	0	0	0	0	0	0	0	0	0	0
OPU_176	Herbaspirillum_sp5	Bacteria;Proteobacteria;Betaproteobacteria;Burkholderiales;Oxalobacteraceae;Herbaspirillum	1			199	1.03	2	0	0	0	0	0	0	0	0	0	0	0	0	0	0	0	0	0	0	0	0	0	0	0	0	0	0	0	0	0	0	0	0	0	0	0	0	0	0	0	0	0
OPU_348	Paracoccus_sp2	Bacteria;Proteobacteria;Alphaproteobacteria;Rhodobacterales;Rhodobacteraceae;Paracoccus	1			199	1.03	2	0	1	0	0	0	0	0	0	0	0	0	0	0	0	0	0	0	0	0	0	0	0	0	0	0	0	0	0	0	0	0	0	0	0	0	0	0	0	0	0	0
OPU_406	Mesorhizobium_sp5	Bacteria;Proteobacteria;Alphaproteobacteria;Rhizobiales;Phyllobacteriaceae;Mesorhizobium	1			199	1.03	2	0	0	0	0	0	0	0	0	0	0	0	0	0	0	0	0	0	0	0	0	0	0	0	0	0	0	0	0	0	0	0	0	0	0	0	0	0	0	0	0	0
OPU_022	Erwinia_aphidicola	Bacteria;Proteobacteria;Gammaproteobacteria;Enterobacteriales;Erwiniaceae;Erwinia	1			199	1.03	2	0	0	0	0	0	0	0	0	0	0	0	0	0	0	0	0	0	0	0	0	0	0	0	0	0	0	0	0	0	0	0	0	0	0	0	0	0	0	1	0	0
OPU_263	Delftia_sp5	Bacteria;Proteobacteria;Betaproteobacteria;Burkholderiales;Comamonadaceae;Delftia	1			199	1.03	2	0	0	0	0	0	0	0	0	1	0	0	0	0	0	0	0	0	0	0	0	0	0	0	0	0	0	0	0	0	0	0	0	0	0	0	0	0	0	0	0	0
OPU_363	Paracoccus_sp15	Bacteria;Proteobacteria;Alphaproteobacteria;Rhodobacterales;Rhodobacteraceae;Paracoccus	1			199	1.03	2	0	0	0	0	0	0	0	0	0	0	0	0	0	0	0	0	0	0	0	0	0	0	0	0	0	0	0	0	0	0	0	0	0	0	0	0	0	0	0	0	0
OPU_261	Delftia_sp3	Bacteria;Proteobacteria;Betaproteobacteria;Burkholderiales;Comamonadaceae;Delftia	1			199	1.03	2	0	0	0	0	0	0	0	0	0	0	0	0	0	0	0	0	0	0	0	0	0	0	0	0	0	0	0	0	0	0	0	0	0	0	0	0	0	0	0	0	0
OPU_228	Neisseria_subflava	Bacteria;Proteobacteria;Betaproteobacteria;Neisseriales;Neisseriaceae;Neisseria	1			199	1.03	2	0	0	0	0	0	0	0	0	0	0	0	0	0	0	0	0	0	0	0	0	0	0	0	0	0	0	0	0	0	0	0	0	0	0	0	0	0	0	0	0	0
OPU_122	Pseudoxanthomonas_sp1	Bacteria;Proteobacteria;Gammaproteobacteria;Lysobacteriales;Lysobacteraceae;Pseudoxanthomonas	1			199	1.03	2	0	1	0	0	0	0	0	0	0	0	0	0	0	0	0	0	0	0	0	0	0	0	0	0	0	0	0	0	0	0	0	0	0	0	0	0	0	0	0	0	0
OPU_055	Acinetobacter_sp4	Bacteria;Proteobacteria;Gammaproteobacteria;Pseudomonadales;Moraxellaceae;Acinetobacter	1			199	1.03	2	0	1	0	0	0	0	0	0	0	0	0	0	0	0	0	0	0	0	0	0	0	0	0	0	0	0	0	0	0	0	0	0	0	0	0	0	0	0	0	0	0
OPU_137	Thermomonas_sp4	Bacteria;Proteobacteria;Gammaproteobacteria;Lysobacteriales;Lysobacteraceae;Thermomonas	1			199	1.03	2	0	0	0	0	0	0	0	0	0	0	0	0	0	0	0	0	0	0	0	0	0	0	0	0	0	0	0	0	0	0	0	0	0	0	0	0	0	0	0	0	0
OPU_086	Enhydrobacter_sp1	Bacteria;Proteobacteria;Gammaproteobacteria;Pseudomonadales;Moraxellaceae;Enhydrobacter	1			199	1.03	2	0	0	0	0	0	0	0	0	0	0	0	0	0	0	0	0	0	0	0	0	0	0	0	0	0	0	0	0	0	0	0	0	0	0	0	0	0	0	0	0	0
OPU_597	Rhizobium_sp4	Bacteria;Proteobacteria;Alphaproteobacteria;Rhizobiales;Rhizobiaceae;Rhizobium	1			199	1.03	2	0	0	0	0	0	0	0	0	0	0	0	0	0	0	0	0	0	0	0	0	0	0	0	0	0	0	0	0	0	0	0	0	0	0	0	0	0	0	0	0	0
OPU_596	Rhizobium_sp3	Bacteria;Proteobacteria;Alphaproteobacteria;Rhizobiales;Rhizobiaceae;Rhizobium	1			199	1.03	2	0	0	0	0	0	0	0	0	0	0	0	0	0	0	0	0	0	0	0	0	0	0	0	0	0	0	0	0	0	0	0	0	0	0	0	0	0	0	0	0	0
OPU_416	Bradyrhizobium_sp4	Bacteria;Proteobacteria;Alphaproteobacteria;Rhizobiales;Bradyrhizobiaceae;Bradyrhizobium	1			199	1.03	2	0	0	0	0	0	0	0	0	0	0	0	0	0	0	0	0	0	0	0	0	0	0	0	0	0	0	0	0	0	0	0	0	0	0	0	0	0	0	0	0	0
OPU_494	uncult_family_Caulobacteraceae	Bacteria;Proteobacteria;Alphaproteobacteria;Caulobacterales;Caulobacteraceae	1			199	1.03	2	0	0	0	0	0	0	0	0	0	0	0	0	0	0	0	0	0	0	0	0	0	0	0	0	0	0	0	0	0	0	0	0	0	0	0	0	0	0	0	0	0
OPU_114	Stenotrophomonas_sp8	Bacteria;Proteobacteria;Gammaproteobacteria;Lysobacteriales;Lysobacteraceae;Stenotrophomonas	1			199	1.03	2	0	0	0	0	0	0	0	0	0	0	0	0	0	0	0	0	0	0	0	0	0	0	0	0	0	0	0	0	0	0	0	0	0	0	0	0	0	0	0	0	0
OPU_224	Neisseria_sp4	Bacteria;Proteobacteria;Betaproteobacteria;Neisseriales;Neisseriaceae;Neisseria	1			199	1.03	2	0	0	0	0	0	0	0	0	0	0	0	0	0	0	0	0	0	0	0	0	0	0	0	0	0	0	0	0	0	0	0	0	0	0	0	0	0	0	0	0	0
OPU_173	Herbaspirillum_sp2	Bacteria;Proteobacteria;Betaproteobacteria;Burkholderiales;Oxalobacteraceae;Herbaspirillum	1			199	1.03	2	0	0	0	0	0	0	0	0	0	0	0	0	0	0	0	0	0	0	0	0	0	0	0	1	0	0	0	0	0	0	0	0	0	0	0	0	0	0	0	0	0
OPU_627	Bosea_sp2	Bacteria;Proteobacteria;Alphaproteobacteria;Rhizobiales;Bradyrhizobiaceae;Bosea	1			199	1.03	2	0	0	0	0	0	0	0	0	0	0	0	0	0	0	0	0	0	0	0	0	0	0	0	0	0	0	0	0	0	0	0	0	0	0	0	0	0	0	0	0	0
OPU_260	Delftia_sp2	Bacteria;Proteobacteria;Betaproteobacteria;Burkholderiales;Comamonadaceae;Delftia	1			199	1.03	2	0	0	0	0	0	0	0	0	0	0	0	0	0	0	0	0	0	0	0	0	0	0	0	0	0	0	0	0	0	0	0	0	0	0	0	0	0	0	0	0	0
OPU_210	Kingella_sp2	Bacteria;Proteobacteria;Betaproteobacteria;Neisseriales;Neisseriaceae;Kingella	1			199	1.03	2	0	0	0	0	0	0	0	0	0	0	0	0	0	0	0	0	0	0	0	0	0	0	0	0	0	0	0	0	0	0	0	0	0	0	0	0	0	0	0	0	0
OPU_104	Stenotrophomonas_maltophilia	Bacteria;Proteobacteria;Gammaproteobacteria;Lysobacteriales;Lysobacteraceae;Stenotrophomonas	1			199	1.03	2	0	0	0	0	0	0	0	0	0	0	0	0	0	0	0	0	0	0	0	0	0	0	0	1	0	0	0	0	0	0	0	0	0	0	0	0	0	0	0	0	0
OPU_455	Ochrobactrum_sp6	Bacteria;Proteobacteria;Alphaproteobacteria;Rhizobiales;Brucellaceae;Ochrobactrum	1			199	1.03	2	0	0	0	0	0	0	0	0	0	0	0	0	0	0	0	0	0	0	0	0	0	0	0	0	0	0	0	0	0	0	0	0	0	0	0	0	0	0	0	0	0
OPU_242	Curvibacter_gracilis	Bacteria;Proteobacteria;Betaproteobacteria;Burkholderiales;Comamonadaceae;Curvibacter	1			199	1.03	2	0	0	0	0	0	0	0	1	0	0	0	0	0	0	0	0	0	0	0	1	0	0	0	0	0	0	0	0	0	0	0	0	0	0	0	0	0	0	0	0	0
OPU_585	Sphingomonas_echinoides	Bacteria;Proteobacteria;Alphaproteobacteria;Sphingomonadales;Sphingomonadaceae;Sphingomonas	1			199	1.03	2	0	0	0	0	0	0	0	0	0	0	0	0	0	0	0	0	0	0	0	0	0	0	0	0	0	0	0	0	0	0	0	0	0	0	0	1	0	0	0	0	0
OPU_214	Neisseria_sp1	Bacteria;Proteobacteria;Betaproteobacteria;Neisseriales;Neisseriaceae;Neisseria	1			199	1.03	2	0	0	0	0	0	0	0	0	0	0	0	0	0	0	0	0	0	0	0	0	0	0	0	0	0	0	0	0	0	0	0	0	0	0	0	0	0	0	0	0	0
OPU_968	Curtobacterium_herbarum	Bacteria;Actinobacteria;Actinobacteria;Micrococcales;Microbacteriaceae;Curtobacterium	1			199	1.03	2	0	0	0	0	0	0	0	0	0	0	0	0	0	0	0	0	0	0	0	0	0	0	0	0	0	0	0	0	0	0	0	0	0	0	0	0	0	0	1	0	0
OPU_999	Kytococcus_sp1	Bacteria;Actinobacteria;Actinobacteria;Micrococcales;Dermacoccaceae;Kytococcus	1			199	1.03	2	0	0	0	0	0	0	0	0	0	0	0	0	0	0	0	0	0	0	0	0	0	0	1	0	0	0	0	0	0	0	0	0	0	0	0	0	0	0	0	0	0
OPU_1357	Campylobacter_ureolyticus	Bacteria;Proteobacteria;Epsilonproteobacteria;Campylobacterales;Campylobacteraceae;Campylobacter	1			199	1.03	2	0	0	0	0	0	0	0	0	0	0	0	0	0	0	0	0	0	0	0	0	0	0	0	0	0	0	0	0	0	0	0	0	0	0	0	0	0	0	0	0	0
OPU_862	Brevibacterium_sp1	Bacteria;Actinobacteria;Actinobacteria;Micrococcales;Brevibacteriaceae;Brevibacterium	1			199	1.03	2	0	0	0	0	0	0	0	0	0	0	0	0	0	0	0	0	0	0	0	0	0	0	0	0	0	0	0	0	0	0	0	0	0	0	0	0	0	0	0	1	0
OPU_958	Microbacterium_sp7	Bacteria;Actinobacteria;Actinobacteria;Micrococcales;Microbacteriaceae;Microbacterium	1			199	1.03	2	0	1	0	0	0	0	0	0	0	0	0	0	0	0	0	0	0	0	0	0	0	0	0	0	0	0	0	0	0	0	0	0	0	0	0	0	0	0	0	0	0
OPU_699	Corynebacterium_sp3	Bacteria;Actinobacteria;Actinobacteria;Actinomycetales;Corynebacterineae;Corynebacteriaceae;Corynebacterium	1			199	1.03	2	0	0	0	0	0	0	0	0	0	0	0	0	0	0	0	0	0	0	0	0	0	0	0	0	0	0	0	0	0	1	0	0	0	0	0	0	0	0	0	0	0
OPU_918	Arcanobacterium_sp1	Bacteria;Actinobacteria;Actinobacteria;Actinomycetales;Actinomycineae;Actinomycetaceae;Arcanobacterium	1			199	1.03	2	0	0	0	0	0	0	0	0	0	0	0	0	0	0	0	0	0	0	0	0	0	0	0	0	0	0	0	0	0	0	0	0	0	0	0	0	0	0	0	0	0
OPU_847	uncult_family_Micrococcaceae	Bacteria;Actinobacteria;Actinobacteria;Micrococcales;Micrococcaceae	1			199	1.03	2	0	1	0	0	0	0	0	0	0	0	0	0	0	0	0	0	0	0	0	0	0	0	0	0	0	0	0	0	0	0	0	0	0	0	0	0	0	0	0	0	0
OPU_741	Corynebacterium_sp29	Bacteria;Actinobacteria;Actinobacteria;Actinomycetales;Corynebacterineae;Corynebacteriaceae;Corynebacterium	1			199	1.03	2	0	0	0	0	0	0	0	0	0	0	0	0	0	0	0	0	0	0	0	0	0	0	0	0	0	0	0	0	0	0	0	0	0	0	0	0	0	0	0	0	0
OPU_1112	Geodermatophilus_sp1	Bacteria;Actinobacteria;Actinobacteria;Geodermatophilales;Geodermatophilaceae;Geodermatophilus	1			199	1.03	2	0	0	0	0	0	0	0	0	0	0	0	0	0	0	0	0	0	0	0	0	0	0	0	0	0	0	0	0	0	0	0	0	0	0	0	0	0	0	0	0	0
OPU_802	Micrococcus_sp8	Bacteria;Actinobacteria;Actinobacteria;Micrococcales;Micrococcaceae;Micrococcus	1			199	1.03	2	0	0	0	0	0	0	0	0	0	0	0	0	0	0	0	0	0	0	0	0	0	0	1	0	0	0	0	0	0	0	0	0	0	0	0	0	0	0	0	0	0
OPU_1101	Rhodococcus_sp1	Bacteria;Actinobacteria;Actinobacteria;Actinomycetales;Corynebacterineae;Nocardiaceae;Rhodococcus	1			199	1.03	2	0	0	0	0	0	0	0	0	0	0	0	0	0	0	0	0	0	0	0	0	0	0	0	0	0	0	0	0	0	0	0	0	0	0	0	0	1	0	0	0	0
OPU_982	Janibacter_sp1	Bacteria;Actinobacteria;Actinobacteria;Micrococcales;Intrasporangiaceae;Janibacter	1			199	1.03	2	0	0	0	0	0	0	0	0	0	0	0	0	0	0	0	0	0	0	0	0	0	0	0	0	0	0	0	0	0	0	0	0	0	0	0	0	0	0	0	0	0
OPU_1085	Tsukamurella_sp1	Bacteria;Actinobacteria;Actinobacteria;Actinomycetales;Corynebacterineae;Tsukamurellaceae;Tsukamurella	1			199	1.03	2	0	0	0	0	0	0	0	0	0	0	0	0	0	0	0	0	0	0	0	0	0	0	0	0	0	0	0	0	0	0	0	0	0	0	0	0	0	0	0	0	0
OPU_1092	Gordonia_sp4	Bacteria;Actinobacteria;Actinobacteria;Actinomycetales;Corynebacterineae;Nocardiaceae;Gordonia	1			199	1.03	2	0	1	0	0	0	0	0	0	0	0	0	0	0	0	0	0	0	0	0	0	0	0	0	0	0	0	0	0	0	0	0	0	0	0	0	0	0	0	0	0	0
OPU_1628	Catenibacterium_sp1	Bacteria;Firmicutes;Erysipelotrichia;Erysipelotrichales;Erysipelotrichaceae;Catenibacterium	1			199	1.03	2	0	0	0	0	0	0	0	0	0	0	0	0	0	0	0	0	0	0	0	0	0	0	0	0	0	0	0	0	0	0	0	0	0	0	0	0	0	0	0	0	0
OPU_1616	Gemella_sp2	Bacteria;Firmicutes;Bacilli;Unclassified Bacillales;Gemella	1			199	1.03	2	0	0	0	0	0	0	0	0	0	0	0	0	0	0	0	0	0	0	0	0	0	0	0	0	0	0	0	0	0	0	0	0	0	0	0	0	0	0	0	0	0
OPU_1567	Staphylococcus_sp5	Bacteria;Firmicutes;Bacilli;Bacillales;Staphylococcaceae;Staphylococcus	1			199	1.03	2	0	0	0	0	0	0	0	0	0	0	0	0	0	0	0	0	0	0	0	0	0	0	0	0	0	0	0	0	0	0	0	0	0	0	0	0	0	0	0	0	0
OPU_1605	Lysinibacillus_sp1	Bacteria;Firmicutes;Bacilli;Bacillales;Bacillaceae;Lysinibacillus	1			199	1.03	2	0	0	0	0	0	0	0	0	0	0	0	0	0	0	0	0	0	0	0	0	0	0	0	0	0	0	0	0	0	0	0	0	0	0	0	0	0	0	0	0	0
OPU_1593	Lysinibacillus_sp3	Bacteria;Firmicutes;Bacilli;Bacillales;Bacillaceae;Lysinibacillus	1			199	1.03	2	0	0	0	0	0	0	0	0	0	0	0	0	0	0	0	0	0	0	0	0	0	0	0	0	0	0	0	0	0	0	0	0	0	0	0	0	0	0	0	0	0
OPU_1508	Polygonibacillus_sp1	Bacteria;Firmicutes;Bacilli;Bacillales;Bacillaceae;Polygonibacillus	1			199	1.03	2	0	0	0	0	0	0	0	0	0	0	0	0	0	0	0	0	0	0	0	0	0	0	0	0	0	0	0	0	0	0	0	0	0	0	0	0	0	0	0	0	0
OPU_1408	Streptococcus_sp13	Bacteria;Firmicutes;Bacilli;Lactobacillales;Streptococcaceae;Streptococcus	1			199	1.03	2	0	0	0	0	0	0	0	0	1	0	0	0	0	0	0	0	0	0	0	0	0	0	0	0	0	0	0	0	0	0	0	0	0	0	0	0	0	0	0	0	0
OPU_1396	Streptococcus_sp4	Bacteria;Firmicutes;Bacilli;Lactobacillales;Streptococcaceae;Streptococcus	1			199	1.03	2	0	0	0	0	0	0	0	0	0	0	0	0	0	0	0	0	0	0	0	0	0	0	1	0	0	0	0	0	0	0	0	0	0	0	0	0	0	0	0	0	0
OPU_1554	Eremococcus_sp2	Bacteria;Firmicutes;Bacilli;Bacillales;Staphylococcaceae;Eremococcus	1			199	1.03	2	0	0	0	0	0	0	0	0	0	0	0	0	0	0	0	0	0	0	0	0	0	0	0	0	0	0	0	0	0	0	0	0	0	0	0	0	0	0	0	1	0
OPU_1765	Dialister_propionicifaciens	Bacteria;Firmicutes;Negativicutes;Veillonellales;Veillonellaceae;Dialister	1			199	1.03	2	0	0	0	0	0	0	0	0	0	0	0	0	0	0	0	0	0	0	0	0	0	0	0	0	0	0	0	0	0	0	0	0	0	0	0	0	0	0	0	0	0
OPU_1443	Lactobacillus_sp5	Bacteria;Firmicutes;Bacilli;Lactobacillales;Lactobacillaceae;Lactobacillus	1			199	1.03	2	0	0	0	0	0	0	0	0	0	0	0	0	0	0	0	0	0	0	0	0	0	0	1	0	0	0	0	0	0	0	0	0	0	0	0	0	0	0	0	0	0
OPU_1446	Lactobacillus_sp6	Bacteria;Firmicutes;Bacilli;Lactobacillales;Lactobacillaceae;Lactobacillus	1			199	1.03	2	0	0	0	0	0	0	0	0	0	0	0	0	0	0	0	0	0	0	0	0	0	0	1	0	0	0	0	0	0	0	0	0	0	0	0	0	0	0	0	0	0
OPU_603	Aureimonas_sp1	Bacteria;Proteobacteria;Alphaproteobacteria;Rhizobiales;Aurantimonadaceae;Aureimonas	1			200	0.51	349	0	0	0	0	0	0	0	0	0	0	0	0	0	0	0	0	0	0	0	0	0	0	0	0	0	0	0	0	0	0	0	0	0	0	0	0	0	0	0	349	0
OPU_514	Sphingomonas_sp11	Bacteria;Proteobacteria;Alphaproteobacteria;Sphingomonadales;Sphingomonadaceae;Sphingomonas	1			200	0.51	342	0	0	0	0	0	0	0	0	0	0	0	0	0	0	0	0	0	0	0	0	0	0	0	0	0	0	0	0	0	0	0	0	0	0	0	0	0	0	0	0	0
OPU_1352	Aliifodinibius_sp1	Bacteria;Balneolaeota;Balneolia;Balneolales;Balneolaceae;Aliifodinibius	1			200	0.51	298	0	0	0	0	0	0	0	0	0	0	0	0	0	0	0	0	0	0	0	0	0	0	0	0	0	0	0	0	0	0	0	0	0	0	0	0	0	0	0	0	0
OPU_1602	Sporosarcina_sp2	Bacteria;Firmicutes;Bacilli;Bacillales;Planococcaceae;Sporosarcina	1			200	0.51	264	0	0	0	0	0	0	0	0	0	0	0	0	0	0	0	0	0	0	0	0	0	0	0	0	0	0	0	0	0	0	0	0	0	0	0	0	0	0	0	0	0
OPU_666	Acidisphaera_sp1	Bacteria;Proteobacteria;Alphaproteobacteria;Rhodospirillales;Acetobacteraceae;Acidisphaera	1			200	0.51	229	0	0	0	0	0	0	0	0	0	0	0	0	0	0	0	0	0	0	0	0	0	0	0	0	0	0	0	0	0	0	0	0	0	0	0	0	0	0	0	229	0
OPU_255	Comamonas_sediminis	Bacteria;Proteobacteria;Betaproteobacteria;Burkholderiales;Comamonadaceae;Comamonas	1			200	0.51	218	0	0	0	0	0	0	0	0	218	0	0	0	0	0	0	0	0	0	0	0	0	0	0	0	0	0	0	0	0	0	0	0	0	0	0	0	0	0	0	0	0
OPU_207	Paenalcaligenes_sp1	Bacteria;Proteobacteria;Betaproteobacteria;Burkholderiales;Alcaligenaceae;Paenalcaligenes	1			200	0.51	216	0	0	0	0	0	0	0	0	0	0	0	0	0	0	0	0	0	0	0	0	0	0	0	0	0	0	0	0	0	0	0	0	0	0	0	0	0	0	0	0	0
OPU_1116	Modestobacter_versicolor	Bacteria;Actinobacteria;Actinobacteria;Geodermatophilales;Geodermatophilaceae;Modestobacter	1			200	0.51	216	0	0	0	0	0	0	0	0	0	0	0	0	0	0	0	0	0	0	0	0	0	0	0	0	0	0	0	0	0	0	0	0	0	0	0	0	0	0	0	0	0
OPU_1079	Mycobacterium_llatzerense	Bacteria;Actinobacteria;Actinobacteria;Actinomycetales;Corynebacterineae;Mycobacteriaceae;Mycobacterium	1			200	0.51	206	0	0	0	0	0	0	0	0	0	0	0	0	0	0	0	0	0	0	0	0	0	0	0	0	0	0	0	0	0	0	0	0	0	0	0	0	0	0	0	0	0
OPU_1361	Deinococcus_sp2	Bacteria;Deinococcus-Thermus;Deinococci;Deinococcales;Deinococcaceae;Deinococcus	1			200	0.51	206	0	0	0	0	0	0	0	0	0	0	0	0	0	0	0	0	0	0	0	0	0	0	0	0	0	0	0	0	0	0	0	0	0	0	0	0	0	0	0	0	0
OPU_1475	Vagococcus_sp1	Bacteria;Firmicutes;Bacilli;Lactobacillales;Enterococcaceae;Vagococcus	1			200	0.51	206	0	0	0	0	0	0	0	0	0	0	0	0	0	0	0	0	0	0	0	0	0	0	0	0	0	0	0	0	0	0	0	0	0	0	0	0	0	0	0	0	0
OPU_1151	Gemmatimonas_sp2	Bacteria;Gemmatimonadetes;Gemmatimonadetes;Gemmatimonadales;Gemmatimonadaceae;Gemmatimonas	1			200	0.51	185	0	0	0	0	0	0	0	0	0	0	0	0	0	0	0	0	0	0	0	0	0	0	0	0	0	0	0	0	0	0	0	0	0	0	0	0	0	0	0	0	0
OPU_1193	Salinimicrobium_sp1	Bacteria;Bacteroidetes;Flavobacteriia;Flavobacteriales;Flavobacteriaceae;Salinimicrobium	1			200	0.51	183	0	0	0	0	0	0	0	0	0	0	0	0	0	0	0	0	0	0	0	0	0	0	0	0	0	0	0	0	0	0	0	0	0	0	0	0	0	0	0	0	0
OPU_599	Rhizobium_cellulosilyticum	Bacteria;Proteobacteria;Alphaproteobacteria;Rhizobiales;Rhizobiaceae;Rhizobium	1			200	0.51	161	0	0	0	0	0	0	0	0	0	0	0	0	0	0	0	0	0	0	0	161	0	0	0	0	0	0	0	0	0	0	0	0	0	0	0	0	0	0	0	0	0
OPU_1337	Parasegetibacter_sp1	Bacteria;Bacteroidetes;Chitinophagia;Chitinophagales;Chitinophagaceae;Parasegetibacter	1			200	0.51	158	0	0	0	0	0	0	0	0	0	0	0	0	0	0	0	0	0	0	0	0	0	0	0	0	0	0	0	0	0	0	0	0	0	158	0	0	0	0	0	0	0
OPU_669	Crenalkalicoccus_sp3	Bacteria;Proteobacteria;Alphaproteobacteria;Rhodospirillales;Acetobacteraceae;Craurococcus	1			200	0.51	150	0	0	0	0	0	0	0	0	0	0	0	0	0	0	0	0	0	0	0	0	0	0	0	0	0	0	0	0	0	0	0	0	0	0	0	0	0	0	0	0	0
OPU_567	Sphingomonas_sp40	Bacteria;Proteobacteria;Alphaproteobacteria;Sphingomonadales;Sphingomonadaceae;Sphingomonas	1			200	0.51	143	0	0	0	0	0	0	0	0	0	0	0	0	0	0	0	0	0	0	0	0	0	0	0	0	0	0	0	0	0	0	0	0	0	0	0	0	0	0	0	0	0
OPU_833	Kocuria_atrinae	Bacteria;Actinobacteria;Actinobacteria;Micrococcales;Micrococcaceae;Kocuria	1			200	0.51	141	0	0	0	0	0	0	0	0	0	0	0	0	0	0	0	0	0	0	0	0	0	0	0	0	0	0	0	0	0	0	0	0	0	0	0	0	0	0	0	0	0
OPU_679	Skermanella_stibiiresistens	Bacteria;Proteobacteria;Alphaproteobacteria;Rhodospirillales;Rhodospirillaceae;Skermanella	1			200	0.51	134	0	0	0	0	0	0	0	0	0	0	0	0	0	0	0	0	0	0	0	0	0	0	0	0	0	0	0	0	0	0	0	0	0	0	0	0	0	0	0	0	0
OPU_1122	uncult_family_Acidimicrobiaceae	Bacteria;Actinobacteria;Acidimicrobiia;Acidimicrobiales;Acidimicrobiaceae	1			200	0.51	124	0	0	0	0	0	0	0	0	0	0	0	0	0	0	0	0	0	0	0	0	0	0	0	0	0	0	0	0	0	0	0	0	0	0	0	0	0	0	0	0	0
OPU_1029	Nocardioides_kongjuensis	Bacteria;Actinobacteria;Actinobacteria;Actinomycetales;Propionibacterineae;Nocardioidaceae;Nocardioides	1			200	0.51	122	0	0	0	0	0	0	0	0	0	0	0	0	0	0	0	0	0	0	0	0	0	0	0	0	0	0	0	0	0	0	0	0	0	0	0	0	0	0	0	0	0
OPU_1075	Lentzea_violacea	Bacteria;Actinobacteria;Actinobacteria;Actinomycetales;Pseudonocardineae;Pseudonocardiaceae;Lentzea	1			200	0.51	119	0	0	0	0	0	0	0	0	0	0	0	0	0	0	0	0	0	0	0	0	0	0	0	0	0	0	0	0	0	0	0	0	0	0	0	0	119	0	0	0	0
OPU_1711	Blautia_hansenii	Bacteria;Firmicutes;Clostridia;Unclassified Clostridiales;Blautia	1			200	0.51	113	0	0	0	0	0	0	0	0	0	0	0	0	0	0	0	0	0	0	0	0	0	0	0	0	0	0	0	0	0	0	0	0	0	0	0	0	0	0	0	0	0
OPU_641	Albibacter_sp1	Bacteria;Proteobacteria;Alphaproteobacteria;Rhizobiales;Methylocystaceae;Albibacter	1			200	0.51	112	0	0	0	0	0	0	0	0	0	0	0	0	0	0	0	0	0	0	0	0	0	0	0	0	0	0	0	0	0	0	0	0	0	0	0	0	0	0	0	0	0
OPU_844	Kocuria_turfanensis	Bacteria;Actinobacteria;Actinobacteria;Micrococcales;Micrococcaceae;Kocuria	1			200	0.51	105	0	0	0	0	0	0	0	0	0	0	0	0	0	0	0	0	0	0	0	0	0	0	0	0	0	0	0	0	0	0	0	0	0	0	0	0	0	0	0	0	0
OPU_377	Paracoccus_kondratievae	Bacteria;Proteobacteria;Alphaproteobacteria;Rhodobacterales;Rhodobacteraceae;Paracoccus	1			200	0.51	102	0	0	0	0	0	0	0	0	0	0	0	0	0	0	0	0	0	0	0	0	0	0	0	0	0	0	0	0	0	0	0	0	0	102	0	0	0	0	0	0	0
OPU_077	Acinetobacter_indicus	Bacteria;Proteobacteria;Gammaproteobacteria;Pseudomonadales;Moraxellaceae;Acinetobacter	1			200	0.51	102	0	0	0	0	0	0	0	0	0	0	0	0	0	0	0	0	0	0	0	0	0	0	0	0	0	0	0	0	0	0	0	0	0	0	0	0	0	0	0	0	0
OPU_1747	Clostridium_sulfidigenes	Bacteria;Firmicutes;Clostridia;Clostridiales;Clostridiaceae;Clostridium	1			200	0.51	102	0	0	0	0	0	0	0	0	0	0	0	0	0	0	0	0	0	0	0	0	0	0	0	0	0	0	0	0	0	0	0	0	0	0	0	0	0	0	0	0	0
OPU_676	Pelagibius_litoralis	Bacteria;Proteobacteria;Alphaproteobacteria;Rhodospirillales;Rhodospirillaceae;Pelagibius	1			200	0.51	101	0	0	0	0	0	0	0	0	0	0	0	0	0	0	0	0	0	0	0	0	0	0	0	0	0	0	0	0	0	0	0	0	0	0	0	0	0	0	0	0	0
OPU_162	Salinisphaera_sp1	Bacteria;Proteobacteria;Gammaproteobacteria;Nevskiales;Salinisphaeraceae;Salinisphaera	1			200	0.51	100	0	0	0	0	0	0	0	0	0	0	0	0	0	0	0	0	0	0	0	0	0	0	0	0	0	0	0	0	0	0	0	0	0	0	0	0	0	0	0	0	0
OPU_359	Paracoccus_sp12	Bacteria;Proteobacteria;Alphaproteobacteria;Rhodobacterales;Rhodobacteraceae;Paracoccus	1			200	0.51	99	0	0	0	0	0	0	0	0	0	0	0	0	0	0	0	0	0	0	0	0	0	0	0	0	0	0	0	0	0	0	0	0	0	0	0	0	0	0	0	0	0
OPU_568	Erythrobacter_sp1	Bacteria;Proteobacteria;Alphaproteobacteria;Sphingomonadales;Erythrobacteraceae;Erythrobacter	1			200	0.51	95	0	0	0	0	0	0	0	0	0	0	0	0	0	0	0	0	0	0	0	0	0	0	0	0	0	0	0	0	0	0	0	0	0	0	0	0	0	0	0	0	0
OPU_1708	Blautia_sp1	Bacteria;Firmicutes;Clostridia;Unclassified Clostridiales;Blautia	1			200	0.51	95	0	0	0	0	0	0	0	0	0	0	0	0	0	0	0	0	0	0	0	0	0	0	0	0	0	0	0	0	0	0	0	0	0	0	0	0	0	0	0	0	0
OPU_820	Pseudarthrobacter_siccitolerans	Bacteria;Actinobacteria;Actinobacteria;Micrococcales;Micrococcaceae;Pseudarthrobacter	1			200	0.51	94	0	0	0	0	0	0	0	0	0	0	0	0	0	0	0	0	0	0	0	0	0	0	0	0	0	0	0	0	0	0	0	0	0	0	0	0	0	0	0	0	0
OPU_1609	Solibacillus_sp1	Bacteria;Firmicutes;Bacilli;Unclassified Bacillales;Solibacillus	1			200	0.51	94	0	0	0	0	0	0	0	0	0	0	0	0	0	0	0	0	0	0	0	0	0	0	0	0	0	0	0	0	0	0	0	0	0	0	0	0	0	0	0	0	94
OPU_815	Garicola_koreensis	Bacteria;Actinobacteria;Actinobacteria;Micrococcales;Micrococcaceae;Garicola	1			200	0.51	89	0	0	0	0	0	0	0	0	0	0	0	0	0	0	0	0	0	0	0	0	0	0	0	0	0	0	0	0	0	0	0	0	0	0	0	0	0	0	0	89	0
OPU_1345	Ferruginibacter_sp2	Bacteria;Bacteroidetes;Chitinophagia;Chitinophagales;Chitinophagaceae;Ferruginibacter	1			200	0.51	88	0	0	0	0	0	0	0	0	0	0	0	0	0	0	0	0	0	0	0	0	0	0	0	0	0	0	0	0	0	0	0	0	0	0	0	0	0	0	0	0	0
OPU_145	Lysobacter_sp4	Bacteria;Proteobacteria;Gammaproteobacteria;Lysobacteriales;Lysobacteraceae;Lysobacter	1			200	0.51	87	0	0	0	0	0	0	0	0	0	0	0	0	0	0	0	0	0	0	0	0	0	0	0	0	0	0	0	0	0	0	0	0	0	0	0	0	87	0	0	0	0
OPU_1535	Bacillus_sp12	Bacteria;Firmicutes;Bacilli;Bacillales;Bacillaceae;Bacillus	1			200	0.51	87	0	0	0	0	0	0	0	0	0	0	0	0	0	0	0	0	0	0	0	0	0	0	0	0	0	0	0	0	0	0	0	0	0	0	0	0	0	0	0	0	0
OPU_680	Constrictibacter_sp1	Bacteria;Proteobacteria;Alphaproteobacteria;Rhodospirillales;Rhodospirillaceae;Constrictibacter	1			200	0.51	85	0	0	0	0	0	0	0	0	0	0	0	0	0	0	85	0	0	0	0	0	0	0	0	0	0	0	0	0	0	0	0	0	0	0	0	0	0	0	0	0	0
OPU_1373	Deinococcus_sp12	Bacteria;Deinococcus-Thermus;Deinococci;Deinococcales;Deinococcaceae;Deinococcus	1			200	0.51	85	0	0	0	0	0	0	0	0	0	0	0	0	0	0	0	0	0	0	0	0	0	0	0	0	0	0	0	0	0	0	0	0	0	0	0	0	0	0	0	0	0
OPU_1754	Veillonella_tobetsuensis	Bacteria;Firmicutes;Negativicutes;Veillonellales;Veillonellaceae;Veillonella	1			200	0.51	83	0	0	0	0	0	0	0	0	0	0	0	0	0	0	0	0	0	0	0	0	0	0	0	0	0	0	0	0	0	0	0	0	0	0	0	0	0	0	0	0	0
OPU_1124	Ilumatobacter_sp1	Bacteria;Actinobacteria;Acidimicrobiia;Acidimicrobiales;Acidimicrobiaceae;Ilumatobacter	1			200	0.51	82	0	0	0	0	0	0	0	0	0	0	0	0	0	0	0	0	0	0	0	0	0	0	0	0	0	0	0	0	0	0	0	0	0	0	0	0	0	0	0	0	0
OPU_381	Paracoccus_sp28	Bacteria;Proteobacteria;Alphaproteobacteria;Rhodobacterales;Rhodobacteraceae;Paracoccus	1			200	0.51	81	0	0	0	0	0	0	0	0	0	0	0	0	0	0	0	0	0	0	0	0	0	0	0	0	0	0	0	0	0	0	0	0	0	0	0	0	0	0	0	0	0
OPU_181	Noviherbaspirillum_sp2	Bacteria;Proteobacteria;Betaproteobacteria;Burkholderiales;Oxalobacteraceae;Noviherbaspirillum	1			200	0.51	76	0	0	0	0	0	0	0	0	0	0	0	0	0	0	0	0	0	0	0	76	0	0	0	0	0	0	0	0	0	0	0	0	0	0	0	0	0	0	0	0	0
OPU_1011	uncult_family_Dermatophilaceae	Bacteria;Actinobacteria;Actinobacteria;Micrococcales;Dermacoccaceae	1			200	0.51	75	0	0	0	0	0	0	0	0	0	0	0	0	0	0	0	0	0	0	0	0	0	0	0	0	0	0	0	0	0	0	0	0	0	0	0	0	75	0	0	0	0
OPU_146	Lysobacter_sp5	Bacteria;Proteobacteria;Gammaproteobacteria;Lysobacteriales;Lysobacteraceae;Lysobacter	1			200	0.51	74	0	0	0	0	0	0	0	0	0	0	0	0	0	0	0	0	0	0	0	0	0	0	0	0	0	0	0	0	0	0	0	0	0	0	0	0	0	0	0	0	0
OPU_817	Citricoccus_parietis	Bacteria;Actinobacteria;Actinobacteria;Micrococcales;Micrococcaceae;Citricoccus	1			200	0.51	74	0	0	0	0	0	0	0	0	0	0	0	0	0	0	0	0	0	0	0	0	0	0	0	0	0	0	0	0	0	0	0	0	0	0	0	0	0	0	0	0	0
OPU_640	Acuticoccus_sp1	Bacteria;Proteobacteria;Alphaproteobacteria;Rhodobacterales;Rhodobacteraceae;Acuticoccus	1			200	0.51	72	0	0	0	0	0	0	0	0	0	0	0	0	0	0	0	0	0	0	0	0	0	0	0	0	0	0	0	0	0	0	0	0	0	0	0	0	0	0	0	0	0
OPU_709	Corynebacterium_argentoratense	Bacteria;Actinobacteria;Actinobacteria;Actinomycetales;Corynebacterineae;Corynebacteriaceae;Corynebacterium	1			200	0.51	72	0	0	0	0	0	0	0	0	0	0	0	0	0	0	0	0	0	0	0	0	0	0	0	0	0	0	0	0	0	0	0	0	0	0	0	0	0	0	0	0	0
OPU_1774	uncult_family_Veillonellaceae	Bacteria;Firmicutes;Negativicutes;Veillonellales;Veillonellaceae	1			200	0.51	71	0	0	0	0	0	0	0	0	0	0	0	0	0	0	0	0	0	0	0	0	0	0	0	0	0	0	0	0	0	0	0	0	0	0	0	0	0	0	0	0	0
OPU_1746	Clostridium_intestinale	Bacteria;Firmicutes;Clostridia;Clostridiales;Clostridiaceae;Clostridium	1			200	0.51	70	0	0	0	0	0	0	0	0	0	0	0	0	0	0	0	0	0	0	0	0	0	0	0	0	0	0	0	0	0	0	0	0	0	0	0	0	0	0	0	0	0
OPU_160	Hydrocarboniphaga_sp1	Bacteria;Proteobacteria;Gammaproteobacteria;Nevskiales;Nevskiaceae;Hydrocarboniphaga	1			200	0.51	68	0	0	0	0	0	0	0	0	0	0	0	0	0	0	0	0	0	0	0	0	0	0	0	0	0	0	0	0	0	0	0	0	0	0	0	0	0	0	0	0	0
OPU_537	Sphingomonas_sp28	Bacteria;Proteobacteria;Alphaproteobacteria;Sphingomonadales;Sphingomonadaceae;Sphingomonas	1			200	0.51	67	0	0	0	0	0	0	0	0	0	0	0	0	0	0	0	0	0	0	0	0	0	0	0	0	0	0	0	0	0	0	0	0	0	0	0	0	0	0	0	0	0
OPU_1604	Chryseomicrobium_sp1	Bacteria;Firmicutes;Bacilli;Bacillales;Planococcaceae;Chryseomicrobium	1			200	0.51	66	0	0	0	0	0	0	0	0	0	0	0	0	0	0	0	0	0	0	0	66	0	0	0	0	0	0	0	0	0	0	0	0	0	0	0	0	0	0	0	0	0
OPU_645	Devosia_yakushimensis	Bacteria;Proteobacteria;Alphaproteobacteria;Rhizobiales;Hyphomicrobiaceae;Devosia	1			200	0.51	65	0	0	0	0	0	0	0	0	0	0	0	0	0	0	0	0	0	0	0	0	0	0	0	0	0	0	0	0	0	0	0	0	0	0	0	0	0	0	0	0	0
OPU_1715	Clostridium_sp1	Bacteria;Firmicutes;Clostridia;Clostridiales;Clostridiaceae;Clostridium	1			200	0.51	65	0	0	0	0	0	0	0	0	0	0	0	0	0	0	0	0	0	0	0	0	0	0	0	0	0	0	0	0	0	0	0	0	0	0	0	0	0	0	0	0	0
OPU_340	Tabrizicola_sp4	Bacteria;Proteobacteria;Alphaproteobacteria;Rhodobacterales;Rhodobacteraceae;Tabrizicola	1			200	0.51	64	64	0	0	0	0	0	0	0	0	0	0	0	0	0	0	0	0	0	0	0	0	0	0	0	0	0	0	0	0	0	0	0	0	0	0	0	0	0	0	0	0
OPU_590	Rhizobium_rosettiformans	Bacteria;Proteobacteria;Alphaproteobacteria;Rhizobiales;Rhizobiaceae;Rhizobium	1			200	0.51	61	0	0	0	0	0	0	0	0	0	0	0	0	0	0	0	0	0	61	0	0	0	0	0	0	0	0	0	0	0	0	0	0	0	0	0	0	0	0	0	0	0
OPU_1330	Hymenobacter_sp1	Bacteria;Bacteroidetes;Cytophagia;Cytophagales;Hymenobacteraceae;Hymenobacter	1			200	0.51	60	0	0	0	0	0	0	0	0	0	0	0	0	0	0	0	0	0	0	0	0	0	0	0	0	0	0	0	0	0	0	0	0	0	0	0	0	0	0	0	0	0
OPU_281	Zhizhongheella_caldifontis	Bacteria;Proteobacteria;Betaproteobacteria;Burkholderiales;Comamonadaceae;Zhizhongheella	1			200	0.51	58	0	0	0	0	0	0	0	0	0	0	0	0	0	0	0	0	0	0	0	0	0	0	0	0	0	0	0	0	0	0	0	0	0	0	0	0	0	0	0	0	0
OPU_499	Sphingomonas_koreensis	Bacteria;Proteobacteria;Alphaproteobacteria;Sphingomonadales;Sphingomonadaceae;Sphingomonas	1			200	0.51	57	0	0	0	0	0	0	0	0	0	0	0	0	0	0	0	0	0	0	0	0	0	0	0	0	0	0	0	0	0	0	0	0	0	0	0	0	0	0	0	0	0
OPU_961	Plantibacter_auratus	Bacteria;Actinobacteria;Actinobacteria;Micrococcales;Microbacteriaceae;Plantibacter	1			200	0.51	56	0	0	0	0	0	0	0	0	0	0	0	0	0	0	0	0	0	0	0	0	0	0	0	0	0	0	0	0	0	0	0	0	0	0	0	0	0	0	0	0	0
OPU_1025	Micromonospora_aurantiaca	Bacteria;Actinobacteria;Actinobacteria;Actinomycetales;Micromonosporineae;Micromonosporaceae;Micromonospora	1			200	0.51	55	0	0	0	0	0	0	0	0	0	0	0	0	0	0	0	0	0	0	0	0	0	0	0	0	0	0	0	0	0	0	0	0	0	55	0	0	0	0	0	0	0
OPU_1472	Tetragenococcus_halophilus_subsp_halophilus	Bacteria;Firmicutes;Bacilli;Lactobacillales;Enterococcaceae;Tetragenococcus	1			200	0.51	54	0	0	0	0	0	0	0	0	0	0	0	0	0	0	0	0	0	0	0	0	0	0	0	0	0	0	0	0	0	0	0	0	0	0	0	0	0	0	0	0	0
OPU_1264	Parabacteroides_merdae	Bacteria;Bacteroidetes;Bacteroidia;Bacteroidales;Porphyromonadaceae;Parabacteroides	1			200	0.51	53	0	0	0	0	0	0	0	0	0	0	0	0	0	0	0	0	0	0	0	0	0	0	0	0	0	0	0	0	0	53	0	0	0	0	0	0	0	0	0	0	0
OPU_1144	Thermoleophilum_album	Bacteria;Actinobacteria;Actinobacteria;Rubrobacteridae;Thermoleophilales;Thermoleophilaceae;Thermoleophilum	1			200	0.51	52	0	0	0	0	0	0	0	0	0	0	0	0	0	0	0	0	0	0	0	0	0	0	0	0	0	0	0	0	0	0	0	0	0	0	0	0	0	0	0	0	0
OPU_1063	Pseudonocardia_sp2	Bacteria;Actinobacteria;Actinobacteria;Actinomycetales;Pseudonocardineae;Pseudonocardiaceae;Pseudonocardia	1			200	0.51	52	0	0	0	0	0	0	0	0	0	0	0	0	0	0	0	0	0	0	0	0	0	0	0	0	0	0	0	0	0	0	0	0	0	0	0	0	0	0	0	0	0
OPU_565	Sphingopyxis_panaciterrulae	Bacteria;Proteobacteria;Alphaproteobacteria;Sphingomonadales;Sphingomonadaceae;Sphingopyxis	1			200	0.51	50	0	0	0	0	0	0	0	0	0	0	0	0	0	0	0	0	0	0	0	0	0	0	0	0	0	0	0	0	0	0	0	0	0	0	0	0	0	0	0	0	0
OPU_1270	Barnesiella_intestinihominis	Bacteria;Bacteroidetes;Bacteroidia;Bacteroidales;Porphyromonadaceae;Barnesiella	1			200	0.51	49	0	0	0	0	0	0	0	0	0	0	0	0	0	0	0	0	0	0	0	0	0	0	0	0	0	0	0	0	0	49	0	0	0	0	0	0	0	0	0	0	0
OPU_505	Sphingomonas_endophytica	Bacteria;Proteobacteria;Alphaproteobacteria;Sphingomonadales;Sphingomonadaceae;Sphingomonas	1			200	0.51	48	0	0	0	0	0	0	0	0	0	0	0	0	0	0	0	0	0	0	0	0	0	0	0	0	0	0	0	0	0	0	0	0	0	0	0	0	0	0	0	0	0
OPU_1501	Halobacillus_sp1	Bacteria;Firmicutes;Bacilli;Bacillales;Bacillaceae;Halobacillus	1			200	0.51	48	0	0	0	0	0	0	0	0	0	0	0	0	0	0	0	0	0	0	0	0	0	0	0	0	0	0	0	0	0	0	0	0	0	0	0	0	0	0	0	0	0
OPU_374	Paracoccus_sp23	Bacteria;Proteobacteria;Alphaproteobacteria;Rhodobacterales;Rhodobacteraceae;Paracoccus	1			200	0.51	47	0	0	0	0	0	0	0	0	0	0	0	0	0	0	0	0	0	0	0	0	0	0	0	0	0	0	0	0	0	0	0	0	0	0	0	0	0	0	0	0	0
OPU_070	Acinetobacter_baumannii	Bacteria;Proteobacteria;Gammaproteobacteria;Pseudomonadales;Moraxellaceae;Acinetobacter	1			200	0.51	46	0	0	0	0	0	0	0	0	0	0	0	0	0	0	0	0	0	0	0	0	0	0	0	0	0	0	0	0	0	0	0	0	0	0	0	0	0	0	0	0	0
OPU_187	Massilia_eurypsychrophila	Bacteria;Proteobacteria;Betaproteobacteria;Burkholderiales;Oxalobacteraceae;Massilia	1			200	0.51	46	0	0	0	0	0	0	0	46	0	0	0	0	0	0	0	0	0	0	0	0	0	0	0	0	0	0	0	0	0	0	0	0	0	0	0	0	0	0	0	0	0
OPU_1359	Deinococcus_deserti	Bacteria;Deinococcus-Thermus;Deinococci;Deinococcales;Deinococcaceae;Deinococcus	1			200	0.51	46	0	0	0	0	0	0	0	0	0	0	0	0	0	0	0	0	0	0	0	0	0	0	0	0	0	0	0	0	0	0	0	0	0	0	0	0	0	0	0	0	0
OPU_1340	Flavihumibacter_cheonanensis	Bacteria;Bacteroidetes;Chitinophagia;Chitinophagales;Chitinophagaceae;Flavihumibacter	1			200	0.51	46	0	0	0	0	0	0	0	0	0	0	0	0	0	0	0	0	0	0	0	0	0	0	0	0	0	0	0	0	0	0	0	0	0	0	0	0	0	0	0	0	0
OPU_1035	Nocardioides_furvisabuli	Bacteria;Actinobacteria;Actinobacteria;Actinomycetales;Propionibacterineae;Nocardioidaceae;Nocardioides	1			200	0.51	45	0	0	0	0	0	0	0	0	0	0	0	0	0	0	0	0	0	0	0	0	0	0	0	0	0	0	0	0	0	0	0	0	0	0	0	0	0	0	0	0	0
OPU_665	Rubritepida_sp2	Bacteria;Proteobacteria;Alphaproteobacteria;Rhodospirillales;Acetobacteraceae;Rubritepida	1			200	0.51	44	0	0	0	0	0	0	0	0	0	0	0	0	0	0	0	0	0	0	0	0	0	0	0	0	0	0	0	0	0	0	0	0	0	0	0	0	0	0	0	0	0
OPU_767	Corynebacterium_variabile	Bacteria;Actinobacteria;Actinobacteria;Actinomycetales;Corynebacterineae;Corynebacteriaceae;Corynebacterium	1			200	0.51	44	0	0	0	0	0	0	0	0	0	0	0	0	0	0	0	0	0	0	0	0	0	0	0	0	0	0	0	0	0	0	0	0	0	0	0	0	0	0	0	0	0
OPU_884	Friedmanniella_okinawensis	Bacteria;Actinobacteria;Actinobacteria;Actinomycetales;Propionibacterineae;Propionibacteriaceae;Friedmanniella	1			200	0.51	43	0	0	0	0	0	0	0	0	0	0	0	0	0	0	0	0	0	0	0	0	0	0	0	0	0	0	0	0	0	0	0	0	0	0	0	0	0	0	0	0	0
OPU_1115	Modestobacter_marinus	Bacteria;Actinobacteria;Actinobacteria;Geodermatophilales;Geodermatophilaceae;Modestobacter	1			200	0.51	43	0	0	0	0	0	0	0	0	0	0	0	0	0	0	0	0	0	0	0	0	0	0	0	0	0	0	0	0	0	0	0	0	0	0	0	0	0	0	0	0	0
OPU_1024	Streptomyces_fenghuangensis	Bacteria;Actinobacteria;Actinobacteria;Actinomycetales;Streptomycineae;Streptomycetaceae;Streptomyces	1			200	0.51	43	0	0	43	0	0	0	0	0	0	0	0	0	0	0	0	0	0	0	0	0	0	0	0	0	0	0	0	0	0	0	0	0	0	0	0	0	0	0	0	0	0
OPU_854	Brachybacterium_nesterenkovii	Bacteria;Actinobacteria;Actinobacteria;Micrococcales;Dermabacteraceae;Brachybacterium	1			200	0.51	43	0	0	0	0	0	0	0	0	0	0	0	0	0	0	0	0	0	0	0	0	0	0	0	0	0	0	0	0	0	0	0	0	0	0	0	0	0	0	0	0	0
OPU_371	Paracoccus_laeviglucosivorans	Bacteria;Proteobacteria;Alphaproteobacteria;Rhodobacterales;Rhodobacteraceae;Paracoccus	1		isolated	200	0.51	42	0	0	0	0	0	0	0	0	0	0	0	0	0	0	0	0	0	0	0	0	0	0	0	0	0	0	0	0	0	0	0	0	0	0	0	0	0	0	0	0	0
OPU_1018	Streptomyces_bungoensis	Bacteria;Actinobacteria;Actinobacteria;Actinomycetales;Streptomycineae;Streptomycetaceae;Streptomyces	1			200	0.51	42	0	0	42	0	0	0	0	0	0	0	0	0	0	0	0	0	0	0	0	0	0	0	0	0	0	0	0	0	0	0	0	0	0	0	0	0	0	0	0	0	0
OPU_1527	Bacillus_korlensis	Bacteria;Firmicutes;Bacilli;Bacillales;Bacillaceae;Bacillus	1			200	0.51	42	0	0	0	0	0	0	0	0	0	0	0	0	0	0	0	0	0	0	0	0	0	0	0	0	0	0	0	0	0	0	0	0	0	0	0	0	0	0	0	0	0
OPU_513	Sphingomonas_aerophila	Bacteria;Proteobacteria;Alphaproteobacteria;Sphingomonadales;Sphingomonadaceae;Sphingomonas	1			200	0.51	41	0	0	0	0	0	0	0	0	0	0	0	0	0	0	0	0	0	0	0	0	0	0	0	0	0	0	0	0	0	0	0	0	0	0	0	0	0	0	0	0	0
OPU_1062	Pseudonocardia_sp1	Bacteria;Actinobacteria;Actinobacteria;Actinomycetales;Pseudonocardineae;Pseudonocardiaceae;Pseudonocardia	1			200	0.51	40	0	0	0	0	0	0	0	0	0	0	0	0	0	0	0	0	0	0	0	0	0	0	0	0	0	0	0	0	0	0	0	0	0	0	0	0	0	0	0	0	0
OPU_1017	Streptomyces_tauricus	Bacteria;Actinobacteria;Actinobacteria;Actinomycetales;Streptomycineae;Streptomycetaceae;Streptomyces	1			200	0.51	39	0	0	0	0	0	0	0	0	0	0	0	0	0	0	0	0	0	0	0	0	0	0	0	0	0	0	0	0	0	0	0	0	0	0	0	0	0	0	0	0	0
OPU_610	Methylobacterium_hispanicum	Bacteria;Proteobacteria;Alphaproteobacteria;Rhizobiales;Methylobacteriaceae;Methylobacterium	1			200	0.51	38	0	0	0	0	0	0	0	0	0	0	0	0	0	0	0	0	0	0	0	0	0	0	0	0	0	0	0	0	0	0	0	0	0	0	0	0	0	0	0	0	0
OPU_1064	Pseudonocardia_hispaniensis	Bacteria;Actinobacteria;Actinobacteria;Actinomycetales;Pseudonocardineae;Pseudonocardiaceae;Pseudonocardia	1			200	0.51	38	0	0	0	0	0	0	0	0	0	0	0	0	0	0	0	0	0	0	0	0	0	0	0	0	0	0	0	0	0	0	0	0	0	0	0	0	0	0	0	0	0
OPU_1060	Pseudonocardia_petroleophila	Bacteria;Actinobacteria;Actinobacteria;Actinomycetales;Pseudonocardineae;Pseudonocardiaceae;Pseudonocardia	1			200	0.51	38	0	0	0	0	0	0	0	0	0	0	0	0	0	0	0	0	0	0	0	0	0	0	0	0	0	0	0	0	0	0	0	0	0	0	0	0	0	0	0	0	0
OPU_1156	Treponema_sp1	Bacteria;Spirochaetes;Spirochaetes;Spirochaetales;Spirochaetaceae;Treponema	1			200	0.51	38	0	0	0	0	0	0	0	0	0	0	0	0	0	0	0	0	0	0	0	0	0	0	0	0	0	0	0	0	0	0	0	0	0	0	0	0	0	0	0	0	0
OPU_622	Microvirga_sp1	Bacteria;Proteobacteria;Alphaproteobacteria;Rhizobiales;Methylobacteriaceae;Microvirga	1			200	0.51	37	0	0	0	0	0	0	0	0	0	0	0	0	0	0	0	0	0	0	0	0	0	0	0	0	37	0	0	0	0	0	0	0	0	0	0	0	0	0	0	0	0
OPU_574	Altererythrobacter_sp3	Bacteria;Proteobacteria;Alphaproteobacteria;Sphingomonadales;Erythrobacteraceae;Altererythrobacter	1			200	0.51	36	0	0	0	0	0	0	0	0	0	0	0	0	0	0	0	0	0	0	0	0	0	0	0	0	0	0	0	0	0	0	0	0	0	0	0	0	0	0	0	0	0
OPU_548	Sphinomonas_sp36	Bacteria;Proteobacteria;Alphaproteobacteria;Sphingomonadales;Sphingomonadaceae;Sphingomonas	1			200	0.51	36	0	0	0	0	0	0	0	0	0	0	0	0	0	0	0	0	0	0	0	0	0	0	0	0	0	0	0	0	0	0	0	0	0	0	0	0	0	0	0	0	0
OPU_1106	Rhodococcus_fascians	Bacteria;Actinobacteria;Actinobacteria;Actinomycetales;Corynebacterineae;Nocardiaceae;Rhodococcus	1			200	0.51	36	0	0	0	0	0	0	0	0	0	0	0	0	0	0	0	0	0	0	0	0	0	0	0	0	0	0	0	0	0	0	0	0	0	0	0	0	0	0	0	0	0
OPU_1541	Salinicoccus_qingdaonensis	Bacteria;Firmicutes;Bacilli;Bacillales;Staphylococcaceae;Salinicoccus	1			200	0.51	36	0	0	0	0	0	0	0	0	0	0	0	0	0	0	0	0	0	0	0	0	0	0	0	0	0	0	0	0	0	0	0	0	0	0	0	0	0	0	0	0	0
OPU_823	Arthrobacter_enclensis	Bacteria;Actinobacteria;Actinobacteria;Micrococcales;Micrococcaceae;Arthrobacter	1			200	0.51	35	0	0	0	0	0	0	0	0	0	0	0	0	0	0	0	0	0	0	0	0	0	0	0	0	0	0	0	0	0	0	0	0	0	0	0	0	0	0	0	0	0
OPU_904	Actinomyces_sp5	Bacteria;Actinobacteria;Actinobacteria;Actinomycetales;Actinomycineae;Actinomycetaceae;Actinomyces	1			200	0.51	35	0	0	0	0	0	0	0	0	0	0	0	0	0	0	0	0	0	0	0	0	0	0	0	0	0	0	0	0	0	0	0	0	0	0	0	0	0	0	0	0	0
OPU_996	Knoellia_flava	Bacteria;Actinobacteria;Actinobacteria;Micrococcales;Intrasporangiaceae;Knoellia	1			200	0.51	35	0	0	0	0	0	0	0	0	0	0	0	0	0	0	0	0	0	0	0	0	0	0	0	0	0	0	0	0	0	0	0	0	0	0	0	0	0	0	0	0	0
OPU_1556	Staphylococcus_succinus	Bacteria;Firmicutes;Bacilli;Bacillales;Staphylococcaceae;Staphylococcus	1			200	0.51	35	0	0	0	0	0	0	0	0	0	0	0	0	0	0	0	0	0	0	0	0	0	0	0	0	0	0	0	0	0	35	0	0	0	0	0	0	0	0	0	0	0
OPU_978	Promicromonospora_alba	Bacteria;Actinobacteria;Actinobacteria;Micrococcales;Promicromonosporaceae;Promicromonospora	1			200	0.51	34	0	0	0	0	0	0	0	0	0	0	0	0	0	0	0	0	0	0	0	0	0	0	0	0	0	0	0	0	0	0	0	0	0	0	0	0	0	0	0	0	0
OPU_092	Psychrobacter_piscatorii	Bacteria;Proteobacteria;Gammaproteobacteria;Pseudomonadales;Moraxellaceae;Psychrobacter	1			200	0.51	33	0	0	0	0	0	0	0	0	0	0	0	0	0	0	0	0	0	0	0	0	0	0	0	0	0	0	0	0	0	0	0	0	0	0	0	0	0	0	0	0	0
OPU_1476	Carnobacterium_viridans	Bacteria;Firmicutes;Bacilli;Lactobacillales;Carnobacteriaceae;Carnobacterium	1			200	0.51	33	0	0	0	0	0	0	0	0	0	0	0	0	0	0	0	0	0	0	0	0	0	0	0	0	0	0	0	0	0	0	0	0	0	0	0	0	0	0	0	0	0
OPU_161	Salinisphaera_halophila	Bacteria;Proteobacteria;Gammaproteobacteria;Nevskiales;Salinisphaeraceae;Salinisphaera	1			200	0.51	32	0	0	0	0	0	0	0	0	0	0	0	0	0	0	0	0	0	0	0	0	0	0	0	0	0	0	0	0	0	0	0	0	0	0	0	0	32	0	0	0	0
OPU_549	Sphingomonas_sp37	Bacteria;Proteobacteria;Alphaproteobacteria;Sphingomonadales;Sphingomonadaceae;Sphingomonas	1			200	0.51	32	32	0	0	0	0	0	0	0	0	0	0	0	0	0	0	0	0	0	0	0	0	0	0	0	0	0	0	0	0	0	0	0	0	0	0	0	0	0	0	0	0
OPU_1383	uncult_class_Deltaproteobacteria_NB1-j	Bacteria;Proteobacteria;Deltaproteobacteria	1			200	0.51	31	0	0	0	0	0	0	0	0	0	0	0	0	0	0	0	0	0	0	0	0	0	0	0	0	0	0	0	0	0	0	0	0	0	0	0	0	0	0	0	0	0
OPU_1323	Bacteroides_uniformis	Bacteria;Bacteroidetes;Bacteroidia;Bacteroidales;Bacteroidaceae;Bacteroides	1			200	0.51	31	0	0	0	0	0	0	0	0	0	0	0	0	0	0	0	0	0	0	0	0	0	0	0	0	0	0	0	0	0	31	0	0	0	0	0	0	0	0	0	0	0
OPU_1107	Smaragdicoccus_niigatensis	Bacteria;Actinobacteria;Actinobacteria;Actinomycetales;Corynebacterineae;Nocardiaceae;Smaragdicoccus	1			200	0.51	31	0	0	0	0	0	0	0	0	0	31	0	0	0	0	0	0	0	0	0	0	0	0	0	0	0	0	0	0	0	0	0	0	0	0	0	0	0	0	0	0	0
OPU_824	Arthrobacter_parietis	Bacteria;Actinobacteria;Actinobacteria;Micrococcales;Micrococcaceae;Arthrobacter	1			200	0.51	31	0	0	0	0	0	0	0	0	0	0	0	0	0	0	0	0	0	0	0	0	0	0	0	0	0	0	0	0	0	0	0	0	0	0	0	0	0	0	0	0	0
OPU_1493	Aerococcus_christensenii	Bacteria;Firmicutes;Bacilli;Lactobacillales;Aerococcaceae;Aerococcus	1			200	0.51	31	0	0	31	0	0	0	0	0	0	0	0	0	0	0	0	0	0	0	0	0	0	0	0	0	0	0	0	0	0	0	0	0	0	0	0	0	0	0	0	0	0
OPU_1596	Planomicrobium_sp2	Bacteria;Firmicutes;Bacilli;Bacillales;Planococcaceae;Planomicrobium	1			200	0.51	31	0	0	0	0	0	0	0	0	0	0	0	0	0	0	0	0	0	0	0	0	0	0	0	0	0	0	0	0	0	0	0	0	0	0	0	0	0	0	0	0	0
OPU_1659	Peptoniphilus_koenoeneniae	Bacteria;Firmicutes;Clostridia;Clostridiales;Peptoniphilaceae;Peptoniphilus	1			200	0.51	31	0	0	0	0	0	0	0	0	0	0	0	0	0	0	0	0	0	0	0	0	0	0	0	0	0	0	0	0	0	0	0	0	0	0	0	0	0	0	0	0	0
OPU_1254	Anseongella_ginsenosidimutans	Bacteria;Bacteroidetes;Sphingobacteriia;Sphingobacteriales;Sphingobacteriaceae;Anseongella	1			200	0.51	30	0	0	0	0	0	0	0	0	0	0	0	0	0	0	0	0	0	0	0	0	0	0	0	0	0	0	0	0	0	0	0	0	0	0	0	0	0	0	0	0	0
OPU_1525	Bacillus_firmus	Bacteria;Firmicutes;Bacilli;Bacillales;Bacillaceae;Bacillus	1			200	0.51	30	0	0	0	0	0	0	0	0	0	0	0	0	0	0	0	0	0	0	0	0	0	0	0	0	0	0	0	0	0	0	0	0	0	0	0	0	0	0	0	0	0
OPU_1720	Faecalimonas_umbilicata	Bacteria;Firmicutes;Clostridia;Clostridiales;Lachnospiraceae;Faecalimonas	1			200	0.51	30	0	0	0	0	0	0	0	0	0	0	0	0	0	0	0	0	0	0	0	0	0	0	0	0	0	0	0	0	0	0	0	0	0	0	0	0	0	0	0	0	0
OPU_592	Shinella_granuli	Bacteria;Proteobacteria;Alphaproteobacteria;Rhizobiales;Rhizobiaceae;Shinella	1			200	0.51	29	0	0	0	0	0	0	0	0	0	0	0	0	0	0	0	0	0	0	0	0	0	0	0	0	0	0	0	0	0	0	0	0	0	0	0	0	0	0	0	0	0
OPU_1499	Desemzia_sp2	Bacteria;Firmicutes;Bacilli;Lactobacillales;Carnobacteriaceae;Desemzia	1			200	0.51	29	0	0	0	0	0	0	0	0	0	0	0	0	0	0	0	0	0	0	0	0	0	0	0	0	0	0	0	0	0	0	0	0	0	0	0	0	0	0	0	0	0
OPU_1700	Anaerobacteroides_sp1	Bacteria;Firmicutes;Clostridia;Clostridiales;Ruminococcaceae;Anaerobacterium	1			200	0.51	29	0	0	0	0	0	0	0	0	0	0	0	0	0	0	0	0	0	0	0	0	0	0	0	0	0	0	0	0	0	0	0	0	0	0	0	0	0	0	0	0	0
OPU_1488	Alkalibacterium_sp1	Bacteria;Firmicutes;Bacilli;Lactobacillales;Carnobacteriaceae;Alkalibacterium	1			200	0.51	29	0	0	0	0	0	0	0	0	0	0	0	0	0	0	0	0	0	0	0	0	0	0	0	0	0	0	0	0	0	0	0	0	0	0	0	0	0	0	0	0	0
OPU_1070	Pseudonocardia_antarctica	Bacteria;Actinobacteria;Actinobacteria;Actinomycetales;Pseudonocardineae;Pseudonocardiaceae;Pseudonocardia	1			200	0.51	28	0	0	0	0	0	0	0	0	0	0	0	0	0	0	0	0	0	0	0	0	0	0	0	0	0	0	0	0	0	0	0	0	0	0	0	0	0	0	0	0	0
OPU_886	Microlunatus_phosphovorus	Bacteria;Actinobacteria;Actinobacteria;Actinomycetales;Propionibacterineae;Propionibacteriaceae;Microlunatus	1			200	0.51	28	0	0	0	0	0	0	0	0	0	0	0	0	0	0	0	0	0	0	0	0	0	0	0	0	0	0	0	0	0	0	0	0	0	0	0	0	0	0	0	0	0
OPU_1382	Labilithrix_sp2	Bacteria;Proteobacteria;Deltaproteobacteria;Myxococcales;Sorangiineae;Labilitrichaceae;Labilithrix	1			200	0.51	27	0	0	0	0	0	0	0	0	0	0	0	0	0	0	0	0	0	0	0	0	0	0	0	0	0	0	0	0	0	0	0	0	0	0	0	0	0	0	27	0	0
OPU_1138	Parviterribacter_multiflagellatus	Bacteria;Actinobacteria;Actinobacteria;Rubrobacteridae;Solirubrobacterales;Parviterribacteraceae;Parviterribacter	1			200	0.51	27	0	0	0	0	0	0	0	0	0	0	0	0	0	0	0	0	0	0	0	0	0	0	0	0	0	0	0	0	0	0	0	0	0	0	0	0	0	0	0	0	0
OPU_158	Nevskia_ramosa	Bacteria;Proteobacteria;Gammaproteobacteria;Nevskiales;Nevskiaceae;Nevskia	1			200	0.51	26	0	0	0	0	0	0	0	0	0	0	0	0	0	0	0	0	0	0	0	0	0	0	0	0	0	0	0	0	0	0	0	0	0	0	0	0	0	0	0	0	0
OPU_251	Acidovorax_konjaci	Bacteria;Proteobacteria;Betaproteobacteria;Burkholderiales;Comamonadaceae;Acidovorax	1			200	0.51	26	0	0	0	0	0	0	0	0	0	0	0	0	0	0	0	0	0	0	0	0	0	0	0	0	26	0	0	0	0	0	0	0	0	0	0	0	0	0	0	0	0
OPU_1118	Geodermatophilus_sp3	Bacteria;Actinobacteria;Actinobacteria;Geodermatophilales;Geodermatophilaceae;Geodermatophilus	1			200	0.51	26	26	0	0	0	0	0	0	0	0	0	0	0	0	0	0	0	0	0	0	0	0	0	0	0	0	0	0	0	0	0	0	0	0	0	0	0	0	0	0	0	0
OPU_987	Janibacter_anophelis	Bacteria;Actinobacteria;Actinobacteria;Micrococcales;Intrasporangiaceae;Janibacter	1			200	0.51	26	0	0	0	0	0	0	0	0	0	0	0	0	0	0	0	0	0	0	0	0	0	0	26	0	0	0	0	0	0	0	0	0	0	0	0	0	0	0	0	0	0
OPU_118	Stenotrophomonas_koreensis	Bacteria;Proteobacteria;Gammaproteobacteria;Lysobacteriales;Lysobacteraceae;Stenotrophomonas	1			200	0.51	25	0	0	0	0	0	0	0	0	0	0	0	0	0	0	0	0	0	0	0	0	0	0	0	0	0	0	0	0	0	0	0	0	0	0	0	0	0	0	0	0	0
OPU_330	Rubellimicrobium_sp3	Bacteria;Proteobacteria;Alphaproteobacteria;Rhodobacterales;Rhodobacteraceae;Rubellimicrobium	1			200	0.51	25	0	0	0	0	0	0	0	0	0	0	0	0	0	0	0	0	0	0	0	0	0	0	0	0	0	0	0	0	0	0	0	0	0	0	0	0	0	0	0	0	0
OPU_141	Lysobacter_mobilis	Bacteria;Proteobacteria;Gammaproteobacteria;Lysobacteriales;Lysobacteraceae;Lysobacter	1			200	0.51	25	0	0	0	0	0	0	0	0	0	0	0	0	0	0	0	0	0	0	0	0	0	0	0	0	0	0	0	0	0	0	0	0	0	0	0	0	0	0	0	0	0
OPU_1367	Deinococcus_sp6	Bacteria;Deinococcus-Thermus;Deinococci;Deinococcales;Deinococcaceae;Deinococcus	1			200	0.51	25	0	0	0	0	0	0	0	0	0	0	0	0	0	0	0	0	0	0	0	0	0	0	0	0	0	0	0	0	0	0	0	0	0	0	0	0	0	0	0	0	0
OPU_1241	Ornithobacterium_sp2	Bacteria;Bacteroidetes;Flavobacteriia;Flavobacteriales;Flavobacteriaceae;Ornithobacterium	1			200	0.51	25	0	0	0	0	0	0	0	0	0	0	0	0	0	0	0	0	0	0	0	0	0	0	0	0	0	0	0	0	0	0	0	0	0	0	0	0	0	0	0	0	0
OPU_1007	Dermacoccus_profundi	Bacteria;Actinobacteria;Actinobacteria;Micrococcales;Dermacoccaceae;Dermacoccus	1			200	0.51	25	0	0	0	0	0	0	0	0	0	0	0	0	0	0	0	0	0	25	0	0	0	0	0	0	0	0	0	0	0	0	0	0	0	0	0	0	0	0	0	0	0
OPU_1529	Bacillus_niabensis	Bacteria;Firmicutes;Bacilli;Bacillales;Bacillaceae;Bacillus	1			200	0.51	25	0	0	0	0	0	0	0	0	0	0	0	0	0	0	0	0	0	0	0	0	0	0	0	0	0	0	0	0	0	0	0	0	0	0	0	0	0	0	0	0	0
OPU_1685	Faecalibacterium_sp1	Bacteria;Firmicutes;Clostridia;Clostridiales;Ruminococcaceae;Faecalibacterium	1			200	0.51	25	0	0	0	0	0	0	0	0	0	0	0	0	0	0	0	0	0	0	0	0	0	0	0	0	0	0	0	0	0	25	0	0	0	0	0	0	0	0	0	0	0
OPU_1672	Eubacterium_sp1	Bacteria;Firmicutes;Clostridia;Clostridiales;Eubacteriaceae;Eubacterium	1			200	0.51	25	0	0	0	0	0	0	0	0	0	0	0	0	0	0	0	0	0	0	0	0	0	0	0	0	0	0	0	0	0	0	0	0	0	0	0	0	0	0	0	0	0
OPU_050	Pseudohongiella_sp1	Bacteria;Proteobacteria;Gammaproteobacteria;unassigned;unassigned;Pseudohongiella	1			200	0.51	24	0	0	0	0	0	0	0	0	0	0	0	0	0	0	0	0	0	0	0	0	0	0	0	0	0	0	0	0	0	0	0	0	0	0	0	0	0	0	0	0	0
OPU_1004	Oryzihumus_sp1	Bacteria;Actinobacteria;Actinobacteria;Micrococcales;Intrasporangiaceae;Oryzihumus	1			200	0.51	24	0	0	0	0	0	0	0	0	0	0	0	0	0	0	24	0	0	0	0	0	0	0	0	0	0	0	0	0	0	0	0	0	0	0	0	0	0	0	0	0	0
OPU_1388	Blastocatella_sp1	Bacteria;Acidobacteria;Blastocatellia;Blastocatellales;Blastocatellaceae;Blastocatella	1			200	0.51	23	0	0	0	0	0	0	0	0	0	0	0	0	0	0	0	0	0	0	0	0	0	0	0	0	0	0	0	0	0	0	0	0	0	0	0	0	0	0	0	0	0
OPU_1061	Pseudonocardia_seranimata	Bacteria;Actinobacteria;Actinobacteria;Actinomycetales;Pseudonocardineae;Pseudonocardiaceae;Pseudonocardia	1			200	0.51	23	0	0	0	0	0	0	0	0	0	0	0	0	0	0	0	0	0	0	0	0	0	0	0	0	0	0	0	0	0	0	0	0	0	0	0	0	0	0	0	0	0
OPU_1333	Hymenobacter_sp4	Bacteria;Bacteroidetes;Cytophagia;Cytophagales;Hymenobacteraceae;Hymenobacter	1			200	0.51	23	0	0	0	0	0	0	0	0	0	0	0	0	0	0	0	0	0	0	0	0	0	0	0	0	0	0	0	0	0	0	0	0	0	0	0	0	0	0	0	0	0
OPU_1295	Prevotella_sp6	Bacteria;Bacteroidetes;Bacteroidia;Bacteroidales;Prevotellaceae;Prevotella	1			200	0.51	23	0	0	0	0	0	0	0	0	0	0	0	0	0	0	0	0	0	0	0	0	0	0	0	0	0	0	0	0	0	0	0	0	0	0	0	0	0	0	0	0	0
OPU_649	Devosia_soli	Bacteria;Proteobacteria;Alphaproteobacteria;Rhizobiales;Hyphomicrobiaceae;Devosia	1			200	0.51	22	0	0	0	0	0	0	0	0	0	0	0	0	0	0	0	0	0	0	0	0	0	0	0	0	0	0	0	0	0	22	0	0	0	0	0	0	0	0	0	0	0
OPU_339	Tabrizicola_sp3	Bacteria;Proteobacteria;Alphaproteobacteria;Rhodobacterales;Rhodobacteraceae;Tabrizicola	1			200	0.51	22	0	0	0	0	0	0	0	0	0	0	0	0	0	0	0	22	0	0	0	0	0	0	0	0	0	0	0	0	0	0	0	0	0	0	0	0	0	0	0	0	0
OPU_121	Pseudoxanthomonas_kaohsiungensis	Bacteria;Proteobacteria;Gammaproteobacteria;Lysobacteriales;Lysobacteraceae;Pseudoxanthomonas	1			200	0.51	22	0	0	0	0	0	0	0	0	0	0	0	0	0	0	0	0	0	0	0	0	0	0	0	0	0	0	0	0	0	0	0	0	0	0	0	0	0	0	0	0	0
OPU_036	Haemophilus_sp2	Bacteria;Proteobacteria;Gammaproteobacteria;Pasteurellales;Pasteurellaceae;Haemophilus	1			200	0.51	22	0	0	0	0	0	0	0	0	0	0	0	0	0	0	0	0	0	0	0	0	0	0	0	0	0	0	0	0	0	0	0	0	0	0	0	0	0	0	0	0	0
OPU_1141	Solirubrobacter_sp2	Bacteria;Actinobacteria;Actinobacteria;Rubrobacteridae;Solirubrobacterales;Solirubrobacteraceae;Solirubrobacter	1			200	0.51	22	0	0	0	0	0	0	0	0	0	0	0	0	0	0	0	0	0	0	0	0	0	0	0	0	0	0	0	0	0	0	0	0	0	0	0	0	0	0	0	0	0
OPU_1071	Pseudonocardia_parietis	Bacteria;Actinobacteria;Actinobacteria;Actinomycetales;Pseudonocardineae;Pseudonocardiaceae;Pseudonocardia	1			200	0.51	22	0	0	0	0	0	0	0	0	0	0	0	0	0	0	0	0	0	0	0	0	0	0	0	0	0	0	0	0	0	0	0	0	0	0	0	0	0	0	0	0	0
OPU_1762	Veillonella_sp7	Bacteria;Firmicutes;Negativicutes;Veillonellales;Veillonellaceae;Veillonella	1			200	0.51	22	0	0	0	0	0	0	0	0	0	0	0	0	0	0	0	0	0	0	0	0	0	0	0	0	0	0	0	0	0	0	0	0	0	0	0	0	0	0	0	0	0
OPU_1906	Comamonas_aquatica	Bacteria;Proteobacteria;Betaproteobacteria;Burkholderiales;Comamonadaceae;Comamonas	1			200	0.51	21	0	0	0	0	0	0	0	0	0	0	0	0	0	0	0	0	0	0	0	0	0	0	0	0	0	0	0	0	0	0	0	0	0	0	0	0	0	0	0	0	0
OPU_1198	Flavobacterium_oncorhynchi	Bacteria;Bacteroidetes;Flavobacteriia;Flavobacteriales;Flavobacteriaceae;Flavobacterium	1			200	0.51	21	0	0	0	0	0	0	0	0	0	0	0	0	0	0	0	0	0	0	0	0	0	0	0	0	0	0	0	0	0	0	0	0	0	0	0	0	0	0	0	0	0
OPU_1186	uncult_family_Pirellulaceae_Pir4	Bacteria;Planctomycetes;Planctomycetacia;Planctomycetales	1			200	0.51	21	0	0	0	0	0	0	0	0	0	0	0	0	0	0	0	0	0	0	0	0	0	0	0	0	0	0	0	0	0	21	0	0	0	0	0	0	0	0	0	0	0
OPU_1039	Nocardioides_marinus	Bacteria;Actinobacteria;Actinobacteria;Actinomycetales;Propionibacterineae;Nocardioidaceae;Nocardioides	1			200	0.51	21	0	0	0	0	0	0	0	0	0	0	0	0	0	0	0	0	0	0	0	0	0	0	0	0	0	0	0	0	0	0	0	0	0	0	0	0	0	0	0	0	0
OPU_1681	Clostridium_hiranonis	Bacteria;Firmicutes;Clostridia;Clostridiales;Clostridiaceae;Clostridium	1			200	0.51	21	21	0	0	0	0	0	0	0	0	0	0	0	0	0	0	0	0	0	0	0	0	0	0	0	0	0	0	0	0	0	0	0	0	0	0	0	0	0	0	0	0
OPU_553	Blastomonas_natatoria	Bacteria;Proteobacteria;Alphaproteobacteria;Sphingomonadales;Sphingomonadaceae;Blastomonas	1			200	0.51	20	0	0	0	0	0	0	0	0	0	0	0	0	0	0	0	0	0	0	0	0	0	0	0	0	0	0	0	0	0	0	0	0	0	0	0	0	0	0	0	0	0
OPU_1378	Desulfobulbus_sp1	Bacteria;Proteobacteria;Deltaproteobacteria;Desulfobacterales;Desulfobulbaceae;Desulfobulbus	1			200	0.51	20	0	0	0	0	0	0	0	0	0	0	0	0	0	0	0	0	0	0	0	0	0	0	0	0	0	0	0	0	0	0	0	0	0	0	0	0	0	0	0	0	0
OPU_1693	uncult_family_Ruminococcaceae	Bacteria;Firmicutes;Clostridia;Clostridiales;Ruminococcaceae	1			200	0.51	20	0	0	0	0	0	0	0	0	0	0	0	0	0	0	0	0	0	0	0	0	0	0	0	0	20	0	0	0	0	0	0	0	0	0	0	0	0	0	0	0	0
OPU_157	Arenimonas_composti	Bacteria;Proteobacteria;Gammaproteobacteria;Lysobacteriales;Lysobacteraceae;Arenimonas	1			200	0.51	19	0	0	0	0	0	0	0	0	0	19	0	0	0	0	0	0	0	0	0	0	0	0	0	0	0	0	0	0	0	0	0	0	0	0	0	0	0	0	0	0	0
OPU_101	Cardiobacterium_hominis	Bacteria;Proteobacteria;Gammaproteobacteria;Cardiobacteriales;Cardiobacteriaceae;Cardiobacterium	1	group_2		200	0.51	19	0	0	0	0	0	0	0	0	0	0	0	0	0	0	0	0	0	0	0	0	0	0	19	0	0	0	0	0	0	0	0	0	0	0	0	0	0	0	0	0	0
OPU_342	Rhodobacter_sp1	Bacteria;Proteobacteria;Alphaproteobacteria;Rhodobacterales;Rhodobacteraceae;Rhodobacter	1			200	0.51	19	0	0	0	0	0	0	0	0	0	0	0	0	0	0	0	0	0	0	0	0	0	0	0	0	0	0	0	0	0	0	0	0	0	0	0	0	0	0	0	0	0
OPU_041	Halomonas_huangheensis	Bacteria;Proteobacteria;Gammaproteobacteria;Oceanospirillales;Halomonadaceae;Halomonas	1			200	0.51	19	0	0	0	0	0	0	0	0	0	0	0	0	0	0	0	0	0	0	0	0	0	0	0	0	0	0	0	0	0	0	0	0	0	0	0	0	0	0	0	0	0
OPU_326	uncult_family_Rhodobacteraceae	Bacteria;Proteobacteria;Alphaproteobacteria;Rhodobacterales;Rhodobacteraceae	1			200	0.51	19	0	0	0	0	0	0	0	0	0	0	0	0	0	0	0	0	0	0	0	0	0	0	0	0	0	0	0	0	0	0	0	0	0	0	0	0	0	0	0	0	0
OPU_1182	Gemmata_sp1	Bacteria;Planctomycetes;Planctomycetacia;Planctomycetales;Gemmataceae;Gemmata	1			200	0.51	19	0	0	0	0	0	0	0	0	0	0	0	0	0	0	0	0	0	0	0	0	0	0	0	0	0	0	0	0	0	0	0	0	0	0	0	0	0	0	0	0	0
OPU_1691	uncult_family_Ruminococcaceae	Bacteria;Firmicutes;Clostridia;Clostridiales;Ruminococcaceae	1			200	0.51	19	0	0	0	0	0	0	0	0	0	0	0	0	0	0	0	0	0	0	0	0	0	0	0	0	0	0	0	0	0	19	0	0	0	0	0	0	0	0	0	0	0
OPU_1514	Bacillus_sp4	Bacteria;Firmicutes;Bacilli;Bacillales;Bacillaceae;Bacillus	1			200	0.51	19	0	0	0	0	0	0	0	0	0	0	0	0	0	0	0	0	0	0	0	0	0	0	0	0	0	0	0	0	0	0	0	0	0	0	0	0	19	0	0	0	0
OPU_1468	Enterococcus_sp1	Bacteria;Firmicutes;Bacilli;Lactobacillales;Enterococcaceae;Enterococcus	1			200	0.51	19	19	0	0	0	0	0	0	0	0	0	0	0	0	0	0	0	0	0	0	0	0	0	0	0	0	0	0	0	0	0	0	0	0	0	0	0	0	0	0	0	0
OPU_1781	Selenomonas_sp2	Bacteria;Firmicutes;Negativicutes;Selenomonadales;Selenomonadaceae;Selenomonas	1			200	0.51	19	0	0	0	0	0	0	0	0	0	0	0	0	0	0	0	0	0	0	0	0	0	0	0	0	0	0	0	0	0	19	0	0	0	0	0	0	0	0	0	0	0
OPU_282	Piscinibacter_defluvii	Bacteria;Proteobacteria;Betaproteobacteria;Unclassified Burkholderiales;Piscinibacter	1			200	0.51	18	0	0	0	0	0	0	0	0	0	0	0	0	0	0	0	0	0	0	0	0	0	0	0	0	0	0	0	0	0	0	0	0	0	0	0	0	0	0	0	0	0
OPU_231	Methylovorus_sp1	Bacteria;Proteobacteria;Betaproteobacteria;Methylophilales;Methylophilaceae;Methylovorus	1			200	0.51	18	0	0	0	0	0	0	0	0	0	0	0	0	0	0	0	0	0	0	0	0	0	0	0	0	0	0	0	0	0	0	0	0	0	0	0	0	0	0	0	0	0
OPU_191	Massilia_niastensis	Bacteria;Proteobacteria;Betaproteobacteria;Burkholderiales;Oxalobacteraceae;Massilia	1			200	0.51	18	0	0	0	0	0	0	0	0	0	0	0	0	0	0	0	0	0	0	0	0	0	0	0	0	0	0	0	0	0	0	0	0	0	0	0	0	0	0	0	0	0
OPU_1372	Deinococcus_sp11	Bacteria;Deinococcus-Thermus;Deinococci;Deinococcales;Deinococcaceae;Deinococcus	1			200	0.51	18	0	0	0	0	0	0	0	0	0	0	0	0	0	0	0	0	0	0	0	0	0	0	0	0	0	0	0	0	0	0	0	0	0	0	0	0	0	0	0	0	0
OPU_836	Kocuria_koreensis	Bacteria;Actinobacteria;Actinobacteria;Micrococcales;Micrococcaceae;Kocuria	1			200	0.51	18	0	0	0	0	0	0	0	0	0	0	0	0	0	0	0	0	0	0	0	0	0	0	0	0	0	0	0	0	0	0	0	0	0	0	0	0	0	0	0	0	0
OPU_1165	Leptotrichia_shahii	Bacteria;Fusobacteria;Fusobacteriia;Fusobacteriales;Leptotrichiaceae;Leptotrichia	1			200	0.51	18	0	0	0	0	0	0	0	0	0	0	0	0	0	0	0	0	0	0	0	0	0	0	0	0	0	0	0	0	0	0	0	0	0	0	0	0	0	0	0	0	0
OPU_1006	Rudaeicoccus_sp1	Bacteria;Actinobacteria;Actinobacteria;Micrococcales;Dermacoccaceae;Rudaeicoccus	1			200	0.51	18	0	0	0	0	0	0	0	0	0	0	0	0	0	0	0	0	0	0	0	0	0	0	0	0	0	0	0	0	0	0	0	0	0	0	0	0	0	0	0	0	0
OPU_1341	Flavisolibacter_sp1	Bacteria;Bacteroidetes;Chitinophagia;Chitinophagales;Chitinophagaceae;Flavisolibacter	1			200	0.51	18	0	0	0	0	0	0	0	0	0	0	18	0	0	0	0	0	0	0	0	0	0	0	0	0	0	0	0	0	0	0	0	0	0	0	0	0	0	0	0	0	0
OPU_1338	Segetibacter_sp1	Bacteria;Bacteroidetes;Chitinophagia;Chitinophagales;Chitinophagaceae;Segetibacter	1			200	0.51	18	0	0	0	0	0	0	0	0	0	0	0	0	0	0	0	0	0	0	0	0	0	0	0	0	0	0	0	0	0	0	0	0	0	0	0	0	0	0	0	0	0
OPU_1615	Gemella_palaticanis	Bacteria;Firmicutes;Bacilli;Unclassified Bacillales;Gemella	1			200	0.51	18	0	0	0	0	0	0	0	0	0	0	0	0	0	0	0	0	0	0	0	0	0	0	0	0	0	0	0	0	0	0	0	0	0	0	0	0	0	0	0	0	0
OPU_080	Acinetobacter_rudis	Bacteria;Proteobacteria;Gammaproteobacteria;Pseudomonadales;Moraxellaceae;Acinetobacter	1			200	0.51	17	0	0	0	0	0	0	0	0	0	0	0	0	0	0	0	0	0	0	0	0	0	0	0	0	0	0	0	0	0	0	0	0	0	0	0	0	0	0	0	0	0
OPU_690	uncult_order_Rhodospirillales	Bacteria;Proteobacteria;Alphaproteobacteria;Rhodospirillales	1			200	0.51	17	0	0	0	0	0	0	0	0	17	0	0	0	0	0	0	0	0	0	0	0	0	0	0	0	0	0	0	0	0	0	0	0	0	0	0	0	0	0	0	0	0
OPU_217	Simonsiella_muelleri	Bacteria;Proteobacteria;Betaproteobacteria;Neisseriales;Neisseriaceae;Simonsiella	1			200	0.51	17	0	0	0	0	0	0	0	0	0	0	0	0	0	0	0	0	0	0	0	0	0	0	0	0	0	0	0	0	0	0	0	0	0	0	0	0	0	0	0	0	0
OPU_1111	Blastococcus_sp1	Bacteria;Actinobacteria;Actinobacteria;Geodermatophilales;Geodermatophilaceae;Blastococcus	1			200	0.51	17	0	0	0	0	0	0	0	0	0	0	0	0	0	0	0	0	0	0	0	0	0	0	0	0	0	0	0	0	0	0	0	0	0	0	0	0	0	0	0	0	0
OPU_1243	Pedobacter_sp1	Bacteria;Bacteroidetes;Sphingobacteriia;Sphingobacteriales;Sphingobacteriaceae;Pedobacter	1			200	0.51	17	0	17	0	0	0	0	0	0	0	0	0	0	0	0	0	0	0	0	0	0	0	0	0	0	0	0	0	0	0	0	0	0	0	0	0	0	0	0	0	0	0
OPU_1597	Planomicrobium_stackebrandtii	Bacteria;Firmicutes;Bacilli;Bacillales;Planococcaceae;Planomicrobium	1			200	0.51	17	0	0	0	0	0	0	0	0	0	0	0	0	0	0	0	0	0	0	0	0	0	0	0	0	0	0	0	0	0	0	0	0	0	0	0	0	0	0	0	0	0
OPU_229	Dechloromonas_sp1	Bacteria;Proteobacteria;Betaproteobacteria;Rhodocyclales;Rhodocyclaceae;Dechloromonas	1			200	0.51	16	16	0	0	0	0	0	0	0	0	0	0	0	0	0	0	0	0	0	0	0	0	0	0	0	0	0	0	0	0	0	0	0	0	0	0	0	0	0	0	0	0
OPU_232	Methylophilus_rhizosphaerae	Bacteria;Proteobacteria;Betaproteobacteria;Methylophilales;Methylophilaceae;Methylophilus	1			200	0.51	16	0	0	0	0	0	0	0	0	0	0	0	0	0	0	0	0	0	0	0	0	0	0	0	0	0	0	0	0	0	16	0	0	0	0	0	0	0	0	0	0	0
OPU_204	Pigmentiphaga_sp1	Bacteria;Proteobacteria;Betaproteobacteria;Burkholderiales;Alcaligenaceae;Pigmentiphaga	1			200	0.51	16	0	0	0	0	0	0	0	0	0	16	0	0	0	0	0	0	0	0	0	0	0	0	0	0	0	0	0	0	0	0	0	0	0	0	0	0	0	0	0	0	0
OPU_613	Methylobacterium_sp1	Bacteria;Proteobacteria;Alphaproteobacteria;Rhizobiales;Methylobacteriaceae;Methylobacterium	1			200	0.51	16	16	0	0	0	0	0	0	0	0	0	0	0	0	0	0	0	0	0	0	0	0	0	0	0	0	0	0	0	0	0	0	0	0	0	0	0	0	0	0	0	0
OPU_389	Amaricoccus_sp2	Bacteria;Proteobacteria;Alphaproteobacteria;Rhodobacterales;Rhodobacteraceae;Amaricoccus	1			200	0.51	16	0	0	0	0	0	0	0	0	0	0	0	0	0	0	0	0	0	0	0	0	0	0	0	0	0	0	0	0	0	0	0	0	0	0	0	0	0	0	0	0	0
OPU_159	Nevskia_soli	Bacteria;Proteobacteria;Gammaproteobacteria;Nevskiales;Nevskiaceae;Nevskia	1			200	0.51	16	0	0	0	0	0	0	0	0	0	0	0	0	0	0	0	0	0	0	0	0	0	0	0	0	0	0	0	16	0	0	0	0	0	0	0	0	0	0	0	0	0
OPU_967	Agromyces_sp1	Bacteria;Actinobacteria;Actinobacteria;Micrococcales;Microbacteriaceae;Agromyces	1			200	0.51	16	0	0	0	0	0	0	0	0	0	0	0	0	0	0	0	0	0	0	0	0	0	0	0	0	0	0	0	0	0	0	0	0	0	0	0	0	0	0	0	0	0
OPU_1127	Cryptobacterium_curtum	Bacteria;Coriobacteriia;Eggerthellales;Eggerthellaceae;Cryptobacterium	1			200	0.51	16	0	0	0	0	0	0	0	0	0	0	0	0	0	0	0	0	0	0	0	0	0	0	0	0	0	0	0	0	0	0	0	0	0	0	0	0	0	0	0	0	0
OPU_1044	Nocardioides_sp8	Bacteria;Actinobacteria;Actinobacteria;Actinomycetales;Propionibacterineae;Nocardioidaceae;Nocardioides	1			200	0.51	16	0	0	0	0	0	0	0	0	0	0	0	0	0	0	0	0	0	0	0	0	0	0	0	0	0	0	0	0	0	0	0	0	0	0	0	0	0	0	0	0	0
OPU_1131	Olsenella_uli	Bacteria;Coriobacteriia;Coriobacteriales;Atopobacteriaceae;Olsenella	1			200	0.51	16	0	0	0	0	0	0	0	0	0	0	0	0	0	0	0	0	0	0	0	0	0	0	0	0	0	0	0	0	0	0	0	0	0	0	0	0	0	0	0	0	0
OPU_1194	Flavobacterium_branchiarum	Bacteria;Bacteroidetes;Flavobacteriia;Flavobacteriales;Flavobacteriaceae;Flavobacterium	1			200	0.51	16	0	0	0	0	0	0	0	0	0	0	0	0	0	0	0	0	0	0	0	0	0	0	0	0	0	0	0	0	0	0	0	0	0	0	0	0	0	0	0	0	0
OPU_1669	Sedimentibacter_sp1	Bacteria;Firmicutes;Clostridia;Unclassified Clostridiales;Sedimentibacter	1			200	0.51	16	0	0	0	0	0	0	0	0	0	0	0	0	0	0	0	0	0	0	0	0	0	0	0	0	0	0	0	0	0	0	0	0	0	0	0	0	0	0	0	0	0
OPU_1435	Lactobacillus_fabifermentans	Bacteria;Firmicutes;Bacilli;Lactobacillales;Lactobacillaceae;Lactobacillus	1			200	0.51	16	0	0	0	0	0	0	0	0	0	0	0	0	0	0	0	0	0	0	0	0	0	0	0	0	0	0	0	0	0	0	0	0	0	0	0	0	0	0	0	0	0
OPU_663	Roseomonas_tokyonensis	Bacteria;Proteobacteria;Alphaproteobacteria;Rhodospirillales;Acetobacteraceae;Roseomonas	1			200	0.51	15	0	0	0	0	0	0	0	0	0	0	0	0	0	0	0	0	0	0	0	0	0	0	0	0	0	0	0	0	0	0	0	0	0	0	0	0	0	0	0	0	0
OPU_083	Alkanindiges_sp2	Bacteria;Proteobacteria;Gammaproteobacteria;Pseudomonadales;Moraxellaceae;Alkanindiges	1			200	0.51	15	15	0	0	0	0	0	0	0	0	0	0	0	0	0	0	0	0	0	0	0	0	0	0	0	0	0	0	0	0	0	0	0	0	0	0	0	0	0	0	0	0
OPU_006	Vibrio_rumoiensis	Bacteria;Proteobacteria;Gammaproteobacteria;Vibrionales;Vibrionaceae;Vibrio	1			200	0.51	15	0	0	0	0	0	0	0	0	0	0	0	0	0	0	0	0	0	0	0	0	0	0	0	0	0	0	0	0	0	0	0	0	0	0	0	0	0	0	0	0	0
OPU_1189	Luteolibacter_sp1	Bacteria;Verrucomicrobia;Verrucomicrobiae;Verrucomicrobiales;Verrucomicrobiaceae;Luteolibacter	1			200	0.51	15	0	0	0	0	0	0	0	0	0	0	0	0	0	0	0	0	0	0	0	0	0	0	0	0	0	0	0	0	0	0	0	0	0	0	0	0	0	0	0	0	0
OPU_1026	Pseudosporangium_ferrugineum	Bacteria;Actinobacteria;Actinobacteria;Actinomycetales;Micromonosporineae;Micromonosporaceae;Pseudosporangium	1			200	0.51	15	0	0	0	0	0	0	0	0	0	0	0	0	0	0	0	0	0	0	0	0	0	0	0	0	0	0	0	0	0	0	0	0	0	0	0	0	0	0	0	0	0
OPU_901	Actinomyces_sp4	Bacteria;Actinobacteria;Actinobacteria;Actinomycetales;Actinomycineae;Actinomycetaceae;Actinomyces	1			200	0.51	15	0	0	0	0	0	0	0	0	0	0	0	0	0	0	0	0	0	0	0	0	0	0	0	0	0	0	0	0	0	0	0	0	0	0	0	0	0	0	0	0	0
OPU_1245	Sphingobacterium_griseoflavum	Bacteria;Bacteroidetes;Sphingobacteriia;Sphingobacteriales;Sphingobacteriaceae;Sphingobacterium	1			200	0.51	15	0	0	0	0	0	0	0	0	0	0	0	0	0	0	0	0	0	0	0	0	0	0	0	0	0	0	0	0	0	0	0	0	0	0	0	0	0	0	0	0	0
OPU_1450	Lactobacillus_murinus	Bacteria;Firmicutes;Bacilli;Lactobacillales;Lactobacillaceae;Lactobacillus	1			200	0.51	15	0	0	0	0	0	0	0	0	0	15	0	0	0	0	0	0	0	0	0	0	0	0	0	0	0	0	0	0	0	0	0	0	0	0	0	0	0	0	0	0	0
OPU_1470	Enterococcus_sp2	Bacteria;Firmicutes;Bacilli;Lactobacillales;Enterococcaceae;Enterococcus	1			200	0.51	15	0	0	0	0	0	0	0	0	0	0	0	0	0	0	0	0	0	0	0	0	0	0	0	0	0	0	0	0	0	0	0	0	0	0	0	0	0	0	0	0	0
OPU_388	Amaricoccus_sp1	Bacteria;Proteobacteria;Alphaproteobacteria;Rhodobacterales;Rhodobacteraceae;Amaricoccus	1			200	0.51	14	0	0	0	0	0	0	0	0	0	0	0	0	0	0	0	0	0	0	0	0	0	0	0	0	0	0	0	0	0	0	0	0	0	0	0	0	14	0	0	0	0
OPU_637	Hyphomicrobium_sp1	Bacteria;Proteobacteria;Alphaproteobacteria;Rhizobiales;Hyphomicrobiaceae;Hyphomicrobium	1			200	0.51	14	0	0	0	0	0	0	0	0	0	0	0	0	0	0	0	0	0	0	0	0	0	0	0	0	0	0	0	0	0	0	0	0	0	0	0	0	0	0	0	0	0
OPU_1000	Ornithinimicrobium_kibberense	Bacteria;Actinobacteria;Actinobacteria;Micrococcales;Intrasporangiaceae;Ornithinimicrobium	1			200	0.51	14	14	0	0	0	0	0	0	0	0	0	0	0	0	0	0	0	0	0	0	0	0	0	0	0	0	0	0	0	0	0	0	0	0	0	0	0	0	0	0	0	0
OPU_1351	Haoranjiania_sp1	Bacteria;Bacteroidetes;Chitinophagia;Chitinophagales;Chitinophagaceae;Haoranjiania	1			200	0.51	14	0	0	0	0	0	0	0	0	0	0	0	0	0	0	0	0	0	0	0	0	0	0	0	0	0	0	0	0	0	0	0	0	0	0	0	0	0	0	0	0	0
OPU_1003	Ornithinimicrobium_murale	Bacteria;Actinobacteria;Actinobacteria;Micrococcales;Intrasporangiaceae;Ornithinimicrobium	1			200	0.51	14	0	0	0	0	0	0	0	0	0	0	0	0	0	0	0	0	0	0	0	0	0	0	0	0	0	0	0	0	0	0	0	0	0	0	0	0	0	0	0	0	0
OPU_931	Brevibacterium_sp1	Bacteria;Actinobacteria;Actinobacteria;Micrococcales;Brevibacteriaceae;Brevibacterium	1			200	0.51	14	0	0	0	0	0	0	0	0	0	0	0	0	0	0	0	0	0	0	0	0	0	0	0	0	0	0	0	0	0	0	0	0	0	0	0	0	0	0	0	0	0
OPU_1730	Anaerocolumna_sp1	Bacteria;Firmicutes;Clostridia;Clostridiales;Lachnospiraceae;Anaerocolumna	1			200	0.51	14	0	0	0	0	0	0	0	0	0	0	0	0	0	0	0	0	0	0	0	0	0	0	0	0	0	0	0	0	0	0	0	0	0	0	0	0	0	0	0	0	0
OPU_1689	Ruthenibacterium_lactatiformans	Bacteria;Firmicutes;Clostridia;Clostridiales;Ruminococcaceae;Ruthenibacterium	1			200	0.51	14	0	0	0	0	0	0	0	0	0	0	0	0	0	0	0	0	0	0	0	0	0	0	0	0	0	0	0	0	0	14	0	0	0	0	0	0	0	0	0	0	0
OPU_1751	Tepidanaerobacter_sp1	Bacteria;Firmicutes;Clostridia;Thermoanaerobacterales;Thermoanaerobacteraceae;Tepidanaerobacter	1			200	0.51	14	0	0	0	0	0	0	0	0	0	0	0	0	0	0	0	0	0	0	0	0	0	0	0	0	0	0	0	0	0	0	0	0	0	0	0	0	0	0	0	0	0
OPU_593	Shinella_kummerowiae	Bacteria;Proteobacteria;Alphaproteobacteria;Rhizobiales;Rhizobiaceae;Shinella	1			200	0.51	13	0	0	0	0	0	0	0	0	0	0	0	0	0	0	0	0	0	0	0	0	0	0	0	0	0	0	0	0	0	0	0	0	0	0	0	0	0	0	0	0	0
OPU_185	Duganella_zoogloeoides	Bacteria;Proteobacteria;Betaproteobacteria;Burkholderiales;Oxalobacteraceae;Duganella	1			200	0.51	13	0	0	0	0	0	0	0	0	0	0	0	0	0	0	0	0	0	0	0	0	0	0	0	0	0	0	0	0	0	0	0	0	0	0	0	0	0	0	0	0	0
OPU_1389	Blastocatella_sp2	Bacteria;Acidobacteria;Blastocatellia;Blastocatellales;Blastocatellaceae;Blastocatella	1			200	0.51	13	0	0	0	0	0	0	0	0	0	0	0	0	0	0	0	0	0	0	0	0	0	0	0	0	0	0	0	0	0	0	0	0	0	0	0	0	0	0	0	0	0
OPU_972	Pseudoclavibacter_helvolus	Bacteria;Actinobacteria;Actinobacteria;Micrococcales;Microbacteriaceae;Pseudoclavibacter	1			200	0.51	13	0	0	0	0	0	0	0	0	0	0	0	0	0	0	0	0	0	0	0	0	0	0	0	0	0	0	0	0	0	0	0	0	0	0	0	0	0	0	0	0	0
OPU_963	Agrococcus_terreus	Bacteria;Actinobacteria;Actinobacteria;Micrococcales;Microbacteriaceae;Agrococcus	1			200	0.51	13	0	0	0	0	0	0	0	0	0	0	0	0	0	0	0	0	0	0	0	0	0	0	0	0	0	0	0	0	0	0	0	0	0	0	0	0	0	0	0	0	0
OPU_726	Corynebacterium_marinum	Bacteria;Actinobacteria;Actinobacteria;Actinomycetales;Corynebacterineae;Corynebacteriaceae;Corynebacterium	1			200	0.51	13	0	0	0	0	0	0	0	0	0	0	0	0	0	0	0	0	0	0	0	0	0	0	0	0	0	0	0	0	0	0	0	0	0	0	0	0	0	0	0	0	0
OPU_929	Pseudokineococcus_sp1	Bacteria;Actinobacteria;Actinobacteria;Kineosporiales;Kineosporiaceae;Pseudokineococcus	1			200	0.51	13	0	0	0	0	0	0	0	0	0	0	0	0	0	0	0	0	0	0	0	0	0	0	0	0	0	0	0	0	0	0	0	0	0	0	0	0	0	13	0	0	0
OPU_1040	Nocardioides_sp5	Bacteria;Actinobacteria;Actinobacteria;Actinomycetales;Propionibacterineae;Nocardioidaceae;Nocardioides	1			200	0.51	13	0	0	0	0	0	0	0	0	0	0	0	0	0	0	0	0	0	0	0	0	0	0	0	0	0	0	0	0	0	0	0	0	0	0	0	0	0	0	0	0	0
OPU_1478	Carnobacterium_divergens	Bacteria;Firmicutes;Bacilli;Lactobacillales;Carnobacteriaceae;Carnobacterium	1			200	0.51	13	0	0	0	0	0	0	0	0	0	0	0	0	0	0	0	0	0	0	0	0	0	0	0	0	0	0	0	0	0	0	0	0	0	0	0	0	0	0	0	0	0
OPU_1726	Coprococcus_catus	Bacteria;Firmicutes;Clostridia;Clostridiales;Lachnospiraceae;Coprococcus	1			200	0.51	13	0	0	0	0	0	0	0	0	0	0	0	0	0	0	0	0	0	0	0	0	0	0	0	0	0	0	0	0	0	13	0	0	0	0	0	0	0	0	0	0	0
OPU_1465	Weissella_sp1	Bacteria;Firmicutes;Bacilli;Lactobacillales;Leuconostocaceae;Weissella	1			200	0.51	13	0	0	0	0	0	0	0	0	0	0	0	0	0	0	0	0	0	0	0	0	0	0	0	0	0	0	0	0	0	0	0	0	0	0	0	0	0	0	0	0	0
OPU_127	Luteimonas_arsenica	Bacteria;Proteobacteria;Gammaproteobacteria;Lysobacteriales;Lysobacteraceae;Luteimonas	1			200	0.51	12	0	0	0	0	0	0	0	0	0	0	0	0	0	0	0	0	0	0	0	0	0	0	0	0	0	0	0	0	0	0	0	0	0	0	0	0	0	0	0	0	0
OPU_400	Hoeflea_sp1	Bacteria;Proteobacteria;Alphaproteobacteria;Rhizobiales;Phyllobacteriaceae;Hoeflea	1			200	0.51	12	0	0	0	0	0	0	0	0	0	0	0	0	0	0	0	0	0	0	0	0	0	0	0	0	0	0	0	0	0	0	0	0	0	0	0	0	0	0	0	0	0
OPU_550	Sphingomonas_sp38	Bacteria;Proteobacteria;Alphaproteobacteria;Sphingomonadales;Sphingomonadaceae;Sphingomonas	1			200	0.51	12	0	0	0	0	0	0	0	0	0	0	0	0	0	0	0	0	0	0	0	0	0	0	0	0	0	0	0	0	0	0	0	0	0	0	0	0	0	0	0	0	0
OPU_1377	Meiothermus_sp1	Bacteria;Deinococcus-Thermus;Deinococci;Thermales;Thermaceae;Meiothermus	1			200	0.51	12	0	0	0	0	0	0	0	0	0	0	0	0	0	0	0	0	0	0	0	0	0	0	0	0	0	0	0	0	0	0	0	0	0	12	0	0	0	0	0	0	0
OPU_1028	uncult_family_Pseudonocardiaceae	Bacteria;Actinobacteria;Actinobacteria;Pseudonocardiales;Pseudonocardiaceae	1			200	0.51	12	0	0	0	0	0	0	0	0	0	0	0	0	0	0	0	0	0	0	0	0	0	0	0	0	0	0	0	0	0	0	0	0	0	0	0	0	12	0	0	0	0
OPU_1008	Dermacoccus_nishinomiyaensis	Bacteria;Actinobacteria;Actinobacteria;Micrococcales;Dermacoccaceae;Dermacoccus	1			200	0.51	12	0	0	0	0	0	0	0	0	0	0	0	0	0	0	0	0	0	0	0	0	0	0	0	0	0	0	0	0	0	0	0	0	0	0	0	0	0	0	0	0	0
OPU_1197	Flavobacterium_sp3	Bacteria;Bacteroidetes;Flavobacteriia;Flavobacteriales;Flavobacteriaceae;Flavobacterium	1			200	0.51	12	0	0	0	0	0	0	0	0	0	0	0	0	0	0	0	0	0	0	0	0	0	0	0	0	0	0	0	0	0	0	0	0	0	0	0	0	0	0	0	0	0
OPU_1031	Nocardioides_sp2	Bacteria;Actinobacteria;Actinobacteria;Actinomycetales;Propionibacterineae;Nocardioidaceae;Nocardioides	1			200	0.51	12	0	0	0	0	0	0	0	0	0	0	0	0	0	0	0	0	0	0	0	0	0	0	0	0	0	0	0	0	0	0	0	0	0	0	0	0	0	0	0	0	0
OPU_1620	Bacillus_mannanilyticus	Bacteria;Firmicutes;Bacilli;Bacillales;Bacillaceae;Bacillus	1			200	0.51	12	0	0	0	0	0	0	0	0	0	0	0	0	0	0	0	0	0	0	0	0	0	0	0	0	0	0	0	0	0	0	0	0	0	0	0	0	0	0	0	0	0
OPU_1480	Jeotgalibaca_arthritidis	Bacteria;Firmicutes;Bacilli;Lactobacillales;Carnobacteriaceae;Jeotgalibaca	1			200	0.51	12	0	0	0	0	0	0	0	0	0	0	0	0	0	0	0	0	0	0	0	0	0	0	0	0	0	0	0	0	0	0	0	0	0	0	0	0	0	0	0	0	0
OPU_1598	Planomicrobium_chinense	Bacteria;Firmicutes;Bacilli;Bacillales;Planococcaceae;Planomicrobium	1			200	0.51	12	0	0	0	0	0	0	0	0	0	12	0	0	0	0	0	0	0	0	0	0	0	0	0	0	0	0	0	0	0	0	0	0	0	0	0	0	0	0	0	0	0
OPU_562	Sphingopyxis_bauzanensis	Bacteria;Proteobacteria;Alphaproteobacteria;Sphingomonadales;Sphingomonadaceae;Sphingopyxis	1			200	0.51	11	0	0	0	0	0	0	0	0	0	0	0	0	0	0	0	0	0	0	0	0	0	0	0	0	0	0	0	0	0	0	11	0	0	0	0	0	0	0	0	0	0
OPU_276	Paucibacter_sp1	Bacteria;Proteobacteria;Betaproteobacteria;Burkholderiales;Comamonadaceae;Paucibacter	1			200	0.51	11	0	0	0	0	0	0	0	0	0	0	0	0	0	0	0	11	0	0	0	0	0	0	0	0	0	0	0	0	0	0	0	0	0	0	0	0	0	0	0	0	0
OPU_316	Pseudomonas_sp23	Bacteria;Proteobacteria;Gammaproteobacteria;Pseudomonadales;Pseudomonadaceae;Pseudomonas	1			200	0.51	11	0	0	0	0	0	0	0	0	0	0	0	0	0	0	0	0	0	0	0	0	0	0	0	0	0	0	0	0	0	11	0	0	0	0	0	0	0	0	0	0	0
OPU_530	Sphingomonas_sp26	Bacteria;Proteobacteria;Alphaproteobacteria;Sphingomonadales;Sphingomonadaceae;Sphingomonas	1			200	0.51	11	0	0	0	0	0	0	0	0	0	0	0	0	0	0	0	0	0	0	0	0	0	0	0	0	0	0	0	0	0	0	0	0	0	0	0	0	0	0	0	0	0
OPU_656	Roseomonas_sp2	Bacteria;Proteobacteria;Alphaproteobacteria;Rhodospirillales;Acetobacteraceae;Roseomonas	1			200	0.51	11	0	0	0	0	0	0	0	0	0	0	0	0	0	0	0	0	0	0	0	0	0	0	0	0	0	0	0	0	0	0	0	0	0	0	0	0	0	0	0	0	0
OPU_068	Acinetobacter_sp11	Bacteria;Proteobacteria;Gammaproteobacteria;Pseudomonadales;Moraxellaceae;Acinetobacter	1			200	0.51	11	0	0	0	0	0	0	0	0	0	0	0	0	0	0	0	0	0	0	0	0	0	0	0	0	0	0	0	0	0	0	0	0	0	0	0	0	0	0	0	0	0
OPU_1021	Streptomyces_bluensis	Bacteria;Actinobacteria;Actinobacteria;Actinomycetales;Streptomycineae;Streptomycetaceae;Streptomyces	1			200	0.51	11	0	0	0	0	0	0	0	0	0	0	0	0	0	0	0	0	0	0	0	0	0	0	0	0	0	0	0	0	0	0	0	0	0	0	0	0	0	0	0	0	0
OPU_883	Friedmanniella_luteola	Bacteria;Actinobacteria;Actinobacteria;Actinomycetales;Propionibacterineae;Propionibacteriaceae;Friedmanniella	1			200	0.51	11	0	0	0	0	0	0	0	0	0	0	0	0	0	0	0	0	11	0	0	0	0	0	0	0	0	0	0	0	0	0	0	0	0	0	0	0	0	0	0	0	0
OPU_1159	Treponema_socranskii	Bacteria;Spirochaetes;Spirochaetes;Spirochaetales;Spirochaetaceae;Treponema	1			200	0.51	11	0	0	0	0	0	0	0	0	0	0	0	0	0	0	0	0	0	0	0	0	0	0	0	0	0	0	0	0	0	0	0	0	0	0	0	0	0	11	0	0	0
OPU_946	Microbacterium_paraoxydans	Bacteria;Actinobacteria;Actinobacteria;Micrococcales;Microbacteriaceae;Microbacterium	1			200	0.51	11	0	0	0	0	0	0	0	0	0	0	0	0	0	0	0	0	0	0	0	0	0	0	0	0	0	0	0	0	0	0	0	0	0	0	0	0	0	0	0	0	0
OPU_1574	Staphylococcus_simulans	Bacteria;Firmicutes;Bacilli;Bacillales;Staphylococcaceae;Staphylococcus	1			200	0.51	11	0	0	0	0	0	0	0	0	0	0	0	0	0	0	0	0	0	0	0	0	0	0	0	0	0	0	0	0	0	0	0	0	0	0	0	0	0	0	0	0	0
OPU_1787	uncult_family_Leptolyngbyaceae	Bacteria;Cyanobacteria;Cyanophyceae;Synechococcales;Leptolyngbyaceae	1			200	0.51	11	0	0	0	0	0	0	0	0	0	0	0	0	0	0	0	0	0	0	0	0	0	0	0	0	0	0	0	0	0	0	0	0	0	0	0	0	0	0	0	0	0
OPU_547	Sphingobium_sp1	Bacteria;Proteobacteria;Alphaproteobacteria;Sphingomonadales;Sphingomonadaceae;Sphingobium	1			200	0.51	10	0	0	0	0	0	0	0	0	0	0	0	0	0	0	0	0	0	0	0	0	0	0	0	0	0	0	0	0	0	0	0	0	0	0	0	0	0	0	0	0	0
OPU_016	Pantoea_septica	Bacteria;Proteobacteria;Gammaproteobacteria;Enterobacteriales;Erwiniaceae;Pantoea	1			200	0.51	10	0	0	0	0	0	0	0	0	0	0	0	0	0	0	0	0	0	0	0	0	0	0	0	0	0	0	0	0	0	0	0	0	0	0	0	0	0	0	0	0	0
OPU_648	Devosia_sp3	Bacteria;Proteobacteria;Alphaproteobacteria;Rhizobiales;Hyphomicrobiaceae;Devosia	1			200	0.51	10	0	0	0	0	0	0	0	0	0	0	0	0	0	0	0	0	0	0	0	0	0	0	0	0	0	0	0	0	0	0	0	0	0	0	0	0	0	0	0	0	0
OPU_555	uncult_family_Sphingomonadaceae	Bacteria;Proteobacteria;Alphaproteobacteria;Sphingomonadales;Sphingomonadaceae	1			200	0.51	10	0	0	0	0	0	0	0	0	0	0	0	0	0	0	0	0	0	0	0	0	0	0	0	0	0	0	0	0	0	0	0	0	0	0	0	0	0	0	0	0	0
OPU_925	Bifidobacterium_longum_subsp_suillum	Bacteria;Actinobacteria;Actinobacteria;Bifidobacteriales;Bifidobacteriaceae;Bifidobacterium	1			200	0.51	10	0	0	0	0	0	0	0	0	0	0	0	0	0	0	0	0	0	0	0	0	0	0	0	0	0	0	0	0	0	0	0	0	0	0	0	0	0	0	0	0	0
OPU_1217	Chryseobacterium_sp4	Bacteria;Bacteroidetes;Flavobacteriia;Flavobacteriales;Flavobacteriaceae;Chryseobacterium	1			200	0.51	10	0	0	0	0	0	0	0	0	0	0	0	0	0	0	0	0	0	0	0	0	0	0	0	0	0	0	0	0	0	0	0	0	0	0	0	0	0	0	0	0	0
OPU_1684	Sporacetigenium_mesophilum	Bacteria;Firmicutes;Clostridia;Clostridiales;Peptostreptococcaceae;Sporacetigenium	1			200	0.51	10	0	0	0	0	0	0	0	0	0	0	0	0	0	0	0	0	0	0	0	0	0	0	0	0	0	0	0	0	0	0	0	0	0	0	0	0	0	0	0	0	0
OPU_1638	Anaerococcus_sp7	Bacteria;Firmicutes;Clostridia;Eubacteriales;Peptoniphilaceae;Anaerococcus	1			200	0.51	10	0	0	0	0	0	0	0	0	0	0	0	0	0	0	0	0	0	0	0	0	0	0	0	0	0	0	0	0	0	0	0	0	0	0	0	0	0	0	0	0	0
OPU_1644	Anaerococcus_sp11	Bacteria;Firmicutes;Clostridia;Eubacteriales;Peptoniphilaceae;Anaerococcus	1			200	0.51	10	0	0	0	0	0	0	0	0	0	0	0	0	0	0	0	0	0	0	0	0	0	0	0	0	0	0	0	0	0	0	0	0	0	0	0	0	0	0	0	0	0
OPU_1516	Bacillus_sp5	Bacteria;Firmicutes;Bacilli;Bacillales;Bacillaceae;Bacillus	1			200	0.51	10	0	0	0	0	0	0	0	0	0	0	10	0	0	0	0	0	0	0	0	0	0	0	0	0	0	0	0	0	0	0	0	0	0	0	0	0	0	0	0	0	0
OPU_535	Sphingomonas_sp26	Bacteria;Proteobacteria;Alphaproteobacteria;Sphingomonadales;Sphingomonadaceae;Sphingomonas	1			200	0.51	9	0	0	0	0	0	0	0	0	0	9	0	0	0	0	0	0	0	0	0	0	0	0	0	0	0	0	0	0	0	0	0	0	0	0	0	0	0	0	0	0	0
OPU_542	Sphingomonas_changbaiensis	Bacteria;Proteobacteria;Alphaproteobacteria;Sphingomonadales;Sphingomonadaceae;Sphingomonas	1			200	0.51	9	0	0	0	0	0	0	0	0	0	0	0	0	0	0	0	0	0	0	0	0	0	0	0	0	0	0	0	0	0	0	0	0	0	0	0	0	0	0	0	0	0
OPU_317	Pseudomonas_kuykendallii	Bacteria;Proteobacteria;Gammaproteobacteria;Pseudomonadales;Pseudomonadaceae;Pseudomonas	1			200	0.51	9	0	0	0	0	0	0	0	0	0	0	0	0	0	0	0	0	0	0	0	0	0	0	0	0	0	0	0	0	0	0	0	0	0	0	0	0	0	0	0	0	0
OPU_030	Morganella_morganii_subsp_morganii	Bacteria;Proteobacteria;Gammaproteobacteria;Enterobacteriales;Morganellaceae;Morganella	1			200	0.51	9	0	0	0	0	0	0	0	0	0	0	0	0	0	0	0	0	0	0	0	0	0	0	0	0	0	0	0	0	0	0	0	0	0	0	0	0	0	0	0	0	0
OPU_619	Methylobacterium_tarhaniae	Bacteria;Proteobacteria;Alphaproteobacteria;Rhizobiales;Methylobacteriaceae;Methylobacterium	1			200	0.51	9	0	0	0	0	0	0	0	0	0	0	0	0	0	0	0	0	9	0	0	0	0	0	0	0	0	0	0	0	0	0	0	0	0	0	0	0	0	0	0	0	0
OPU_462	Ochrobactrum_sp12	Bacteria;Proteobacteria;Alphaproteobacteria;Rhizobiales;Brucellaceae;Ochrobactrum	1			200	0.51	9	0	0	0	0	0	0	0	0	0	0	0	0	0	0	0	0	0	0	0	0	0	0	0	0	0	0	0	0	0	0	0	0	0	0	0	0	0	0	0	0	0
OPU_1203	Flavobacterium_qiangtangense	Bacteria;Bacteroidetes;Flavobacteriia;Flavobacteriales;Flavobacteriaceae;Flavobacterium	1			200	0.51	9	0	0	0	0	0	0	0	0	0	0	0	0	0	0	0	0	0	0	0	0	0	0	0	0	0	0	0	0	0	0	0	0	0	0	0	0	0	0	0	0	0
OPU_1603	Chungangia_sp1	Bacteria;Firmicutes;Bacilli;Unclassified Bacillales;Chungangia	1			200	0.51	9	0	0	0	0	0	0	0	0	0	0	0	0	0	0	0	0	0	0	0	0	0	0	0	0	0	0	0	0	0	0	0	0	0	0	0	0	0	0	0	0	0
OPU_1624	Saccharibacillus_sp1	Bacteria;Firmicutes;Bacilli;Bacillales;Paenibacillaceae;Saccharibacillus	1			200	0.51	9	0	0	0	0	0	0	0	0	0	0	0	0	0	0	0	0	0	0	0	0	0	0	0	0	0	0	0	0	0	0	0	0	0	0	0	0	0	0	0	0	0
OPU_105	Stenotrophomonas_chelatiphaga	Bacteria;Proteobacteria;Gammaproteobacteria;Lysobacteriales;Lysobacteraceae;Stenotrophomonas	1			200	0.51	8	0	0	0	0	0	0	0	0	0	0	0	0	0	0	0	0	0	0	0	0	0	0	0	0	0	0	0	0	0	8	0	0	0	0	0	0	0	0	0	0	0
OPU_675	Geminicoccus_roseus	Bacteria;Proteobacteria;Unclassified;Unclassified;Unclassified;Geminicoccus	1			200	0.51	8	0	0	0	0	0	0	0	0	0	0	0	0	0	0	0	0	0	0	0	0	0	0	0	0	0	0	0	0	0	0	0	0	0	0	0	0	0	0	0	0	0
OPU_617	Methylobacterium_rhodinum	Bacteria;Proteobacteria;Alphaproteobacteria;Rhizobiales;Methylobacteriaceae;Methylobacterium	1			200	0.51	8	0	0	0	0	0	0	0	0	0	0	0	0	0	0	0	0	0	0	0	0	0	0	0	0	0	0	0	0	0	0	0	0	0	0	0	0	0	0	0	0	0
OPU_614	Methylobacterium_sp2	Bacteria;Proteobacteria;Alphaproteobacteria;Rhizobiales;Methylobacteriaceae;Methylobacterium	1			200	0.51	8	0	0	0	0	0	0	0	0	0	0	0	0	0	0	0	0	0	0	0	0	0	0	0	0	0	0	0	0	0	0	0	0	0	0	0	0	0	0	0	0	0
OPU_607	Mehtylobacterium_phyllostachyos	Bacteria;Proteobacteria;Alphaproteobacteria;Rhizobiales;Methylobacteriaceae;Methylobacterium	1			200	0.51	8	0	0	0	0	0	0	0	0	0	0	0	0	0	0	0	0	0	0	0	0	0	0	0	0	0	0	0	0	0	0	0	0	0	0	0	0	0	0	0	0	0
OPU_885	Microlunatus_aurantiacus	Bacteria;Actinobacteria;Actinobacteria;Actinomycetales;Propionibacterineae;Propionibacteriaceae;Microlunatus	1			200	0.51	8	0	0	0	0	0	0	0	0	0	0	0	0	0	0	0	0	0	0	0	0	0	0	0	0	0	0	0	0	0	0	0	0	0	0	0	0	0	0	0	0	0
OPU_1272	Alistipes_putredinis	Bacteria;Bacteroidetes;Bacteroidia;Bacteroidales;Rikenellaceae;Alistipes	1			200	0.51	8	0	0	0	0	0	0	0	0	0	0	0	0	0	0	0	0	0	0	0	0	0	0	0	0	0	0	0	0	0	8	0	0	0	0	0	0	0	0	0	0	0
OPU_1126	Slackia_exigua	Bacteria;Coriobacteriia;Eggerthellales;Eggerthellaceae;Slackia	1		isolated	200	0.51	8	0	0	0	0	0	0	0	0	0	0	0	0	0	0	0	0	0	0	0	0	0	0	8	0	0	0	0	0	0	0	0	0	0	0	0	0	0	0	0	0	0
OPU_1375	Thermus_arciformis	Bacteria;Deinococcus-Thermus;Deinococci;Thermales;Thermaceae;Thermus	1			200	0.51	8	0	0	0	0	0	0	0	0	0	0	0	0	0	0	0	0	0	0	0	0	0	0	0	0	0	0	0	0	0	0	0	0	0	0	0	0	0	0	0	0	0
OPU_813	Arthrobacter_pigmenti	Bacteria;Actinobacteria;Actinobacteria;Micrococcales;Micrococcaceae;Arthrobacter	1			200	0.51	8	0	0	0	0	0	0	0	0	0	0	0	0	0	0	0	0	0	0	0	0	0	0	0	0	0	0	0	0	0	0	0	0	0	0	0	0	0	0	0	0	0
OPU_923	Flaviflexus_sp1	Bacteria;Actinobacteria;Actinobacteria;Actinomycetales;Actinomycineae;Actinomycetaceae;Flaviflexus	1			200	0.51	8	0	0	0	0	0	0	0	0	0	0	0	0	0	0	0	0	0	0	0	0	0	0	0	0	0	0	0	0	0	0	0	0	0	0	0	0	0	0	0	0	0
OPU_917	Actinomyces_europaeus	Bacteria;Actinobacteria;Actinobacteria;Actinomycetales;Actinomycineae;Actinomycetaceae;Actinomyces	1			200	0.51	8	0	0	0	0	0	0	0	0	0	0	0	0	0	0	0	0	0	0	0	0	0	0	0	0	0	0	0	0	0	0	0	0	0	0	0	0	0	0	0	0	0
OPU_1365	Deinococcus_sp4	Bacteria;Deinococcus-Thermus;Deinococci;Deinococcales;Deinococcaceae;Deinococcus	1			200	0.51	8	0	0	0	0	0	0	0	0	0	0	0	0	0	0	0	0	0	0	0	0	0	0	0	0	0	0	0	0	0	0	0	0	0	0	0	0	0	0	0	0	0
OPU_991	Kribbia_sp1	Bacteria;Actinobacteria;Actinobacteria;Micrococcales;Intrasporangiaceae;Kribbia	1			200	0.51	8	0	0	0	0	0	0	0	0	0	0	0	0	0	0	0	0	0	0	0	0	0	0	0	0	0	0	0	0	0	0	0	0	0	0	0	0	0	0	0	0	0
OPU_1694	Ruminococcus_sp1	Bacteria;Firmicutes;Clostridia;Clostridiales;Ruminococcaceae;Ruminococcus	1			200	0.51	8	0	0	0	0	0	0	0	0	0	0	0	0	0	0	0	0	0	0	0	0	0	0	0	0	0	0	0	0	0	0	0	0	0	0	0	0	0	0	0	0	0
OPU_168	Cellvibrio_sp1	Bacteria;Proteobacteria;Gammaproteobacteria;Cellvibrionales;Cellvibrionaceae;Cellvibrio	1			200	0.51	7	0	0	0	0	0	0	0	0	0	0	0	0	0	0	0	0	0	0	0	0	0	0	0	0	0	0	0	0	0	0	0	0	0	0	0	0	0	0	0	0	0
OPU_102	Cardiobacterium_valvarum	Bacteria;Proteobacteria;Gammaproteobacteria;Cardiobacteriales;Cardiobacteriaceae;Cardiobacterium	1			200	0.51	7	0	0	0	0	0	0	0	0	0	0	0	0	0	0	0	0	0	0	0	0	0	0	0	0	0	0	0	0	0	0	0	0	0	0	0	0	0	0	0	0	0
OPU_521	Sphingomonas_sp17	Bacteria;Proteobacteria;Alphaproteobacteria;Sphingomonadales;Sphingomonadaceae;Sphingomonas	1			200	0.51	7	0	0	0	0	0	0	0	0	0	0	0	0	0	0	0	0	0	0	0	0	0	0	0	0	0	0	0	0	0	0	0	0	0	0	0	0	0	0	0	0	0
OPU_152	Lysobacter_oligotrophicus	Bacteria;Proteobacteria;Gammaproteobacteria;Lysobacteriales;Lysobacteraceae;Lysobacter	1			200	0.51	7	0	0	0	0	0	0	0	0	0	0	0	0	0	0	0	0	0	0	0	0	0	0	0	0	0	0	0	0	0	0	0	0	0	0	0	0	0	0	0	0	0
OPU_1139	Parviterribacter_kavangonensis	Bacteria;Actinobacteria;Actinobacteria;Rubrobacteridae;Solirubrobacterales;Parviterribacteraceae;Parviterribacter	1			200	0.51	7	0	0	0	0	0	0	0	0	0	0	0	0	0	0	0	0	0	0	0	0	0	0	0	0	0	0	0	0	0	0	0	0	0	0	0	0	0	0	0	0	0
OPU_1023	Streptomyces_rubrus	Bacteria;Actinobacteria;Actinobacteria;Actinomycetales;Streptomycineae;Streptomycetaceae;Streptomyces	1			200	0.51	7	0	0	0	0	0	0	0	0	0	0	0	0	0	0	0	0	0	0	0	0	0	0	0	0	0	0	0	0	0	0	0	0	0	0	0	0	0	0	0	0	0
OPU_1020	Streptomyces_somaliensis	Bacteria;Actinobacteria;Actinobacteria;Actinomycetales;Streptomycineae;Streptomycetaceae;Streptomyces	1			200	0.51	7	7	0	0	0	0	0	0	0	0	0	0	0	0	0	0	0	0	0	0	0	0	0	0	0	0	0	0	0	0	0	0	0	0	0	0	0	0	0	0	0	0
OPU_1385	Bdellovibrio_bacteriovorus	Bacteria;Proteobacteria;Deltaproteobacteria;Bdellovibrionales;Bdellovibrionaceae;Bdellovibrio	1			200	0.51	7	0	0	0	0	0	0	0	0	0	0	0	0	0	0	0	0	0	0	0	0	0	0	0	0	0	0	0	0	0	0	0	0	0	0	0	0	0	0	0	0	0
OPU_998	Kytococcus_schroeteri	Bacteria;Actinobacteria;Actinobacteria;Micrococcales;Dermacoccaceae;Kytococcus	1			200	0.51	7	0	0	0	0	0	0	0	0	0	0	0	0	0	0	0	0	0	0	0	0	0	0	0	0	0	0	0	0	0	0	0	0	0	0	0	0	0	0	0	0	0
OPU_1358	Deinococcus_caeni	Bacteria;Deinococcus-Thermus;Deinococci;Deinococcales;Deinococcaceae;Deinococcus	1			200	0.51	7	0	0	0	0	0	0	0	0	0	0	0	0	0	0	0	0	0	0	0	0	0	0	0	0	0	0	0	0	0	0	0	0	0	0	0	0	0	0	0	0	0
OPU_1148	Chthonomonas_sp1	Bacteria;Armatimonadetes;Chthonomonadetes;Chthonomonadales;Chthonomonadaceae;Chthonomonas	1			200	0.51	7	0	0	0	0	0	0	0	0	0	0	0	0	0	0	0	0	0	0	0	0	0	0	0	0	0	0	0	0	0	0	0	0	0	0	0	0	0	0	0	0	0
OPU_1727	Roseburia_sp1	Bacteria;Firmicutes;Clostridia;Clostridiales;Lachnospiraceae;Roseburia	1			200	0.51	7	0	0	0	0	0	0	0	0	0	0	0	0	0	0	0	0	0	0	0	0	0	0	0	0	0	0	0	0	0	7	0	0	0	0	0	0	0	0	0	0	0
OPU_1796	uncult_class_Anaerolineae_SBR1031	Bacteria;Chloroflexi;Anaerolineae	1			200	0.51	7	0	0	0	0	0	0	0	0	0	0	0	0	0	0	0	0	0	0	0	0	0	0	0	0	0	0	0	0	0	7	0	0	0	0	0	0	0	0	0	0	0
OPU_1621	Planifilum_fimeticola	Bacteria;Firmicutes;Bacilli;Bacillales;Thermoactinomycetaceae;Planifilum	1			200	0.51	7	0	0	0	0	0	0	0	0	0	0	0	0	0	0	0	0	0	0	0	0	0	0	0	0	0	0	0	0	0	0	0	0	0	0	0	0	0	0	0	0	0
OPU_1712	Blautia_stercoris	Bacteria;Firmicutes;Clostridia;Unclassified Clostridiales;Blautia	1			200	0.51	7	0	0	0	0	0	0	0	0	0	0	0	0	0	0	0	0	0	0	0	0	0	0	0	0	0	0	0	0	0	7	0	0	0	0	0	0	0	0	0	0	0
OPU_557	Novosphingobium_sp3	Bacteria;Proteobacteria;Alphaproteobacteria;Sphingomonadales;Sphingomonadaceae;Novosphingobium	1			200	0.51	6	0	0	0	0	0	0	0	0	0	0	0	0	0	0	0	0	0	0	0	0	0	0	0	0	0	0	0	0	0	0	0	0	0	0	0	0	0	0	0	0	0
OPU_247	Acidovorax_defluvii	Bacteria;Proteobacteria;Betaproteobacteria;Burkholderiales;Comamonadaceae;Acidovorax	1			200	0.51	6	0	0	0	0	0	0	0	0	0	0	0	0	0	0	0	0	0	0	0	0	0	0	0	0	0	0	0	0	0	0	0	0	0	0	0	0	0	0	0	0	0
OPU_169	Thiolapillus_sp1	Bacteria;Proteobacteria;Unclassified Gammaproteobacteria;Thiolapillus	1			200	0.51	6	0	0	0	0	0	0	0	0	0	0	0	0	0	0	0	0	0	0	0	0	0	0	0	0	0	0	0	0	0	0	0	0	0	0	0	0	0	0	0	0	0
OPU_020	Pantoea_eucrina	Bacteria;Proteobacteria;Gammaproteobacteria;Enterobacteriales;Erwiniaceae;Pantoea	1			200	0.51	6	0	0	0	0	0	0	0	0	0	0	0	0	0	0	0	0	0	0	0	0	0	0	0	0	0	0	0	0	0	0	0	0	0	0	0	0	0	0	0	0	0
OPU_528	Sphingomonas_sp24	Bacteria;Proteobacteria;Alphaproteobacteria;Sphingomonadales;Sphingomonadaceae;Sphingomonas	1			200	0.51	6	0	0	0	0	0	0	0	0	0	0	0	0	0	0	0	0	0	0	0	0	0	0	0	0	0	0	0	0	0	0	0	0	0	0	0	0	0	0	0	0	0
OPU_398	Paracoccus_sp34	Bacteria;Proteobacteria;Alphaproteobacteria;Rhodobacterales;Rhodobacteraceae;Paracoccus	1			200	0.51	6	0	6	0	0	0	0	0	0	0	0	0	0	0	0	0	0	0	0	0	0	0	0	0	0	0	0	0	0	0	0	0	0	0	0	0	0	0	0	0	0	0
OPU_642	Agaricicola_sp1	Bacteria;Proteobacteria;Alphaproteobacteria;Rhodobacterales;Rhodobacteraceae;Agaricicola	1			200	0.51	6	0	6	0	0	0	0	0	0	0	0	0	0	0	0	0	0	0	0	0	0	0	0	0	0	0	0	0	0	0	0	0	0	0	0	0	0	0	0	0	0	0
OPU_1012	uncult_family_Dermatophilaceae	Bacteria;Actinobacteria;Actinobacteria;Micrococcales;Dermacoccaceae	1			200	0.51	6	0	0	0	0	0	0	0	0	0	0	0	0	0	0	0	0	0	0	0	0	0	0	0	0	0	0	0	0	0	0	0	0	0	0	0	0	0	0	0	0	0
OPU_1284	Prevotella_colorans	Bacteria;Bacteroidetes;Bacteroidia;Bacteroidales;Prevotellaceae;Prevotella	1			200	0.51	6	0	0	0	0	0	0	0	0	0	0	0	0	0	0	0	0	0	0	0	0	0	0	0	0	0	0	0	0	0	0	0	0	0	0	0	0	0	0	0	0	0
OPU_1334	Pontibacter_sp1	Bacteria;Bacteroidetes;Cytophagia;Cytophagales;Hymenobacteraceae;Pontibacter	1			200	0.51	6	0	0	0	0	0	0	0	0	0	0	0	0	0	0	0	0	0	0	0	0	0	0	0	0	0	0	0	0	0	0	0	0	0	0	0	0	0	0	0	0	0
OPU_1123	uncult_order_Microtrichales	Bacteria;Actinobacteria;Acidimicrobiia;Microtrichales	1			200	0.51	6	0	0	0	0	0	0	0	0	0	0	0	0	0	0	0	0	0	0	0	0	0	0	0	0	0	0	0	0	0	0	0	0	0	0	0	0	0	0	0	0	0
OPU_1022	Streptomyces_sp1	Bacteria;Actinobacteria;Actinobacteria;Actinomycetales;Streptomycineae;Streptomycetaceae;Streptomyces	1			200	0.51	6	0	0	0	0	0	0	0	0	0	0	0	0	0	0	0	0	0	0	0	0	0	0	0	0	0	0	0	0	0	0	0	6	0	0	0	0	0	0	0	0	0
OPU_1427	Streptococcus_sobrinus	Bacteria;Firmicutes;Bacilli;Lactobacillales;Streptococcaceae;Streptococcus	1			200	0.51	6	0	0	0	0	0	0	0	0	0	0	0	0	0	0	0	0	0	0	0	0	0	0	0	0	0	0	0	0	0	0	0	0	0	0	0	0	0	0	0	0	0
OPU_1451	Lactobacillus_sanfranciscensis	Bacteria;Firmicutes;Bacilli;Lactobacillales;Lactobacillaceae;Lactobacillus	1			200	0.51	6	0	0	0	0	0	0	0	0	0	0	0	0	0	0	0	0	0	0	0	6	0	0	0	0	0	0	0	0	0	0	0	0	0	0	0	0	0	0	0	0	0
OPU_1718	Moryella_indoligenes	Bacteria;Firmicutes;Clostridia;Clostridiales;Lachnospiraceae;Moryella	1			200	0.51	6	0	0	0	0	0	0	0	0	0	0	0	0	0	0	0	0	0	0	0	0	0	0	0	0	0	0	0	0	0	0	0	0	0	0	0	0	0	0	0	0	0
OPU_382	Paracoccus_sp29	Bacteria;Proteobacteria;Alphaproteobacteria;Rhodobacterales;Rhodobacteraceae;Paracoccus	1			200	0.51	5	0	0	0	0	0	0	0	0	0	0	0	0	0	0	0	0	0	0	0	0	0	0	0	0	0	0	0	0	0	0	0	0	0	0	0	0	0	0	0	0	0
OPU_209	Kingella_sp1	Bacteria;Proteobacteria;Betaproteobacteria;Neisseriales;Neisseriaceae;Kingella	1			200	0.51	5	0	0	0	0	0	0	0	0	0	0	0	0	0	0	0	0	0	0	0	0	0	0	0	0	0	0	0	0	0	0	0	0	0	0	0	0	0	0	0	0	0
OPU_625	Bosea_sp1	Bacteria;Proteobacteria;Alphaproteobacteria;Rhizobiales;Bradyrhizobiaceae;Bosea	1			200	0.51	5	0	0	0	0	0	0	0	0	0	0	0	0	0	0	0	0	0	0	0	0	0	0	0	0	0	0	0	0	0	0	0	0	0	0	0	0	0	0	0	0	0
OPU_527	Sphingomonas_sp23	Bacteria;Proteobacteria;Alphaproteobacteria;Sphingomonadales;Sphingomonadaceae;Sphingomonas	1			200	0.51	5	0	0	0	0	0	0	0	0	0	0	0	0	0	0	0	0	0	0	0	0	0	0	0	0	0	0	0	0	0	0	0	0	0	0	0	0	0	0	0	0	0
OPU_660	Roseomonas_sp5	Bacteria;Proteobacteria;Alphaproteobacteria;Rhodospirillales;Acetobacteraceae;Roseomonas	1			200	0.51	5	0	0	0	0	0	0	0	0	0	0	0	0	0	0	0	0	0	0	0	0	0	0	0	0	0	0	0	0	0	0	0	0	0	0	0	0	0	0	0	0	0
OPU_540	Sphingomonas_sp31	Bacteria;Proteobacteria;Alphaproteobacteria;Sphingomonadales;Sphingomonadaceae;Sphingomonas	1			200	0.51	5	0	0	0	0	0	0	0	0	0	0	0	0	0	0	0	0	0	0	0	0	0	0	0	0	0	0	0	0	0	0	0	0	0	0	0	0	0	0	0	0	0
OPU_538	Sphingomonas_sp29	Bacteria;Proteobacteria;Alphaproteobacteria;Sphingomonadales;Sphingomonadaceae;Sphingomonas	1			200	0.51	5	0	0	0	0	0	0	0	0	0	0	0	0	0	0	0	0	0	0	0	0	0	0	0	0	0	0	0	0	0	0	0	0	0	0	0	0	5	0	0	0	0
OPU_658	Roseomonas_sp3	Bacteria;Proteobacteria;Alphaproteobacteria;Rhodospirillales;Acetobacteraceae;Roseomonas	1			200	0.51	5	0	0	0	0	0	0	0	0	0	0	0	0	0	0	0	0	0	0	0	0	0	0	0	0	0	0	0	0	0	0	0	0	0	0	0	0	0	0	0	0	0
OPU_165	uncult_family_Acidithiobacillaceae_KCM-B-112	Bacteria;Proteobacteria;Acidithiobacillia;Acidithiobacillales;Acidithiobacillaceae	1			200	0.51	5	0	0	0	0	0	0	0	0	0	0	0	0	0	0	0	0	0	0	0	0	0	0	0	0	0	0	0	0	0	0	0	0	0	0	0	0	0	0	0	0	0
OPU_1045	Marmoricola_sp1	Bacteria;Actinobacteria;Actinobacteria;Actinomycetales;Propionibacterineae;Nocardioidaceae;Marmoricola	1			200	0.51	5	0	0	0	0	0	0	0	0	0	0	0	0	0	0	0	0	0	0	0	0	0	0	0	0	0	0	0	0	0	0	0	0	0	0	0	0	5	0	0	0	0
OPU_1196	Flavobacterium_sp2	Bacteria;Bacteroidetes;Flavobacteriia;Flavobacteriales;Flavobacteriaceae;Flavobacterium	1			200	0.51	5	0	0	0	0	0	0	0	0	0	0	0	0	0	0	0	0	0	0	0	0	0	0	0	0	0	0	0	0	0	0	0	0	0	0	0	0	0	0	0	0	0
OPU_1321	Bacteroides_caccae	Bacteria;Bacteroidetes;Bacteroidia;Bacteroidales;Bacteroidaceae;Bacteroides	1			200	0.51	5	0	0	0	0	0	0	0	0	0	0	0	0	0	0	0	0	0	0	0	0	0	0	0	0	0	0	0	0	0	0	0	0	0	0	0	0	0	0	0	0	0
OPU_1135	Atopobium_rimae	Bacteria;Coriobacteriia;Coriobacteriales;Atopobacteriaceae;Atopobium	1			200	0.51	5	0	0	0	0	0	0	0	0	0	0	0	0	0	0	0	0	0	0	0	0	0	0	0	0	0	0	0	0	0	0	0	0	0	0	0	0	0	0	0	0	0
OPU_1188	Planctomicrobium_sp1	Bacteria;Planctomycetes;Planctomycetacia;Planctomycetales;Planctomycetaceae;Planctomicrobium	1			200	0.51	5	0	0	0	0	0	0	0	0	0	0	0	0	0	0	0	0	0	0	0	0	0	0	0	0	0	0	0	0	0	0	0	0	0	0	0	0	0	0	0	0	0
OPU_714	Corynebacterium_sp13	Bacteria;Actinobacteria;Actinobacteria;Actinomycetales;Corynebacterineae;Corynebacteriaceae;Corynebacterium	1			200	0.51	5	0	0	0	0	0	0	0	0	0	0	0	0	0	0	0	0	0	0	0	0	0	0	0	0	0	0	0	0	0	0	0	0	0	0	0	0	0	0	0	0	0
OPU_821	Arthrobacter_psychrochitiniphilus	Bacteria;Actinobacteria;Actinobacteria;Micrococcales;Micrococcaceae;Arthrobacter	1			200	0.51	5	0	0	0	0	0	0	0	0	0	0	0	0	0	0	0	0	0	0	0	0	0	0	0	0	0	0	0	0	0	0	0	0	0	0	0	0	0	0	0	0	0
OPU_1505	Bacillus_pseudofirmus	Bacteria;Firmicutes;Bacilli;Bacillales;Bacillaceae;Bacillus	1			200	0.51	5	0	0	0	0	0	0	0	0	0	0	0	0	0	0	0	0	0	0	0	0	0	0	0	0	0	0	0	0	0	0	0	0	0	0	0	0	0	0	0	0	0
OPU_1703	uncult_family_Ruminococcaceae_UCG-013	Bacteria;Firmicutes;Clostridia;Clostridiales;Ruminococcaceae	1			200	0.51	5	0	0	0	0	0	0	0	0	0	0	0	0	0	0	0	0	0	0	0	0	0	0	0	0	0	0	0	0	0	0	0	0	0	0	0	0	0	0	0	0	0
OPU_004	Psychromonas_arctica	Bacteria;Proteobacteria;Gammaproteobacteria;Alteromonadales;Psychromonadaceae;Psychromonas	1			200	0.51	4	0	0	0	0	0	0	0	0	0	0	0	0	0	0	0	0	0	0	0	0	0	0	0	0	0	0	0	0	0	0	0	0	0	0	0	0	0	0	0	0	0
OPU_647	Devosia_sp2	Bacteria;Proteobacteria;Alphaproteobacteria;Rhizobiales;Hyphomicrobiaceae;Devosia	1			200	0.51	4	0	0	0	0	0	0	0	0	0	0	0	0	0	0	0	0	0	0	0	0	0	0	0	0	0	0	0	0	0	0	0	0	0	0	0	0	0	0	0	0	0
OPU_099	Methylophaga_sp1	Bacteria;Proteobacteria;Gammaproteobacteria;Thiotrichales;Piscirickettsiaceae;Methylophaga	1			200	0.51	4	0	0	0	0	0	0	0	0	0	0	0	0	0	0	0	0	0	0	0	0	0	0	0	0	0	0	0	0	0	0	0	0	0	0	0	0	0	0	0	0	0
OPU_602	Auremonas_frigidaquae	Bacteria;Proteobacteria;Alphaproteobacteria;Rhizobiales;Aurantimonadaceae;Aureimonas	1			200	0.51	4	0	4	0	0	0	0	0	0	0	0	0	0	0	0	0	0	0	0	0	0	0	0	0	0	0	0	0	0	0	0	0	0	0	0	0	0	0	0	0	0	0
OPU_564	Sphingopyxis_indica	Bacteria;Proteobacteria;Alphaproteobacteria;Sphingomonadales;Sphingomonadaceae;Sphingopyxis	1			200	0.51	4	0	0	0	0	0	0	0	0	0	0	0	0	0	0	0	0	0	0	0	0	0	0	0	0	0	0	0	0	0	0	0	0	0	0	0	0	0	0	0	0	0
OPU_002	Shewanella_xiamenensis	Bacteria;Proteobacteria;Gammaproteobacteria;Alteromonadales;Shewanellaceae;Shewanella	1			200	0.51	4	0	0	0	0	0	0	0	0	0	0	0	0	0	0	0	0	0	0	0	0	0	0	0	0	0	0	0	0	0	0	0	0	0	0	0	0	0	0	0	0	0
OPU_280	Aquincola_sp1	Bacteria;Proteobacteria;Betaproteobacteria;Unclassified Burkholderiales;Aquincola	1			200	0.51	4	0	0	0	0	0	0	0	0	0	0	0	0	0	0	0	0	0	0	0	0	0	0	0	0	0	0	0	0	0	0	0	0	0	0	0	0	0	0	4	0	0
OPU_306	Pseudomonas_deceptionensis	Bacteria;Proteobacteria;Gammaproteobacteria;Pseudomonadales;Pseudomonadaceae;Pseudomonas	1			200	0.51	4	0	0	0	0	0	0	0	0	0	0	0	0	0	0	0	0	0	0	0	0	0	0	0	0	0	0	0	0	0	0	0	0	0	0	0	0	0	0	0	0	0
OPU_352	Paracoccus_sp6	Bacteria;Proteobacteria;Alphaproteobacteria;Rhodobacterales;Rhodobacteraceae;Paracoccus	1			200	0.51	4	0	4	0	0	0	0	0	0	0	0	0	0	0	0	0	0	0	0	0	0	0	0	0	0	0	0	0	0	0	0	0	0	0	0	0	0	0	0	0	0	0
OPU_551	uncult_family_Sphingomonadaceae	Bacteria;Proteobacteria;Alphaproteobacteria;Sphingomonadales;Sphingomonadaceae	1			200	0.51	4	0	0	0	0	0	0	0	0	0	0	0	0	0	0	0	0	0	0	0	0	0	0	0	0	0	0	0	0	0	0	0	0	0	0	0	0	0	0	0	0	0
OPU_349	Paracoccus_sp3	Bacteria;Proteobacteria;Alphaproteobacteria;Rhodobacterales;Rhodobacteraceae;Paracoccus	1			200	0.51	4	0	0	0	0	0	0	0	0	0	0	0	0	0	0	0	0	0	0	0	0	0	0	0	0	0	0	0	0	0	0	0	0	0	0	0	0	0	0	0	0	0
OPU_524	Sphingomonas_sp20	Bacteria;Proteobacteria;Alphaproteobacteria;Sphingomonadales;Sphingomonadaceae;Sphingomonas	1			200	0.51	4	0	0	0	0	0	0	0	0	0	0	0	0	0	0	0	0	0	0	0	0	0	0	0	0	0	0	0	0	0	0	0	0	0	0	0	0	0	0	0	0	0
OPU_621	Microvirga_ossetica	Bacteria;Proteobacteria;Alphaproteobacteria;Rhizobiales;Methylobacteriaceae;Microvirga	1			200	0.51	4	0	0	0	0	0	0	0	0	0	0	0	0	0	0	0	0	0	0	0	0	0	0	0	0	0	0	0	0	0	0	0	0	0	0	0	0	0	0	0	0	0
OPU_096	Moraxella_nonliguefaciens	Bacteria;Proteobacteria;Gammaproteobacteria;Pseudomonadales;Moraxellaceae;Moraxella	1			200	0.51	4	0	0	0	0	0	0	0	0	0	0	0	0	0	0	0	0	0	0	0	0	0	0	0	0	0	0	0	0	0	0	0	0	0	0	0	0	0	0	0	0	0
OPU_238	uncult_family_Comamonadaceae	Bacteria;Proteobacteria;Betaproteobacteria;Burkholderiales;Comamonadaceae	1			200	0.51	4	0	0	0	0	0	0	0	0	0	0	0	0	0	0	0	0	0	0	0	0	0	0	0	0	0	0	0	0	0	0	0	0	0	0	0	0	0	0	0	0	0
OPU_252	Acidovorax_sp2	Bacteria;Proteobacteria;Betaproteobacteria;Burkholderiales;Comamonadaceae;Acidovorax	1			200	0.51	4	0	0	0	0	0	0	0	0	0	0	0	0	0	0	0	0	0	0	0	0	0	0	0	0	4	0	0	0	0	0	0	0	0	0	0	0	0	0	0	0	0
OPU_1073	Actinomycetospora_lutea	Bacteria;Actinobacteria;Actinobacteria;Actinomycetales;Pseudonocardineae;Pseudonocardiaceae;Actinomycetospora	1			200	0.51	4	0	0	0	0	0	0	0	0	0	0	0	0	0	0	0	0	0	4	0	0	0	0	0	0	0	0	0	0	0	0	0	0	0	0	0	0	0	0	0	0	0
OPU_1077	Mycobacterium_sp1	Bacteria;Actinobacteria;Actinobacteria;Actinomycetales;Corynebacterineae;Mycobacteriaceae;Mycobacterium	1			200	0.51	4	0	0	0	0	0	0	0	0	0	0	0	0	0	0	0	0	0	0	0	0	0	0	0	0	0	0	0	0	0	0	0	0	0	0	0	0	0	0	0	0	0
OPU_1331	Hymenobacter_sp2	Bacteria;Bacteroidetes;Cytophagia;Cytophagales;Hymenobacteraceae;Hymenobacter	1			200	0.51	4	0	0	0	0	4	0	0	0	0	0	0	0	0	0	0	0	0	0	0	0	0	0	0	0	0	0	0	0	0	0	0	0	0	0	0	0	0	0	0	0	0
OPU_1027	Rugosimonospora_sp1	Bacteria;Actinobacteria;Actinobacteria;Actinomycetales;Micromonosporineae;Micromonosporaceae;Rugosimonospora	1			200	0.51	4	0	0	0	0	0	0	0	0	0	0	0	0	0	0	0	0	0	0	0	0	0	0	0	0	0	0	0	0	0	0	0	0	0	0	0	0	0	0	0	0	0
OPU_1379	Pelobacter_sp1	Bacteria;Proteobacteria;Deltaproteobacteria;Desulfuromonadales;Desulfuromonadaceae;Pelobacter	1			200	0.51	4	0	0	0	0	0	0	0	0	0	0	0	0	0	0	0	0	0	0	0	0	0	0	0	0	0	0	0	0	0	0	0	0	0	0	0	0	0	0	0	0	0
OPU_948	Microbacterium_sediminis	Bacteria;Actinobacteria;Actinobacteria;Micrococcales;Microbacteriaceae;Microbacterium	1			200	0.51	4	0	0	0	0	0	0	0	0	0	0	0	0	0	0	0	0	0	0	0	0	0	0	0	0	0	0	0	0	0	0	0	0	0	0	0	0	0	0	0	0	0
OPU_953	Microbacterium_yannicii	Bacteria;Actinobacteria;Actinobacteria;Micrococcales;Microbacteriaceae;Microbacterium	1			200	0.51	4	0	0	0	0	0	0	0	0	0	0	0	0	0	0	0	0	0	0	0	0	0	0	0	0	0	0	0	0	0	0	0	0	0	0	0	0	0	0	0	0	0
OPU_1335	Pontibacter_sp2	Bacteria;Bacteroidetes;Cytophagia;Cytophagales;Hymenobacteraceae;Pontibacter	1			200	0.51	4	0	0	0	0	0	0	0	0	0	0	0	0	0	0	0	0	0	0	0	0	0	0	0	0	0	0	0	0	0	0	4	0	0	0	0	0	0	0	0	0	0
OPU_1231	Chryseobacterium_sp9	Bacteria;Bacteroidetes;Flavobacteriia;Flavobacteriales;Flavobacteriaceae;Chryseobacterium	1			200	0.51	4	0	4	0	0	0	0	0	0	0	0	0	0	0	0	0	0	0	0	0	0	0	0	0	0	0	0	0	0	0	0	0	0	0	0	0	0	0	0	0	0	0
OPU_932	Brevibacterium_aurantiacum	Bacteria;Actinobacteria;Actinobacteria;Micrococcales;Brevibacteriaceae;Brevibacterium	1			200	0.51	4	0	0	0	0	0	0	0	0	0	0	0	0	0	0	0	0	0	0	0	0	0	0	0	0	0	0	0	0	0	0	0	0	0	0	0	0	0	0	0	0	0
OPU_863	Brevibacterium_sp2	Bacteria;Actinobacteria;Actinobacteria;Micrococcales;Brevibacteriaceae;Brevibacterium	1			200	0.51	4	0	0	0	0	0	0	0	0	0	0	0	0	0	0	0	0	0	0	0	0	0	0	0	0	0	0	0	0	0	0	0	0	0	0	0	0	0	0	0	0	0
OPU_746	Corynebacterium_sp31	Bacteria;Actinobacteria;Actinobacteria;Actinomycetales;Corynebacterineae;Corynebacteriaceae;Corynebacterium	1			200	0.51	4	0	0	0	0	0	0	0	0	0	0	0	0	0	0	0	0	0	0	0	0	0	0	0	0	0	0	0	0	0	4	0	0	0	0	0	0	0	0	0	0	0
OPU_949	Microbacterium_sp3	Bacteria;Actinobacteria;Actinobacteria;Micrococcales;Microbacteriaceae;Microbacterium	1			200	0.51	4	0	4	0	0	0	0	0	0	0	0	0	0	0	0	0	0	0	0	0	0	0	0	0	0	0	0	0	0	0	0	0	0	0	0	0	0	0	0	0	0	0
OPU_1005	Barrientosiimonas_endolithica	Bacteria;Actinobacteria;Actinobacteria;Micrococcales;Dermacoccaceae;Barrientosiimonas	1			200	0.51	4	0	0	0	0	0	0	0	0	0	0	0	0	0	0	0	0	0	0	0	0	0	0	0	0	0	0	0	0	0	0	0	0	0	0	0	0	0	0	0	0	0
OPU_1162	Treponema_putidum	Bacteria;Spirochaetes;Spirochaetes;Spirochaetales;Spirochaetaceae;Treponema	1			200	0.51	4	0	0	0	0	0	0	0	0	0	0	0	0	0	0	0	0	0	0	0	0	0	0	0	0	0	0	0	0	0	0	0	0	0	0	0	0	0	0	0	0	0
OPU_980	Ruania_sp1	Bacteria;Actinobacteria;Actinobacteria;Micrococcales;Ruaniaceae;Ruania	1			200	0.51	4	0	0	0	0	0	0	0	0	0	0	0	0	0	0	0	0	0	0	0	0	0	0	0	0	0	0	0	0	0	0	0	0	0	0	0	0	0	0	0	0	0
OPU_1716	Clostridium_symbiosum	Bacteria;Firmicutes;Clostridia;Clostridiales;Clostridiaceae;Clostridium	1			200	0.51	4	0	0	0	0	0	0	0	0	0	0	0	0	0	0	0	0	0	0	0	0	0	0	0	0	0	0	0	0	0	0	0	0	0	0	0	0	0	0	0	0	0
OPU_1449	Lactobacillus_aviarius_subsp_aviarius	Bacteria;Firmicutes;Bacilli;Lactobacillales;Lactobacillaceae;Lactobacillus	1			200	0.51	4	0	0	0	0	0	0	0	0	0	0	0	0	0	0	0	0	0	0	0	0	0	0	0	0	0	0	0	0	0	0	0	0	0	0	0	0	0	0	0	0	0
OPU_1622	Thermoactinomyces_sp1	Bacteria;Firmicutes;Bacilli;Bacillales;Thermoactinomycetaceae;Thermoactinomyces	1			200	0.51	4	0	0	0	0	0	0	0	0	0	0	0	0	0	0	0	0	0	0	0	0	0	0	0	0	0	0	0	0	0	0	0	0	0	0	0	0	0	0	0	0	0
OPU_1599	Planomicrobium_sp3	Bacteria;Firmicutes;Bacilli;Bacillales;Planococcaceae;Planomicrobium	1			200	0.51	4	0	0	0	0	0	0	0	0	0	0	0	0	0	0	0	0	0	0	0	0	0	0	0	0	0	0	0	0	0	0	4	0	0	0	0	0	0	0	0	0	0
OPU_1406	Streptococcus_sp11	Bacteria;Firmicutes;Bacilli;Lactobacillales;Streptococcaceae;Streptococcus	1			200	0.51	4	0	0	0	0	0	0	0	0	0	0	0	0	0	0	0	0	0	0	0	0	0	0	0	0	0	0	0	0	0	0	0	0	0	0	0	0	0	0	0	0	0
OPU_079	Acinetobacter_variabilis	Bacteria;Proteobacteria;Gammaproteobacteria;Pseudomonadales;Moraxellaceae;Acinetobacter	1			200	0.51	3	0	0	0	0	0	0	0	0	0	0	0	0	0	0	0	0	0	0	0	0	0	0	0	0	0	0	0	0	0	0	0	0	0	0	0	0	0	0	0	0	0
OPU_166	Sulfuricaulis_sp1	Bacteria;Proteobacteria;Gammaproteobacteria;Acidiferrobacterales;Acidiferrobacteraceae;Sulfuricaulis	1			200	0.51	3	0	0	0	0	0	0	0	0	0	0	0	0	0	0	0	0	0	0	0	0	0	0	0	0	0	0	0	0	0	0	0	0	0	0	0	0	0	0	0	0	0
OPU_045	Halomonas_zhanjiangensis	Bacteria;Proteobacteria;Gammaproteobacteria;Oceanospirillales;Halomonadaceae;Halomonas	1			200	0.51	3	0	0	0	0	0	0	0	0	0	0	0	0	0	0	0	0	0	0	0	0	0	0	0	0	0	0	0	0	0	0	0	0	0	0	0	0	0	0	0	0	0
OPU_517	Sphingomonas_sp13	Bacteria;Proteobacteria;Alphaproteobacteria;Sphingomonadales;Sphingomonadaceae;Sphingomonas	1			200	0.51	3	0	0	0	0	0	0	0	0	0	0	0	0	0	0	0	0	0	0	0	0	0	0	0	0	0	0	0	0	0	0	0	0	0	0	0	0	0	0	0	0	0
OPU_509	Sphingomonas_dokdonensis	Bacteria;Proteobacteria;Alphaproteobacteria;Sphingomonadales;Sphingomonadaceae;Sphingomonas	1			200	0.51	3	0	0	0	0	0	0	0	0	0	0	0	0	0	0	0	0	0	0	0	0	0	0	0	0	0	0	0	0	0	0	0	0	0	0	0	0	0	0	0	0	0
OPU_520	Sphingomonas_sp16	Bacteria;Proteobacteria;Alphaproteobacteria;Sphingomonadales;Sphingomonadaceae;Sphingomonas	1			200	0.51	3	0	0	0	0	0	0	0	0	0	0	0	0	0	0	0	0	0	0	0	0	0	0	0	0	0	0	0	0	0	0	0	0	0	0	0	0	0	0	0	0	0
OPU_651	Pelagibacterium_sp1	Bacteria;Proteobacteria;Alphaproteobacteria;Rhizobiales;Hyphomicrobiaceae;Pelagibacterium	1			200	0.51	3	0	0	0	0	0	0	0	0	0	0	0	0	0	0	0	0	0	0	0	0	0	0	0	0	0	0	0	0	0	0	0	0	0	0	0	0	0	0	0	0	0
OPU_529	Sphingomonas_sp25	Bacteria;Proteobacteria;Alphaproteobacteria;Sphingomonadales;Sphingomonadaceae;Sphingomonas	1			200	0.51	3	0	0	0	0	0	0	0	0	0	0	0	0	0	0	0	0	0	0	0	0	0	0	0	0	0	0	0	0	0	0	0	0	0	0	0	0	0	0	0	0	0
OPU_659	Roseomonas_sp4	Bacteria;Proteobacteria;Alphaproteobacteria;Rhodospirillales;Acetobacteraceae;Roseomonas	1			200	0.51	3	0	0	0	0	0	0	0	0	0	0	0	0	0	0	0	0	0	0	0	0	0	0	0	0	0	0	0	0	0	0	0	0	0	0	0	0	0	0	0	0	0
OPU_526	Sphingomonas_sp22	Bacteria;Proteobacteria;Alphaproteobacteria;Sphingomonadales;Sphingomonadaceae;Sphingomonas	1			200	0.51	3	0	0	0	0	0	0	0	0	0	0	0	0	0	0	0	0	0	0	0	0	0	0	0	0	0	0	0	0	0	0	0	0	0	0	0	0	0	0	0	0	0
OPU_579	Sandaracinobacter_sp3	Bacteria;Proteobacteria;Alphaproteobacteria;Sphingomonadales;Sphingomonadaceae;Sandaracinobacter	1			200	0.51	3	0	0	0	0	0	0	0	0	0	0	0	0	0	0	0	0	0	0	0	0	0	0	0	0	0	0	0	0	0	0	0	0	0	0	0	0	0	0	0	0	0
OPU_471	Brevundimonas_aurantiaca	Bacteria;Proteobacteria;Alphaproteobacteria;Caulobacterales;Caulobacteraceae;Brevundimonas	1			200	0.51	3	0	0	0	0	0	0	0	0	0	0	0	0	0	0	0	0	0	0	0	0	0	0	0	0	0	0	0	0	0	0	0	0	0	0	0	0	0	0	0	0	0
OPU_206	Alcaligenes_pakistanensis	Bacteria;Proteobacteria;Betaproteobacteria;Burkholderiales;Alcaligenaceae;Alcaligenes	1			200	0.51	3	0	0	0	0	0	0	0	0	0	0	0	0	0	0	0	0	0	0	0	0	0	0	0	0	0	0	0	0	0	0	0	0	0	0	0	0	0	0	0	0	0
OPU_135	Thermomonas_sp2	Bacteria;Proteobacteria;Gammaproteobacteria;Lysobacteriales;Lysobacteraceae;Thermomonas	1			200	0.51	3	0	0	0	0	0	0	0	0	0	0	0	0	0	0	0	0	0	0	0	0	0	0	0	0	0	0	0	0	0	0	0	0	0	0	0	0	0	0	0	0	0
OPU_364	Paracoccus_sp16	Bacteria;Proteobacteria;Alphaproteobacteria;Rhodobacterales;Rhodobacteraceae;Paracoccus	1			200	0.51	3	0	0	0	0	0	0	0	0	0	0	0	0	0	0	0	0	0	0	0	0	0	0	0	0	0	0	0	0	0	0	0	0	0	0	0	0	0	0	0	0	0
OPU_532	Sphingomonas_ginsengisoli	Bacteria;Proteobacteria;Alphaproteobacteria;Sphingomonadales;Sphingomonadaceae;Sphingomonas	1			200	0.51	3	0	0	0	0	0	0	0	0	0	0	0	0	0	0	0	0	0	0	0	0	0	0	0	0	0	0	0	0	0	0	0	0	0	0	0	0	0	0	0	0	0
OPU_634	Pseudolabrys_taiwanensis	Bacteria;Proteobacteria;Alphaproteobacteria;Rhizobiales;Xanthobacteraceae;Pseudolabrys	1			200	0.51	3	0	0	0	0	0	0	0	0	0	0	0	0	0	0	0	0	0	0	0	0	0	0	0	0	0	0	0	0	0	0	0	0	0	0	0	0	0	0	0	0	0
OPU_026	Rouxiella_silvae	Bacteria;Proteobacteria;Gammaproteobacteria;Enterobacteriales;Yersiniaceae;Rouxiella	1			200	0.51	3	0	0	0	0	0	0	0	0	0	0	0	0	0	0	0	0	0	0	0	0	0	0	0	0	0	0	0	0	0	3	0	0	0	0	0	0	0	0	0	0	0
OPU_1268	Odoribacter_splanchnicus	Bacteria;Bacteroidetes;Bacteroidia;Bacteroidales;Odoribacteraceae;Odoribacter	1			200	0.51	3	0	0	0	0	0	0	0	0	0	0	0	0	0	0	0	0	0	0	0	0	0	0	0	0	0	0	0	0	0	3	0	0	0	0	0	0	0	0	0	0	0
OPU_1032	Nocardioides_islandensis	Bacteria;Actinobacteria;Actinobacteria;Actinomycetales;Propionibacterineae;Nocardioidaceae;Nocardioides	1			200	0.51	3	0	0	0	0	0	0	0	0	0	0	0	0	0	0	0	0	0	0	0	0	0	0	0	0	0	0	0	0	0	3	0	0	0	0	0	0	0	0	0	0	0
OPU_1390	Arenimicrobium_sp1	Bacteria;Acidobacteria;Blastocatellia;Blastocatellales;Pyrinomonadaceae;Arenimicrobium	1			200	0.51	3	0	0	0	0	0	0	0	0	0	0	0	0	0	0	0	0	0	0	0	0	0	0	0	0	0	0	0	0	0	0	0	0	0	0	0	0	0	0	0	0	0
OPU_919	Trueperella_sp1	Bacteria;Actinobacteria;Actinobacteria;Actinomycetales;Actinomycineae;Actinomycetaceae;Trueperella	1			200	0.51	3	0	0	0	0	0	0	0	0	0	0	0	0	0	0	0	0	0	0	0	0	0	0	0	0	0	0	0	0	0	0	0	0	0	0	0	0	0	0	3	0	0
OPU_798	Micrococcus_endophyticus	Bacteria;Actinobacteria;Actinobacteria;Micrococcales;Micrococcaceae;Micrococcus	1		isolated	200	0.51	3	0	0	0	0	0	0	0	0	0	0	0	0	0	0	0	0	0	0	0	0	0	0	3	0	0	0	0	0	0	0	0	0	0	0	0	0	0	0	0	0	0
OPU_1350	Arachidicoccus_rhizosphaerae	Bacteria;Bacteroidetes;Chitinophagia;Chitinophagales;Chitinophagaceae;Arachidicoccus	1			200	0.51	3	0	0	0	0	0	0	0	0	0	0	0	0	0	0	0	0	0	0	0	0	0	0	0	0	0	0	0	0	0	0	0	0	0	0	0	0	0	0	0	0	0
OPU_1380	uncult_family_Phaselicystidaceae	Bacteria;Proteobacteria;Deltaproteobacteria;Myxococcales;Phaselicystidaceae	1			200	0.51	3	0	0	0	0	0	0	0	0	0	0	0	0	0	0	0	0	0	0	0	0	0	0	0	0	0	0	0	0	0	0	0	0	0	0	0	0	0	0	0	0	0
OPU_1174	Fusobacterium_nucleatum_subsp_nucleatum	Bacteria;Fusobacteria;Fusobacteriia;Fusobacteriales;Fusobacteriaceae;Fusobacterium	1			200	0.51	3	0	0	0	0	0	0	0	0	0	0	0	0	0	0	0	0	0	0	0	0	0	0	0	0	0	0	0	0	0	0	0	0	0	0	0	0	0	0	0	0	0
OPU_1269	Odoribacter_denticanis	Bacteria;Bacteroidetes;Bacteroidia;Bacteroidales;Odoribacteraceae;Odoribacter	1			200	0.51	3	0	0	0	0	0	0	0	0	0	0	0	0	0	0	0	0	0	0	0	0	0	0	0	0	0	0	0	0	0	0	0	0	0	0	0	0	0	0	0	0	0
OPU_1260	Porphyromonas_nenonis	Bacteria;Bacteroidetes;Bacteroidia;Bacteroidales;Porphyromonadaceae;Porphyromonas	1			200	0.51	3	0	0	0	0	0	0	0	0	0	0	0	0	0	0	0	0	0	0	0	0	0	0	0	0	0	0	0	0	0	0	0	0	0	0	0	0	0	0	0	0	0
OPU_1120	Aquihabitans_sp1	Bacteria;Actinobacteria;Acidimicrobiia;Acidimicrobiales;Iamiaceae;Aquihabitans	1			200	0.51	3	0	0	0	0	0	0	0	0	0	0	0	0	0	0	0	0	0	0	0	0	0	0	0	0	0	0	0	0	0	0	0	0	0	0	0	0	0	0	0	0	0
OPU_1707	Blautia_caecimuris	Bacteria;Firmicutes;Clostridia;Unclassified Clostridiales;Blautia	1			200	0.51	3	0	0	0	0	0	0	0	0	0	0	0	0	0	0	0	0	0	0	0	0	0	0	0	0	0	0	0	0	0	3	0	0	0	0	0	0	0	0	0	0	0
OPU_1742	Clostridium_butyricum	Bacteria;Firmicutes;Clostridia;Clostridiales;Clostridiaceae;Clostridium	1			200	0.51	3	0	0	0	0	0	0	0	0	0	0	0	0	0	0	0	0	0	0	0	0	0	0	0	0	0	0	0	0	0	0	0	0	0	0	0	0	0	0	0	0	0
OPU_1486	Atopostipes_sp5	Bacteria;Firmicutes;Bacilli;Lactobacillales;Carnobacteriaceae;Atopostipes	1			200	0.51	3	3	0	0	0	0	0	0	0	0	0	0	0	0	0	0	0	0	0	0	0	0	0	0	0	0	0	0	0	0	0	0	0	0	0	0	0	0	0	0	0	0
OPU_1719	Ruminococcus_faecis	Bacteria;Firmicutes;Clostridia;Clostridiales;Ruminococcaceae;Ruminococcus	1			200	0.51	3	0	0	0	0	0	0	0	0	0	0	0	0	0	0	0	0	0	0	0	0	0	0	0	0	0	0	0	0	0	0	0	0	0	0	0	0	0	0	0	0	3
OPU_623	Psychroglaciecola_sp1	Bacteria;Proteobacteria;Alphaproteobacteria;Rhizobiales;Methylobacteriaceae;Psychroglaciecola	1			200	0.51	2	0	0	0	0	0	0	0	0	0	0	0	0	0	0	0	0	0	0	0	0	0	0	0	0	0	0	0	0	0	0	0	0	0	0	0	0	0	0	0	0	0
OPU_506	Sphingomonas_sp8	Bacteria;Proteobacteria;Alphaproteobacteria;Sphingomonadales;Sphingomonadaceae;Sphingomonas	1			200	0.51	2	0	0	0	0	0	0	0	0	0	0	0	0	0	0	0	0	0	0	0	0	0	0	0	0	0	0	0	0	0	0	0	0	0	0	0	0	0	0	0	0	0
OPU_303	Pseudomonas_simiae	Bacteria;Proteobacteria;Gammaproteobacteria;Pseudomonadales;Pseudomonadaceae;Pseudomonas	1			200	0.51	2	0	0	0	0	0	0	0	0	0	0	0	0	0	0	0	0	0	0	0	0	0	0	0	0	0	0	0	0	0	0	0	0	0	0	0	0	0	0	0	0	0
OPU_291	Pseudomonas_sp5	Bacteria;Proteobacteria;Gammaproteobacteria;Pseudomonadales;Pseudomonadaceae;Pseudomonas	1			200	0.51	2	0	0	0	0	0	0	0	0	0	0	0	0	0	0	0	0	0	0	0	0	0	0	0	0	0	0	0	0	0	0	0	0	0	0	0	0	0	0	0	0	0
OPU_253	Hydrogenophaga_palleronii	Bacteria;Proteobacteria;Betaproteobacteria;Burkholderiales;Comamonadaceae;Hydrogenophaga	1			200	0.51	2	0	0	0	0	0	0	0	0	0	0	0	0	0	0	0	0	0	0	0	0	0	0	0	0	0	0	0	0	0	0	0	0	0	0	0	0	0	0	0	0	0
OPU_314	Pseudomonas_sp21	Bacteria;Proteobacteria;Gammaproteobacteria;Pseudomonadales;Pseudomonadaceae;Pseudomonas	1			200	0.51	2	0	0	0	0	0	0	0	0	0	0	0	0	0	0	0	0	0	0	0	0	0	0	0	0	0	0	0	0	0	0	0	0	0	0	0	0	0	0	0	0	0
OPU_615	Methylobacterium_extorquens	Bacteria;Proteobacteria;Alphaproteobacteria;Rhizobiales;Methylobacteriaceae;Methylobacterium	1			200	0.51	2	0	0	0	0	0	0	0	0	0	0	0	0	0	0	0	0	0	0	0	0	0	0	0	0	0	0	0	0	0	0	0	0	0	0	0	0	0	0	0	0	0
OPU_563	Sphingopyxis_witflariensis	Bacteria;Proteobacteria;Alphaproteobacteria;Sphingomonadales;Sphingomonadaceae;Sphingopyxis	1			200	0.51	2	0	0	0	0	0	0	0	0	0	0	0	0	0	0	0	0	0	0	0	0	0	0	0	0	0	0	0	0	0	0	0	0	0	0	0	0	0	0	0	0	0
OPU_519	Sphingomonas_sp15	Bacteria;Proteobacteria;Alphaproteobacteria;Sphingomonadales;Sphingomonadaceae;Sphingomonas	1			200	0.51	2	0	0	0	0	0	0	0	0	0	0	0	0	0	0	0	0	0	0	0	0	0	0	0	0	0	0	0	0	0	0	0	0	0	0	0	0	0	0	0	0	0
OPU_498	Sphingomonas_sp3	Bacteria;Proteobacteria;Alphaproteobacteria;Sphingomonadales;Sphingomonadaceae;Sphingomonas	1			200	0.51	2	0	0	0	0	0	0	0	0	0	0	0	0	0	0	0	0	0	0	0	0	0	0	0	0	0	0	0	0	0	0	0	0	0	0	0	0	0	0	0	0	0
OPU_525	Sphingomonas_sp21	Bacteria;Proteobacteria;Alphaproteobacteria;Sphingomonadales;Sphingomonadaceae;Sphingomonas	1			200	0.51	2	0	0	0	0	0	0	0	0	0	0	0	0	0	0	0	0	0	0	0	0	0	0	0	0	0	0	0	0	0	0	0	0	0	0	0	0	0	0	0	0	0
OPU_351	Paracoccus_sp5	Bacteria;Proteobacteria;Alphaproteobacteria;Rhodobacterales;Rhodobacteraceae;Paracoccus	1			200	0.51	2	0	0	0	0	0	0	0	0	0	0	0	0	0	0	0	0	0	0	0	0	0	0	0	0	0	0	0	0	0	0	0	0	0	0	0	0	0	0	0	0	0
OPU_250	Acidovorax_sp1	Bacteria;Proteobacteria;Betaproteobacteria;Burkholderiales;Comamonadaceae;Acidovorax	1			200	0.51	2	0	0	0	0	0	0	0	0	0	0	0	0	0	0	0	0	0	0	0	0	0	0	0	0	0	0	0	0	0	2	0	0	0	0	0	0	0	0	0	0	0
OPU_315	Pseudomonas_sp22	Bacteria;Proteobacteria;Gammaproteobacteria;Pseudomonadales;Pseudomonadaceae;Pseudomonas	1			200	0.51	2	0	0	0	0	0	0	0	0	0	0	0	0	0	0	0	0	0	0	0	0	0	0	0	0	0	0	0	0	0	0	0	0	0	0	0	0	0	0	0	0	0
OPU_633	Pseudorhodoplanes_sp1	Bacteria;Proteobacteria;Alphaproteobacteria;Rhizobiales;Xanthobacteraceae;Pseudorhodoplanes	1			200	0.51	2	0	0	0	0	0	0	0	0	0	0	0	0	0	0	0	0	0	0	0	0	0	0	0	0	0	0	0	0	0	0	0	0	0	0	0	0	0	0	0	0	0
OPU_254	Hydrogenophaga_sp1	Bacteria;Proteobacteria;Betaproteobacteria;Burkholderiales;Comamonadaceae;Hydrogenophaga	1			200	0.51	2	0	0	0	0	0	0	0	0	0	0	0	0	0	0	0	0	0	0	0	0	0	0	0	0	0	0	0	0	0	0	0	0	0	0	0	0	0	0	0	0	0
OPU_193	Cupriavidus_gilardii	Bacteria;Proteobacteria;Betaproteobacteria;Burkholderiales;Burkholderiaceae;Cupriavidus	1			200	0.51	2	0	0	0	0	0	0	0	0	0	0	0	0	0	0	0	0	0	0	0	0	0	0	0	0	0	0	0	0	0	0	0	0	0	0	0	0	0	0	0	0	0
OPU_522	Sphingomonas_sp18	Bacteria;Proteobacteria;Alphaproteobacteria;Sphingomonadales;Sphingomonadaceae;Sphingomonas	1			200	0.51	2	0	0	0	0	0	0	0	0	0	0	0	0	0	0	0	0	0	0	0	0	0	0	0	0	0	0	0	0	0	0	0	0	0	0	0	0	0	0	0	0	0
OPU_233	Methylotenera_sp1	Bacteria;Proteobacteria;Betaproteobacteria;Nitrosomonadales;Methylophilaceae;Methylotenera	1			200	0.51	2	0	0	0	0	0	0	0	0	0	0	0	0	0	0	0	0	0	0	0	0	0	0	0	0	0	0	0	0	0	0	0	0	0	0	0	0	0	0	0	0	0
OPU_644	Devosia_limi	Bacteria;Proteobacteria;Alphaproteobacteria;Rhizobiales;Hyphomicrobiaceae;Devosia	1			200	0.51	2	0	0	0	0	0	0	0	0	0	0	0	0	0	0	0	0	0	0	0	0	0	0	0	0	0	0	0	0	0	0	0	0	0	0	0	0	0	0	0	0	0
OPU_373	Paracoccus_lutimaris	Bacteria;Proteobacteria;Alphaproteobacteria;Rhodobacterales;Rhodobacteraceae;Paracoccus	1			200	0.51	2	0	2	0	0	0	0	0	0	0	0	0	0	0	0	0	0	0	0	0	0	0	0	0	0	0	0	0	0	0	0	0	0	0	0	0	0	0	0	0	0	0
OPU_434	Phyllobacterium_sp3	Bacteria;Proteobacteria;Alphaproteobacteria;Rhizobiales;Phyllobacteriaceae;Phyllobacterium	1			200	0.51	2	0	0	0	0	0	0	0	0	0	0	0	0	0	0	0	0	0	0	0	0	0	0	0	0	0	0	0	0	0	0	0	0	0	0	0	0	0	0	0	0	0
OPU_580	Sandaracinobacter_sp4	Bacteria;Proteobacteria;Alphaproteobacteria;Sphingomonadales;Sphingomonadaceae;Sandaracinobacter	1			200	0.51	2	0	0	0	0	0	0	0	0	0	0	0	0	0	0	0	0	0	0	0	0	0	0	0	0	0	0	0	0	0	0	0	0	0	0	0	0	0	0	0	0	0
OPU_439	Agrobacterium_sp1	Bacteria;Proteobacteria;Alphaproteobacteria;Rhizobiales;Rhizobiaceae;Agrobacterium	1			200	0.51	2	0	0	0	0	0	0	0	0	0	0	0	0	0	0	0	0	0	0	0	2	0	0	0	0	0	0	0	0	0	0	0	0	0	0	0	0	0	0	0	0	0
OPU_049	uncult_family_Hahellaceae	Bacteria;Proteobacteria;Gammaproteobacteria;Oceanospirillales;Hahellaceae	1			200	0.51	2	0	0	0	0	0	0	0	0	0	0	0	0	0	0	0	0	0	0	0	0	0	0	0	0	0	0	0	0	0	0	0	0	0	0	0	0	2	0	0	0	0
OPU_015	Tatumella_ptyseos	Bacteria;Proteobacteria;Gammaproteobacteria;Enterobacteriales;Erwiniaceae;Tatumella	1			200	0.51	2	0	0	0	0	0	0	0	0	0	0	0	0	0	0	0	0	0	0	0	0	0	0	0	0	0	0	0	0	0	0	0	0	0	0	0	0	0	0	0	0	0
OPU_516	Sphingomonas_melonis	Bacteria;Proteobacteria;Alphaproteobacteria;Sphingomonadales;Sphingomonadaceae;Sphingomonas	1			200	0.51	2	0	0	0	0	0	0	0	0	0	0	0	0	0	0	0	0	0	0	0	0	0	0	0	0	0	0	0	0	0	0	0	0	0	0	0	0	0	0	0	0	0
OPU_600	Rhizobium_sp5	Bacteria;Proteobacteria;Alphaproteobacteria;Rhizobiales;Rhizobiaceae;Rhizobium	1			200	0.51	2	0	0	0	0	0	0	0	0	0	0	0	0	0	0	0	0	0	0	0	2	0	0	0	0	0	0	0	0	0	0	0	0	0	0	0	0	0	0	0	0	0
OPU_481	Brevundimonas_terrae	Bacteria;Proteobacteria;Alphaproteobacteria;Caulobacterales;Caulobacteraceae;Brevundimonas	1			200	0.51	2	0	0	0	0	0	0	0	0	0	0	0	0	0	0	0	0	0	0	0	0	0	0	0	0	0	0	0	0	0	0	0	0	0	0	0	0	0	0	0	0	0
OPU_355	Paracoccus_sp9	Bacteria;Proteobacteria;Alphaproteobacteria;Rhodobacterales;Rhodobacteraceae;Paracoccus	1			200	0.51	2	0	0	0	0	0	0	0	0	0	0	0	0	0	0	0	0	0	0	0	0	0	0	0	0	0	0	0	0	0	0	0	0	0	0	0	0	0	0	0	0	0
OPU_508	Sphingomonas_panaciterrae	Bacteria;Proteobacteria;Alphaproteobacteria;Sphingomonadales;Sphingomonadaceae;Sphingomonas	1			200	0.51	2	0	0	0	0	0	0	0	0	0	0	0	0	0	0	0	0	0	0	0	0	0	0	0	0	0	0	0	0	0	0	0	0	0	0	0	0	0	0	0	0	0
OPU_1157	Treponema_maltophilum	Bacteria;Spirochaetes;Spirochaetes;Spirochaetales;Spirochaetaceae;Treponema	1			200	0.51	2	0	0	0	0	0	0	0	0	0	0	0	0	0	0	0	0	0	0	0	0	0	0	0	0	0	0	0	0	0	0	0	0	0	0	0	0	0	0	0	0	0
OPU_1114	Blastococcus_saxobsidens	Bacteria;Actinobacteria;Actinobacteria;Geodermatophilales;Geodermatophilaceae;Blastococcus	1			200	0.51	2	0	0	0	0	0	0	0	0	0	0	0	0	0	0	0	0	0	0	0	0	0	0	0	0	2	0	0	0	0	0	0	0	0	0	0	0	0	0	0	0	0
OPU_1080	Mycobacterium_sp3	Bacteria;Actinobacteria;Actinobacteria;Actinomycetales;Corynebacterineae;Mycobacteriaceae;Mycobacterium	1			200	0.51	2	0	0	0	0	0	0	0	0	0	0	0	0	0	0	0	0	0	0	0	0	0	0	0	0	0	0	0	0	0	0	0	0	0	0	0	0	0	0	0	0	0
OPU_1376	Thermus_brockianus	Bacteria;Deinococcus-Thermus;Deinococci;Thermales;Thermaceae;Thermus	1			200	0.51	2	0	0	0	0	0	0	0	0	0	0	0	0	0	0	0	0	0	0	0	0	0	0	0	0	0	0	0	0	0	0	0	0	0	0	0	0	0	0	0	0	0
OPU_761	Corynebacterium_sp39	Bacteria;Actinobacteria;Actinobacteria;Actinomycetales;Corynebacterineae;Corynebacteriaceae;Corynebacterium	1			200	0.51	2	0	0	0	0	0	0	0	0	0	0	0	0	0	0	0	0	0	0	0	0	0	0	0	0	0	0	0	0	0	0	0	0	0	0	0	0	0	0	0	0	0
OPU_1093	Gordonia_sp5	Bacteria;Actinobacteria;Actinobacteria;Actinomycetales;Corynebacterineae;Nocardiaceae;Gordonia	1			200	0.51	2	0	2	0	0	0	0	0	0	0	0	0	0	0	0	0	0	0	0	0	0	0	0	0	0	0	0	0	0	0	0	0	0	0	0	0	0	0	0	0	0	0
OPU_747	Corynebacterium_atypicum	Bacteria;Actinobacteria;Actinobacteria;Actinomycetales;Corynebacterineae;Corynebacteriaceae;Corynebacterium	1			200	0.51	2	0	0	0	0	0	0	0	0	0	0	0	0	0	0	0	0	0	0	0	0	0	0	0	0	0	0	0	0	0	0	0	0	0	0	0	0	0	0	0	0	0
OPU_1214	Chryseobacterium_sp3	Bacteria;Bacteroidetes;Flavobacteriia;Flavobacteriales;Flavobacteriaceae;Chryseobacterium	1			200	0.51	2	0	2	0	0	0	0	0	0	0	0	0	0	0	0	0	0	0	0	0	0	0	0	0	0	0	0	0	0	0	0	0	0	0	0	0	0	0	0	0	0	0
OPU_1332	Hymenobacter_sp3	Bacteria;Bacteroidetes;Cytophagia;Cytophagales;Hymenobacteraceae;Hymenobacter	1			200	0.51	2	0	0	0	0	2	0	0	0	0	0	0	0	0	0	0	0	0	0	0	0	0	0	0	0	0	0	0	0	0	0	0	0	0	0	0	0	0	0	0	0	0
OPU_1171	Caviibacter_sp1	Bacteria;Fusobacteria;Fusobacteriia;Fusobacteriales;Leptotrichiaceae;Caviibacter	1			200	0.51	2	0	0	0	0	0	0	0	0	0	2	0	0	0	0	0	0	0	0	0	0	0	0	0	0	0	0	0	0	0	0	0	0	0	0	0	0	0	0	0	0	0
OPU_818	Citricoccus_nitrophenolicus	Bacteria;Actinobacteria;Actinobacteria;Micrococcales;Micrococcaceae;Citricoccus	1			200	0.51	2	0	0	0	0	0	0	0	0	0	0	0	0	0	0	0	0	0	0	0	0	0	0	0	0	0	0	0	0	0	0	0	0	0	0	0	0	0	2	0	0	0
OPU_951	Microbacterium_esteraromaticum	Bacteria;Actinobacteria;Actinobacteria;Micrococcales;Microbacteriaceae;Microbacterium	1			200	0.51	2	0	0	0	0	0	0	0	0	0	0	0	0	0	0	0	0	0	0	0	0	0	0	0	0	0	0	0	0	0	0	0	0	0	0	0	0	0	0	2	0	0
OPU_974	Leucobacter_zeae	Bacteria;Actinobacteria;Actinobacteria;Micrococcales;Microbacteriaceae;Leucobacter	1			200	0.51	2	0	0	0	0	0	0	0	0	0	0	0	0	0	0	0	0	0	0	0	0	0	0	0	0	0	0	0	0	0	0	0	0	0	0	0	0	0	0	0	0	0
OPU_1067	Pseudonocardia_sp4	Bacteria;Actinobacteria;Actinobacteria;Actinomycetales;Pseudonocardineae;Pseudonocardiaceae;Pseudonocardia	1			200	0.51	2	0	0	0	0	0	0	0	0	0	0	0	0	0	0	0	0	0	0	0	0	0	0	0	0	0	0	0	0	0	0	0	0	0	0	0	0	0	0	0	0	0
OPU_790	Micrococcus_sp2	Bacteria;Actinobacteria;Actinobacteria;Micrococcales;Micrococcaceae;Micrococcus	1			200	0.51	2	0	0	0	0	0	0	0	0	0	0	0	0	0	0	0	0	0	0	0	0	0	0	0	0	2	0	0	0	0	0	0	0	0	0	0	0	0	0	0	0	0
OPU_856	Brachybacterium_sp2	Bacteria;Actinobacteria;Actinobacteria;Micrococcales;Dermabacteraceae;Brachybacterium	1			200	0.51	2	0	0	0	0	0	0	0	0	0	0	0	0	0	0	0	0	0	0	0	2	0	0	0	0	0	0	0	0	0	0	0	0	0	0	0	0	0	0	0	0	0
OPU_811	Pseudoglutamicibacter_sp1	Bacteria;Actinobacteria;Actinobacteria;Micrococcales;Micrococcaceae;Pseudoglutamicibacter	1			200	0.51	2	0	2	0	0	0	0	0	0	0	0	0	0	0	0	0	0	0	0	0	0	0	0	0	0	0	0	0	0	0	0	0	0	0	0	0	0	0	0	0	0	0
OPU_713	Corynebacterium_sp12	Bacteria;Actinobacteria;Actinobacteria;Actinomycetales;Corynebacterineae;Corynebacteriaceae;Corynebacterium	1			200	0.51	2	0	0	0	0	0	0	0	0	0	0	0	0	0	0	0	0	0	0	0	0	0	0	0	0	0	0	0	0	0	0	0	0	0	0	0	0	0	0	0	0	0
OPU_740	Corynebacterium_sp28	Bacteria;Actinobacteria;Actinobacteria;Actinomycetales;Corynebacterineae;Corynebacteriaceae;Corynebacterium	1			200	0.51	2	0	0	0	0	0	0	0	0	0	0	0	0	0	0	0	0	0	0	0	0	0	0	0	0	0	0	0	0	0	0	0	0	0	0	0	0	0	0	0	0	0
OPU_1257	Porphyromonas_cangingivalis	Bacteria;Bacteroidetes;Bacteroidia;Bacteroidales;Porphyromonadaceae;Porphyromonas	1			200	0.51	2	0	0	0	0	0	0	0	0	0	0	0	0	0	0	0	0	0	0	0	0	0	0	0	0	0	0	0	0	0	0	0	0	0	0	0	0	0	0	0	0	0
OPU_748	Corynebacterium_frankenforstense	Bacteria;Actinobacteria;Actinobacteria;Actinomycetales;Corynebacterineae;Corynebacteriaceae;Corynebacterium	1			200	0.51	2	0	0	0	0	0	0	0	0	0	0	0	0	0	0	0	0	0	0	0	0	0	0	0	0	0	0	0	0	0	2	0	0	0	0	0	0	0	0	0	0	0
OPU_778	Dietzia_timorensis	Bacteria;Actinobacteria;Actinobacteria;Actinomycetales;Corynebacterineae;Dietziaceae;Dietzia	1			200	0.51	2	0	0	0	0	0	0	0	0	0	0	0	0	0	0	0	0	0	0	0	0	0	0	0	0	0	0	0	0	0	0	0	0	0	0	0	0	0	0	0	0	0
OPU_1234	Chryseobacterium_sp12	Bacteria;Bacteroidetes;Flavobacteriia;Flavobacteriales;Flavobacteriaceae;Chryseobacterium	1			200	0.51	2	0	2	0	0	0	0	0	0	0	0	0	0	0	0	0	0	0	0	0	0	0	0	0	0	0	0	0	0	0	0	0	0	0	0	0	0	0	0	0	0	0
OPU_1042	Nocardioides_sp7	Bacteria;Actinobacteria;Actinobacteria;Actinomycetales;Propionibacterineae;Nocardioidaceae;Nocardioides	1			200	0.51	2	0	0	0	0	0	0	0	0	0	0	0	0	0	0	0	0	0	0	0	0	0	0	0	0	0	0	0	0	0	0	0	0	0	0	0	0	0	0	0	0	0
OPU_1320	Bacteroides_thetaiotaomicron	Bacteria;Bacteroidetes;Bacteroidia;Bacteroidales;Bacteroidaceae;Bacteroides	1			200	0.51	2	0	2	0	0	0	0	0	0	0	0	0	0	0	0	0	0	0	0	0	0	0	0	0	0	0	0	0	0	0	0	0	0	0	0	0	0	0	0	0	0	0
OPU_1238	Soonwooa_buanensis	Bacteria;Bacteroidetes;Flavobacteriia;Flavobacteriales;Flavobacteriaceae;Soonwooa	1			200	0.51	2	0	0	0	0	0	0	0	0	0	0	0	0	0	0	0	0	0	0	0	0	0	0	0	0	0	0	0	0	0	0	0	0	0	0	0	0	0	0	0	0	0
OPU_769	Corynebacterium_sp43	Bacteria;Actinobacteria;Actinobacteria;Actinomycetales;Corynebacterineae;Corynebacteriaceae;Corynebacterium	1			200	0.51	2	0	0	0	0	0	0	0	0	0	0	0	0	0	0	0	0	0	0	0	0	0	0	0	0	0	0	0	0	0	0	0	0	0	0	0	0	0	0	0	0	0
OPU_1016	Streptomyces_chrysomallus	Bacteria;Actinobacteria;Actinobacteria;Actinomycetales;Streptomycineae;Streptomycetaceae;Streptomyces	1			200	0.51	2	2	0	0	0	0	0	0	0	0	0	0	0	0	0	0	0	0	0	0	0	0	0	0	0	0	0	0	0	0	0	0	0	0	0	0	0	0	0	0	0	0
OPU_1252	Sphingobacterium_sp4	Bacteria;Bacteroidetes;Sphingobacteriia;Sphingobacteriales;Sphingobacteriaceae;Sphingobacterium	1			200	0.51	2	0	2	0	0	0	0	0	0	0	0	0	0	0	0	0	0	0	0	0	0	0	0	0	0	0	0	0	0	0	0	0	0	0	0	0	0	0	0	0	0	0
OPU_1050	Nocardioides_sp10	Bacteria;Actinobacteria;Actinobacteria;Actinomycetales;Propionibacterineae;Nocardioidaceae;Nocardioides	1			200	0.51	2	0	0	0	0	0	0	0	0	0	0	0	0	0	0	0	0	0	0	0	0	0	0	0	0	0	0	0	0	0	0	0	0	0	0	0	0	0	0	0	0	0
OPU_990	Monashia_flava	Bacteria;Actinobacteria;Actinobacteria;Micrococcales;Intrasporangiaceae;Monashia	1			200	0.51	2	0	0	0	0	0	0	0	0	0	0	0	0	0	0	0	0	0	0	0	0	0	0	0	0	0	0	0	0	0	0	0	0	0	0	0	0	0	0	0	0	0
OPU_725	Corynebacterium_maris	Bacteria;Actinobacteria;Actinobacteria;Actinomycetales;Corynebacterineae;Corynebacteriaceae;Corynebacterium	1			200	0.51	2	0	0	0	0	0	0	0	0	0	0	0	0	0	0	0	0	0	0	0	0	0	0	0	0	0	0	0	0	0	0	0	0	0	0	0	0	0	0	0	0	0
OPU_1629	Eggerthia_sp1	Bacteria;Firmicutes;Erysipelotrichia;Erysipelotrichales;Erysipelotrichaceae;Eggerthia	1			200	0.51	2	0	0	0	0	0	0	0	0	0	0	0	0	0	0	0	0	0	0	0	0	0	0	0	0	0	0	0	0	0	0	0	0	0	0	0	0	0	0	0	0	0
OPU_1502	Halobacillus_sp2	Bacteria;Firmicutes;Bacilli;Bacillales;Bacillaceae;Halobacillus	1			200	0.51	2	0	0	0	0	0	0	0	0	0	0	0	0	0	0	0	0	0	0	0	0	0	0	0	0	0	0	0	0	0	0	0	0	0	0	0	0	0	0	0	0	0
OPU_1676	uncult_family_Family-XIII	Bacteria;Firmicutes;Clostridia;Clostridiales;Family-XIII	1			200	0.51	2	0	0	0	0	0	0	0	0	0	0	0	0	0	0	0	0	0	0	0	0	0	0	0	0	0	0	0	0	0	0	0	0	0	0	0	0	0	0	0	0	0
OPU_1429	Streptococcus_sp19	Bacteria;Firmicutes;Bacilli;Lactobacillales;Streptococcaceae;Streptococcus	1			200	0.51	2	0	0	0	0	0	0	0	0	0	0	0	0	0	0	0	0	0	0	0	0	0	0	0	0	0	0	0	0	0	0	0	0	0	0	0	0	0	0	0	0	0
OPU_1606	Lysinibacillus_sp2	Bacteria;Firmicutes;Bacilli;Bacillales;Bacillaceae;Lysinibacillus	1			200	0.51	2	0	0	0	0	0	0	0	0	0	0	0	0	0	0	0	0	0	0	0	0	0	0	0	0	0	0	0	0	0	0	0	0	0	0	0	0	0	0	0	0	0
OPU_1607	Lysinibacillus_endophyticus	Bacteria;Firmicutes;Bacilli;Bacillales;Bacillaceae;Lysinibacillus	1			200	0.51	2	0	0	0	0	0	0	0	0	0	0	0	0	0	0	0	0	0	0	0	0	0	0	0	0	0	0	0	0	0	0	0	0	0	0	0	0	0	0	0	0	0
OPU_1728	Eubacterium_eligens	Bacteria;Firmicutes;Clostridia;Clostridiales;Eubacteriaceae;Eubacterium	1			200	0.51	2	0	0	0	0	0	0	0	0	0	0	0	0	0	0	0	0	0	0	0	0	0	0	0	0	0	0	0	0	0	0	2	0	0	0	0	0	0	0	0	0	0
OPU_1526	Bacillus_sp9	Bacteria;Firmicutes;Bacilli;Bacillales;Bacillaceae;Bacillus	1			200	0.51	2	0	0	0	0	0	0	0	0	0	0	0	0	0	0	0	0	0	0	0	0	0	0	0	0	0	0	0	0	0	0	0	0	0	0	0	0	0	0	0	0	0
OPU_1779	Centipeda_periodontii	Bacteria;Firmicutes;Negativicutes;Selenomonadales;Selenomonadaceae;Centipeda	1			200	0.51	2	0	0	0	0	0	0	0	0	0	0	0	0	0	0	0	0	0	0	0	0	0	0	0	0	0	0	0	0	0	0	0	0	0	0	0	0	0	0	0	0	0
OPU_1444	Lactobacillus_delbrueckii_subsp_delbrueckii	Bacteria;Firmicutes;Bacilli;Lactobacillales;Lactobacillaceae;Lactobacillus	1			200	0.51	2	0	0	0	0	0	0	0	0	0	0	0	0	0	0	0	0	0	0	0	0	0	0	0	0	0	0	0	0	0	0	0	0	0	0	0	0	0	0	0	0	0
OPU_1537	Bacillus_sp14	Bacteria;Firmicutes;Bacilli;Bacillales;Bacillaceae;Bacillus	1			200	0.51	2	0	0	0	0	0	0	0	0	0	0	0	0	0	0	0	0	0	0	0	0	0	0	0	0	0	0	0	0	0	0	0	0	0	0	0	0	0	0	0	0	0
OPU_1536	Bacillus_sp13	Bacteria;Firmicutes;Bacilli;Bacillales;Bacillaceae;Bacillus	1			200	0.51	2	0	0	0	0	0	0	0	0	0	0	0	0	0	0	0	0	0	0	0	0	0	0	0	0	0	0	0	0	0	0	0	0	0	0	0	0	0	0	0	0	0
OPU_1509	Geomicrobium_sediminis	Bacteria;Firmicutes;Bacilli;Unclassified Bacillales;Geomicrobium	1			200	0.51	2	0	0	0	0	0	0	0	0	0	0	0	0	0	0	0	0	0	0	0	0	0	0	0	0	0	0	0	0	0	0	0	0	0	0	0	0	0	0	2	0	0
OPU_1539	Salinicoccus_halodurans	Bacteria;Firmicutes;Bacilli;Bacillales;Staphylococcaceae;Salinicoccus	1			200	0.51	2	0	0	0	0	0	0	0	0	0	0	0	0	0	0	0	0	0	0	0	0	0	0	0	0	0	0	0	0	0	0	0	0	0	0	0	0	0	0	0	0	0
OPU_1623	Paenibacillus_nanensis	Bacteria;Firmicutes;Bacilli;Bacillales;Paenibacillaceae;Paenibacillus	1			200	0.51	2	0	0	0	0	0	0	0	0	0	0	0	0	0	0	0	0	0	0	0	0	0	0	0	0	0	0	0	0	0	0	0	0	0	0	0	0	0	0	0	0	0
OPU_1521	Bacillus_flexus	Bacteria;Firmicutes;Bacilli;Bacillales;Bacillaceae;Bacillus	1			200	0.51	2	0	0	0	0	0	0	0	0	0	0	0	0	0	0	0	0	0	0	0	0	0	0	0	0	0	0	0	0	0	0	0	0	0	0	0	0	0	0	0	0	0
OPU_125	Luteimonas_aestuarii	Bacteria;Proteobacteria;Gammaproteobacteria;Lysobacteriales;Lysobacteraceae;Luteimonas	1			200	0.51	1	0	0	0	0	0	0	0	0	0	0	0	0	0	0	0	0	0	0	0	0	0	0	0	0	0	0	0	0	0	0	0	0	0	0	0	0	0	0	0	0	0
OPU_202	Sutterella_sp1	Bacteria;Proteobacteria;Betaproteobacteria;Burkholderiales;Sutterellaceae;Sutterella	1			200	0.51	1	0	0	0	0	0	0	0	0	0	0	0	0	0	0	0	0	0	0	0	0	0	0	1	0	0	0	0	0	0	0	0	0	0	0	0	0	0	0	0	0	0
OPU_405	Mesorhizobium_sp4	Bacteria;Proteobacteria;Alphaproteobacteria;Rhizobiales;Phyllobacteriaceae;Mesorhizobium	1			200	0.51	1	0	0	0	0	0	0	0	0	0	0	0	0	0	0	0	0	0	0	0	0	0	0	0	0	0	0	0	0	0	0	0	0	0	0	0	0	0	0	0	0	0
OPU_670	Craurococcus_sp1	Bacteria;Proteobacteria;Alphaproteobacteria;Rhodospirillales;Acetobacteraceae;Craurococcus	1			200	0.51	1	0	0	0	0	0	0	0	0	0	0	0	0	0	0	0	0	0	0	0	0	0	0	0	0	0	0	0	0	0	0	0	0	0	0	0	0	0	0	0	0	0
OPU_616	Methylobacterium_pseudosasae	Bacteria;Proteobacteria;Alphaproteobacteria;Rhizobiales;Methylobacteriaceae;Methylobacterium	1			200	0.51	1	0	0	0	0	0	0	0	0	0	0	0	0	0	0	0	0	0	0	0	0	0	0	0	0	0	0	0	0	0	0	0	0	0	0	0	0	0	0	0	0	0
OPU_646	Devosia_sp1	Bacteria;Proteobacteria;Alphaproteobacteria;Rhizobiales;Hyphomicrobiaceae;Devosia	1			200	0.51	1	0	0	0	0	0	0	0	0	0	0	0	0	0	0	0	0	0	0	0	0	0	0	0	0	0	0	0	0	0	0	0	0	0	0	0	0	0	0	0	0	0
OPU_502	Sphingomonas_sp5	Bacteria;Proteobacteria;Alphaproteobacteria;Sphingomonadales;Sphingomonadaceae;Sphingomonas	1			200	0.51	1	0	0	0	0	0	0	0	0	0	0	0	0	0	0	0	0	0	0	0	0	0	0	0	0	0	0	0	0	0	0	0	0	0	0	0	0	0	0	0	0	0
OPU_503	Sphingomonas_sp6	Bacteria;Proteobacteria;Alphaproteobacteria;Sphingomonadales;Sphingomonadaceae;Sphingomonas	1			200	0.51	1	0	0	0	0	0	0	0	0	0	0	0	0	0	0	0	0	0	0	0	0	0	0	0	0	0	0	0	0	0	0	0	0	0	0	0	0	0	0	0	0	0
OPU_668	Crenalkalicoccus_sp2	Bacteria;Proteobacteria;Alphaproteobacteria;Rhodospirillales;Acetobacteraceae;Craurococcus	1			200	0.51	1	0	0	0	0	0	0	0	0	0	0	0	0	0	0	0	0	0	0	0	0	0	0	0	0	0	0	0	0	0	0	0	0	0	0	0	0	0	0	0	0	0
OPU_536	Sphingomonas_sp27	Bacteria;Proteobacteria;Alphaproteobacteria;Sphingomonadales;Sphingomonadaceae;Sphingomonas	1			200	0.51	1	0	0	0	0	0	0	0	0	0	0	0	0	0	0	0	0	0	0	0	0	0	0	0	0	0	0	0	0	0	1	0	0	0	0	0	0	0	0	0	0	0
OPU_259	Delftia_sp1	Bacteria;Proteobacteria;Betaproteobacteria;Burkholderiales;Comamonadaceae;Delftia	1			200	0.51	1	0	0	0	0	0	0	0	0	0	0	0	0	0	0	0	0	0	0	0	0	0	0	0	0	0	0	0	0	0	0	0	0	0	0	0	0	0	0	0	0	0
OPU_475	Brevundimonas_staleyi	Bacteria;Proteobacteria;Alphaproteobacteria;Caulobacterales;Caulobacteraceae;Brevundimonas	1			200	0.51	1	0	0	0	0	0	0	0	0	1	0	0	0	0	0	0	0	0	0	0	0	0	0	0	0	0	0	0	0	0	0	0	0	0	0	0	0	0	0	0	0	0
OPU_010	Citrobacter_freundii	Bacteria;Proteobacteria;Gammaproteobacteria;Enterobacteriales;Enterobacteriaceae;Citrobacter	1			200	0.51	1	0	0	0	0	0	0	0	0	0	0	0	0	0	0	0	0	0	0	0	0	0	0	0	0	0	0	0	0	0	0	0	0	0	0	0	0	0	0	0	0	0
OPU_321	Pseudomonas_sp25	Bacteria;Proteobacteria;Gammaproteobacteria;Pseudomonadales;Pseudomonadaceae;Pseudomonas	1			200	0.51	1	0	0	0	0	0	0	0	0	0	0	0	0	0	0	0	0	0	0	0	0	0	0	0	0	0	0	0	0	0	0	0	0	0	0	0	0	0	0	0	0	0
OPU_507	Sphingomonas_sp9	Bacteria;Proteobacteria;Alphaproteobacteria;Sphingomonadales;Sphingomonadaceae;Sphingomonas	1			200	0.51	1	0	0	0	0	0	0	0	0	0	0	0	0	0	0	0	0	0	0	0	0	0	0	0	0	0	0	0	0	0	0	0	0	0	0	0	0	0	0	0	0	0
OPU_672	Gluconobacter_japonicus	Bacteria;Proteobacteria;Alphaproteobacteria;Rhodospirillales;Acetobacteraceae;Gluconobacter	1			200	0.51	1	0	0	0	0	0	0	0	0	0	0	0	0	0	0	0	0	0	0	0	0	0	0	0	0	0	0	0	0	0	0	0	0	0	0	0	0	0	0	0	0	0
OPU_293	Pseudomonas_sp7	Bacteria;Proteobacteria;Gammaproteobacteria;Pseudomonadales;Pseudomonadaceae;Pseudomonas	1			200	0.51	1	0	0	0	0	0	0	0	0	0	0	0	0	0	0	0	0	0	0	0	0	0	0	0	0	0	0	0	0	0	0	0	0	0	0	0	0	0	0	0	0	0
OPU_249	Acidovorax_wautersii	Bacteria;Proteobacteria;Betaproteobacteria;Burkholderiales;Comamonadaceae;Acidovorax	1			200	0.51	1	0	0	0	0	0	0	0	0	0	1	0	0	0	0	0	0	0	0	0	0	0	0	0	0	0	0	0	0	0	0	0	0	0	0	0	0	0	0	0	0	0
OPU_319	Pseudomonas_sp24	Bacteria;Proteobacteria;Gammaproteobacteria;Pseudomonadales;Pseudomonadaceae;Pseudomonas	1			200	0.51	1	0	0	0	0	0	0	0	0	0	0	0	0	0	0	0	0	0	0	0	0	0	0	0	0	0	0	0	0	0	0	0	0	0	0	0	0	0	0	0	1	0
OPU_366	Paracoccus_sp17	Bacteria;Proteobacteria;Alphaproteobacteria;Rhodobacterales;Rhodobacteraceae;Paracoccus	1			200	0.51	1	0	1	0	0	0	0	0	0	0	0	0	0	0	0	0	0	0	0	0	0	0	0	0	0	0	0	0	0	0	0	0	0	0	0	0	0	0	0	0	0	0
OPU_546	Sphingobium_yanoikuyae	Bacteria;Proteobacteria;Alphaproteobacteria;Sphingomonadales;Sphingomonadaceae;Sphingobium	1			200	0.51	1	0	0	0	0	0	0	0	0	0	0	0	0	0	0	0	0	0	0	0	0	0	0	0	0	0	0	0	0	0	0	0	0	0	0	0	0	0	0	0	0	0
OPU_418	Bradyrhizobium_manausense	Bacteria;Proteobacteria;Alphaproteobacteria;Rhizobiales;Bradyrhizobiaceae;Bradyrhizobium	1			200	0.51	1	0	0	0	0	0	0	0	0	0	0	0	0	0	0	0	0	0	0	0	0	0	0	0	0	0	0	0	0	0	0	0	0	0	0	0	0	0	0	0	0	0
OPU_484	Caulobacter_vibrioides	Bacteria;Proteobacteria;Alphaproteobacteria;Caulobacterales;Caulobacteraceae;Caulobacter	1			200	0.51	1	0	0	0	0	0	0	0	0	0	0	0	0	0	0	0	0	0	0	0	0	0	0	0	0	0	0	0	0	0	0	0	0	0	0	0	0	0	0	0	0	0
OPU_510	Sphingomonas_abaci	Bacteria;Proteobacteria;Alphaproteobacteria;Sphingomonadales;Sphingomonadaceae;Sphingomonas	1			200	0.51	1	0	0	0	0	0	0	0	0	0	0	0	0	0	0	0	0	0	0	0	0	0	0	0	0	0	0	0	0	0	0	0	0	0	0	0	0	0	0	0	0	0
OPU_179	Noviherbaspirillum_suwonense	Bacteria;Proteobacteria;Betaproteobacteria;Burkholderiales;Oxalobacteraceae;Noviherbaspirillum	1			200	0.51	1	0	0	0	0	0	0	0	0	0	0	0	0	0	0	0	0	0	0	0	0	0	0	0	0	0	0	0	0	0	0	0	0	0	0	0	0	0	0	0	0	0
OPU_598	Rhizobium_metallidurans	Bacteria;Proteobacteria;Alphaproteobacteria;Rhizobiales;Rhizobiaceae;Rhizobium	1			200	0.51	1	0	0	0	0	0	0	0	0	0	0	0	0	0	0	0	0	0	0	0	0	0	0	0	0	0	0	0	0	0	0	0	0	0	0	0	1	0	0	0	0	0
OPU_685	Reyranella_sp4	Bacteria;Proteobacteria;Alphaproteobacteria;Rhodospirillales;Rhodospirillaceae;Reyranella	1			200	0.51	1	0	0	0	0	0	0	0	0	0	0	0	0	0	0	0	0	0	0	0	0	0	0	0	0	0	0	0	0	0	0	0	0	0	0	0	0	0	0	0	0	0
OPU_501	Sphingomonas_sp4	Bacteria;Proteobacteria;Alphaproteobacteria;Sphingomonadales;Sphingomonadaceae;Sphingomonas	1			200	0.51	1	0	0	0	0	0	0	0	0	0	0	0	0	0	0	0	0	0	0	0	0	0	0	0	0	0	0	0	0	0	0	0	0	0	0	0	0	0	0	0	0	0
OPU_172	Herbaspirillum_sp1	Bacteria;Proteobacteria;Betaproteobacteria;Burkholderiales;Oxalobacteraceae;Herbaspirillum	1			200	0.51	1	0	0	0	0	0	0	0	0	0	0	1	0	0	0	0	0	0	0	0	0	0	0	0	0	0	0	0	0	0	0	0	0	0	0	0	0	0	0	0	0	0
OPU_265	Delftia_rhizosphaerae	Bacteria;Proteobacteria;Betaproteobacteria;Burkholderiales;Comamonadaceae;Delftia	1			200	0.51	1	0	0	0	0	0	0	0	0	0	0	0	0	0	0	0	0	0	0	0	0	0	0	0	0	0	0	0	0	0	0	0	0	0	0	0	0	0	0	0	0	0
OPU_021	Erwinia_tasmaniensis	Bacteria;Proteobacteria;Gammaproteobacteria;Enterobacteriales;Erwiniaceae;Erwinia	1			200	0.51	1	0	0	0	0	0	0	0	0	0	0	0	0	0	0	0	0	0	0	0	0	0	0	0	0	0	0	0	0	0	0	0	0	0	0	0	0	0	0	0	0	0
OPU_595	Rhizobium_sp2	Bacteria;Proteobacteria;Alphaproteobacteria;Rhizobiales;Rhizobiaceae;Rhizobium	1			200	0.51	1	0	0	0	0	0	0	0	0	0	0	0	0	0	0	0	0	0	0	0	0	0	0	0	0	0	0	0	0	0	0	0	0	0	0	0	0	0	0	0	0	0
OPU_681	Dongia_sp1	Bacteria;Proteobacteria;Alphaproteobacteria;Rhodospirillales;Rhodospirillaceae;Dongia	1			200	0.51	1	0	0	0	0	0	0	0	0	0	0	0	0	0	0	0	0	0	0	0	0	0	0	0	0	0	0	0	0	0	0	0	0	1	0	0	0	0	0	0	0	0
OPU_143	Vulcaniibacterium_thermophilum	Bacteria;Proteobacteria;Gammaproteobacteria;Lysobacteriales;Lysobacteraceae;Vulcaniibacterium	1			200	0.51	1	0	0	0	0	0	0	0	0	0	0	0	0	0	0	0	0	0	0	0	0	0	0	0	0	0	0	0	0	0	0	0	0	0	0	0	0	1	0	0	0	0
OPU_604	Aurantimonas_sp2	Bacteria;Proteobacteria;Alphaproteobacteria;Rhizobiales;Aurantimonadaceae;Aureimonas	1			200	0.51	1	0	0	0	0	0	0	0	0	0	0	0	0	0	0	0	0	1	0	0	0	0	0	0	0	0	0	0	0	0	0	0	0	0	0	0	0	0	0	0	0	0
OPU_029	Providencia_rettgeri	Bacteria;Proteobacteria;Gammaproteobacteria;Enterobacteriales;Morganellaceae;Providencia	1			200	0.51	1	0	0	0	0	0	0	0	0	0	0	0	0	0	0	0	0	0	0	0	0	0	0	0	0	0	0	0	0	0	0	0	0	0	0	0	0	0	0	0	0	0
OPU_234	Sulfuricella_denitrificans	Bacteria;Proteobacteria;Betaproteobacteria;Sulfuricellales;Sulfuricellaceae;Sulfuricella	1			200	0.51	1	0	0	0	0	0	0	0	0	0	0	0	0	0	0	0	0	0	0	0	0	0	0	0	0	0	0	0	0	0	0	0	0	0	0	0	0	0	0	0	0	0
OPU_1910	Tepidimonas_taiwanensis	Bacteria;Proteobacteria;Betaproteobacteria;Unclassified Burkholderiales;Tepidimonas	1			200	0.51	1	0	0	0	0	0	0	0	0	0	0	0	0	0	0	0	0	0	0	0	0	0	0	0	0	0	0	0	0	0	0	0	0	0	0	0	0	0	0	0	0	0
OPU_652	uncult_order_Rhizobiales	Bacteria;Proteobacteria;Alphaproteobacteria;Rhizobiales	1			200	0.51	1	0	0	0	0	0	0	0	0	0	0	0	0	0	0	0	0	0	0	0	0	0	0	0	0	0	0	0	0	0	0	0	0	0	0	0	0	0	0	0	0	0
OPU_203	Achromobacter_piechaudii	Bacteria;Proteobacteria;Betaproteobacteria;Burkholderiales;Alcaligenaceae;Achromobacter	1			200	0.51	1	0	0	0	0	0	0	0	0	0	0	0	0	0	0	0	0	0	0	0	0	0	0	0	0	0	0	0	0	0	0	0	0	0	0	0	0	0	0	0	0	0
OPU_569	Erythromicrobium_ramosum	Bacteria;Proteobacteria;Alphaproteobacteria;Sphingomonadales;Erythrobacteraceae;Erythromicrobium	1			200	0.51	1	0	0	0	0	0	0	0	0	0	0	0	0	0	0	0	0	0	0	0	0	0	0	0	0	0	0	0	0	0	0	0	0	0	0	0	0	0	0	0	0	0
OPU_044	Halomonas_neptunia	Bacteria;Proteobacteria;Gammaproteobacteria;Oceanospirillales;Halomonadaceae;Halomonas	1			200	0.51	1	0	0	0	0	0	0	0	0	0	0	0	0	0	0	0	0	0	0	0	0	0	0	0	0	0	0	0	0	0	0	0	0	0	0	0	0	0	0	0	0	0
OPU_487	Caulobacter_sp4	Bacteria;Proteobacteria;Alphaproteobacteria;Caulobacterales;Caulobacteraceae;Caulobacter	1			200	0.51	1	0	0	0	0	0	0	0	0	0	0	0	0	0	0	0	0	0	0	0	0	0	0	0	0	0	0	0	0	0	0	0	0	0	0	0	0	0	0	0	0	0
OPU_673	Asaia_astilbis	Bacteria;Proteobacteria;Alphaproteobacteria;Rhodospirillales;Acetobacteraceae;Asaia	1			200	0.51	1	0	0	0	0	0	0	0	0	0	0	0	0	0	0	0	0	0	0	0	0	0	0	0	0	0	0	0	0	0	0	0	0	0	0	0	0	0	0	0	0	0
OPU_518	Sphingomonas_sp14	Bacteria;Proteobacteria;Alphaproteobacteria;Sphingomonadales;Sphingomonadaceae;Sphingomonas	1			200	0.51	1	0	0	0	0	0	0	0	0	0	0	0	0	0	0	0	0	0	0	0	0	0	0	0	0	0	0	0	0	0	0	0	0	0	0	0	0	0	0	0	0	0
OPU_307	Pseudomonas_weihenstephanensis	Bacteria;Proteobacteria;Gammaproteobacteria;Pseudomonadales;Pseudomonadaceae;Pseudomonas	1		isolated	200	0.51	1	0	0	0	0	0	0	0	0	0	0	0	0	0	0	0	0	0	0	0	0	0	0	0	0	0	0	0	0	0	1	0	0	0	0	0	0	0	0	0	0	0
OPU_636	Pedomicrobium_ferrugineum	Bacteria;Proteobacteria;Alphaproteobacteria;Rhizobiales;Hyphomicrobiaceae;Pedomicrobium	1			200	0.51	1	0	0	0	0	0	0	0	0	0	0	0	0	0	0	0	0	0	0	0	0	0	0	0	0	0	0	0	0	0	0	0	0	0	0	0	0	0	0	0	0	0
OPU_639	Hyphomicrobium_facile_subsp_facile	Bacteria;Proteobacteria;Alphaproteobacteria;Rhizobiales;Hyphomicrobiaceae;Hyphomicrobium	1			200	0.51	1	0	0	0	0	0	0	0	0	0	0	0	0	0	0	0	0	0	0	0	0	0	0	0	0	0	0	0	0	0	0	0	0	0	0	0	0	0	0	0	0	0
OPU_194	Ralstonia_insidiosa	Bacteria;Proteobacteria;Betaproteobacteria;Burkholderiales;Burkholderiaceae;Ralstonia	1			200	0.51	1	0	0	0	0	0	0	0	0	0	0	0	0	0	0	0	0	0	0	0	0	0	0	0	0	0	0	0	0	0	0	0	0	0	0	0	0	0	0	0	0	0
OPU_986	Janibacter_cremeus	Bacteria;Actinobacteria;Actinobacteria;Micrococcales;Intrasporangiaceae;Janibacter	1			200	0.51	1	0	0	0	0	0	0	0	0	0	0	0	0	0	0	0	0	0	0	0	0	0	0	0	0	0	0	0	0	0	0	0	0	0	0	0	0	0	0	0	0	0
OPU_1324	Bacteroides_helcogenes	Bacteria;Bacteroidetes;Bacteroidia;Bacteroidales;Bacteroidaceae;Bacteroides	1			200	0.51	1	0	0	0	0	0	0	0	0	0	0	0	0	0	0	0	0	0	0	0	0	0	0	0	0	0	0	0	0	0	0	0	0	0	0	0	0	0	0	0	0	0
OPU_1130	Eggerthella_sp1	Bacteria;Coriobacteriia;Eggerthellales;Eggerthellaceae;Eggerthella	1			200	0.51	1	0	0	0	0	0	0	0	0	0	0	0	0	0	0	0	0	0	0	0	0	0	0	0	0	0	0	0	0	0	0	0	0	0	0	0	0	0	0	0	0	0
OPU_954	Microbacterium_sp4	Bacteria;Actinobacteria;Actinobacteria;Micrococcales;Microbacteriaceae;Microbacterium	1			200	0.51	1	0	0	0	0	0	0	0	0	0	0	0	0	0	0	0	0	0	1	0	0	0	0	0	0	0	0	0	0	0	0	0	0	0	0	0	0	0	0	0	0	0
OPU_881	Tessaracoccus_oleiagri	Bacteria;Actinobacteria;Actinobacteria;Actinomycetales;Propionibacterineae;Propionibacteriaceae;Tessaracoccus	1			200	0.51	1	0	0	0	0	0	0	0	0	0	0	0	0	0	0	0	0	0	0	0	0	0	0	0	0	0	0	0	0	0	0	0	0	0	0	0	0	0	0	0	0	0
OPU_784	Lawsonella_sp2	Bacteria;Actinobacteria;Actinobacteria;Actinomycetales;Unclassified Corynebacterineae;Lawsonella	1			200	0.51	1	0	0	0	0	0	0	0	0	0	0	0	0	0	0	0	0	0	0	0	0	0	0	0	0	0	0	0	0	0	0	0	0	0	0	0	0	0	0	0	0	0
OPU_962	Agrococcus_baldri	Bacteria;Actinobacteria;Actinobacteria;Micrococcales;Microbacteriaceae;Agrococcus	1			200	0.51	1	0	0	0	0	0	0	0	0	0	0	0	0	0	0	0	0	0	0	0	0	0	0	0	0	0	0	0	0	0	0	0	0	0	0	0	0	0	0	0	0	0
OPU_834	Kocuria_sp1	Bacteria;Actinobacteria;Actinobacteria;Micrococcales;Micrococcaceae;Kocuria	1			200	0.51	1	0	0	0	0	0	0	0	0	0	0	0	0	0	0	0	0	0	0	0	0	0	0	0	0	0	0	0	0	0	0	0	0	0	0	0	0	0	0	0	0	0
OPU_1078	Mycobacterium_sp2	Bacteria;Actinobacteria;Actinobacteria;Actinomycetales;Corynebacterineae;Mycobacteriaceae;Mycobacterium	1			200	0.51	1	0	0	0	0	0	0	0	0	0	0	0	0	0	0	0	0	0	0	0	0	0	0	0	0	0	0	0	0	0	0	0	0	0	0	0	0	0	0	0	0	0
OPU_1036	Nocardioides_sp4	Bacteria;Actinobacteria;Actinobacteria;Actinomycetales;Propionibacterineae;Nocardioidaceae;Nocardioides	1			200	0.51	1	0	0	0	0	0	0	0	0	0	0	0	0	0	0	0	0	0	0	0	0	0	0	0	0	0	0	0	0	0	0	0	0	0	0	0	0	0	0	1	0	0
OPU_1180	Singulisphaera_sp1	Bacteria;Planctomycetes;Planctomycetacia;Planctomycetales;Isosphaeraceae;Singulisphaera	1			200	0.51	1	0	0	0	0	0	0	0	0	0	0	0	0	0	0	0	0	0	0	0	0	0	0	0	0	0	0	0	0	0	0	0	0	0	0	0	0	0	0	0	0	0
OPU_1010	Yimella_sp1	Bacteria;Actinobacteria;Actinobacteria;Micrococcales;Dermacoccaceae;Yimella	1			200	0.51	1	0	1	0	0	0	0	0	0	0	0	0	0	0	0	0	0	0	0	0	0	0	0	0	0	0	0	0	0	0	0	0	0	0	0	0	0	0	0	0	0	0
OPU_835	Kocuria_kristinae	Bacteria;Actinobacteria;Actinobacteria;Micrococcales;Micrococcaceae;Kocuria	1			200	0.51	1	0	0	0	0	0	0	0	0	0	0	0	0	0	0	0	0	0	0	0	0	0	0	0	0	0	0	0	0	0	0	0	0	0	0	0	0	0	0	0	0	0
OPU_1271	Muribaculum_sp1	Bacteria;Bacteroidetes;Bacteroidia;Bacteroidales;Porphyromonadaceae;Muribaculum	1			200	0.51	1	0	0	0	0	0	0	0	0	0	0	0	0	0	0	0	0	0	0	0	0	0	0	0	0	0	0	0	0	0	0	0	0	0	0	0	0	0	0	0	0	0
OPU_1019	Streptomyces_marokkonensis	Bacteria;Actinobacteria;Actinobacteria;Actinomycetales;Streptomycineae;Streptomycetaceae;Streptomyces	1			200	0.51	1	0	0	0	0	0	0	0	0	0	0	0	0	0	0	0	0	0	0	0	0	0	0	0	0	0	0	0	0	0	0	0	0	0	0	0	0	0	0	0	0	0
OPU_1253	Sphingobacterium_sp5	Bacteria;Bacteroidetes;Sphingobacteriia;Sphingobacteriales;Sphingobacteriaceae;Sphingobacterium	1			200	0.51	1	0	0	1	0	0	0	0	0	0	0	0	0	0	0	0	0	0	0	0	0	0	0	0	0	0	0	0	0	0	0	0	0	0	0	0	0	0	0	0	0	0
OPU_1145	Gaiella_occulta	Bacteria;Actinobacteria;Actinobacteria;Rubrobacteridae;Gaiellales;Gaiellaceae;Gaiella	1			200	0.51	1	0	1	0	0	0	0	0	0	0	0	0	0	0	0	0	0	0	0	0	0	0	0	0	0	0	0	0	0	0	0	0	0	0	0	0	0	0	0	0	0	0
OPU_906	Actinomyces_sp7	Bacteria;Actinobacteria;Actinobacteria;Actinomycetales;Actinomycineae;Actinomycetaceae;Actinomyces	1			200	0.51	1	0	0	0	0	0	0	0	0	0	0	0	0	0	0	0	0	0	0	0	0	0	0	0	0	0	0	0	0	0	0	0	0	0	0	0	0	0	0	0	0	0
OPU_1043	Nocardioides_pyridinolyticus	Bacteria;Actinobacteria;Actinobacteria;Actinomycetales;Propionibacterineae;Nocardioidaceae;Nocardioides	1			200	0.51	1	1	0	0	0	0	0	0	0	0	0	0	0	0	0	0	0	0	0	0	0	0	0	0	0	0	0	0	0	0	0	0	0	0	0	0	0	0	0	0	0	0
OPU_1312	Paraprevotella_sp1	Bacteria;Bacteroidetes;Bacteroidia;Bacteroidales;Prevotellaceae;Paraprevotella	1			200	0.51	1	0	0	0	0	0	0	0	0	0	0	0	0	0	0	0	0	0	0	0	0	0	0	0	0	1	0	0	0	0	0	0	0	0	0	0	0	0	0	0	0	0
OPU_1150	Gemmatimonas_sp1	Bacteria;Gemmatimonadetes;Gemmatimonadetes;Gemmatimonadales;Gemmatimonadaceae;Gemmatimonas	1			200	0.51	1	0	0	0	0	0	0	0	0	0	0	0	0	0	0	0	0	0	0	0	0	0	0	0	0	0	0	0	0	0	0	0	0	0	0	0	0	0	0	0	0	0
OPU_785	Lawsonella_sp3	Bacteria;Actinobacteria;Actinobacteria;Actinomycetales;Unclassified Corynebacterineae;Lawsonella	1			200	0.51	1	0	0	0	0	0	0	0	0	0	0	0	0	0	0	0	0	0	0	0	0	0	0	0	0	0	0	0	0	0	0	0	0	0	0	0	0	0	0	0	0	0
OPU_1283	Prevotella_bergensis	Bacteria;Bacteroidetes;Bacteroidia;Bacteroidales;Prevotellaceae;Prevotella	1			200	0.51	1	0	0	0	0	0	0	0	0	0	0	0	0	0	0	0	0	0	0	0	0	0	0	0	0	0	0	0	0	0	0	0	0	0	0	0	0	0	0	0	0	0
OPU_1220	Cloacibacterium_sp1	Bacteria;Bacteroidetes;Flavobacteriia;Flavobacteriales;Flavobacteriaceae;Cloacibacterium	1			200	0.51	1	0	0	0	0	0	0	0	0	0	0	0	0	0	0	0	0	0	0	0	0	0	0	0	0	0	0	0	0	0	0	0	0	0	0	0	0	0	0	0	0	0
OPU_1074	Lentzea_sp1	Bacteria;Actinobacteria;Actinobacteria;Actinomycetales;Pseudonocardineae;Pseudonocardiaceae;Lentzea	1			200	0.51	1	0	0	0	0	0	0	0	0	0	0	0	0	0	0	0	0	0	0	0	0	0	0	0	0	0	0	0	0	0	0	0	0	0	0	0	0	0	0	0	0	0
OPU_880	Tessaracoccus_rhinocerotis	Bacteria;Actinobacteria;Actinobacteria;Actinomycetales;Propionibacterineae;Propionibacteriaceae;Tessaracoccus	1			200	0.51	1	0	0	0	0	0	0	0	0	0	0	0	0	0	0	0	0	0	0	0	0	0	0	0	0	0	0	0	0	0	0	0	0	0	0	0	1	0	0	0	0	0
OPU_1192	Salegentibacter_holothuriorum	Bacteria;Bacteroidetes;Flavobacteriia;Flavobacteriales;Flavobacteriaceae;Salegentibacter	1			200	0.51	1	0	0	0	0	0	0	0	0	0	0	0	0	0	0	0	0	0	0	0	0	0	0	0	0	0	0	0	0	0	0	0	0	0	0	0	0	0	0	0	0	0
OPU_944	Microbacterium_laevaniformans	Bacteria;Actinobacteria;Actinobacteria;Micrococcales;Microbacteriaceae;Microbacterium	1			200	0.51	1	0	0	0	0	0	0	0	0	0	0	0	0	0	0	0	0	0	0	0	0	0	0	0	0	0	0	0	0	0	0	0	0	0	0	0	0	0	0	0	0	0
OPU_1109	Blastococcus_colisei	Bacteria;Actinobacteria;Actinobacteria;Geodermatophilales;Geodermatophilaceae;Blastococcus	1			200	0.51	1	0	0	0	0	0	0	0	0	0	1	0	0	0	0	0	0	0	0	0	0	0	0	0	0	0	0	0	0	0	0	0	0	0	0	0	0	0	0	0	0	0
OPU_964	Agrococcus_jejuensis	Bacteria;Actinobacteria;Actinobacteria;Micrococcales;Microbacteriaceae;Agrococcus	1			200	0.51	1	0	0	0	0	0	0	0	0	0	0	0	0	0	0	0	0	0	0	0	0	0	0	0	0	0	0	0	0	0	0	0	0	0	0	0	0	0	0	0	0	0
OPU_889	Propioniferax_innocua	Bacteria;Actinobacteria;Actinobacteria;Actinomycetales;Propionibacterineae;Propionibacteriaceae;Propioniferax	1			200	0.51	1	0	1	0	0	0	0	0	0	0	0	0	0	0	0	0	0	0	0	0	0	0	0	0	0	0	0	0	0	0	0	0	0	0	0	0	0	0	0	0	0	0
OPU_1201	Flavobacterium_sp4	Bacteria;Bacteroidetes;Flavobacteriia;Flavobacteriales;Flavobacteriaceae;Flavobacterium	1			200	0.51	1	0	0	1	0	0	0	0	0	0	0	0	0	0	0	0	0	0	0	0	0	0	0	0	0	0	0	0	0	0	0	0	0	0	0	0	0	0	0	0	0	0
OPU_928	Aeriscardovia_sp1	Bacteria;Actinobacteria;Actinobacteria;Bifidobacteriales;Bifidobacteriaceae;Aeriscardovia	1			200	0.51	1	0	0	0	0	0	0	0	0	0	0	0	0	0	0	0	0	0	0	0	0	0	0	0	0	0	0	0	0	0	0	0	0	0	0	0	0	0	0	0	0	0
OPU_1057	Actinopolymorpha_pittospori	Bacteria;Actinobacteria;Actinobacteria;Actinomycetales;Propionibacterineae;Nocardioidaceae;Actinopolymorpha	1			200	0.51	1	0	0	0	0	0	0	0	0	0	0	0	0	0	0	0	0	0	0	0	0	0	0	0	0	0	0	0	0	0	0	0	0	0	0	0	0	1	0	0	0	0
OPU_809	Neomicrococcus_lactis	Bacteria;Actinobacteria;Actinobacteria;Micrococcales;Micrococcaceae;Neomicrococcus	1			200	0.51	1	0	0	0	0	0	0	0	0	0	0	0	0	0	0	0	0	0	0	0	0	0	0	0	0	0	0	0	0	0	0	0	0	0	0	0	0	0	0	0	0	0
OPU_941	Microbacterium_aurum	Bacteria;Actinobacteria;Actinobacteria;Micrococcales;Microbacteriaceae;Microbacterium	1			200	0.51	1	0	1	0	0	0	0	0	0	0	0	0	0	0	0	0	0	0	0	0	0	0	0	0	0	0	0	0	0	0	0	0	0	0	0	0	0	0	0	0	0	0
OPU_1364	Deinococcus_gobiensis	Bacteria;Deinococcus-Thermus;Deinococci;Deinococcales;Deinococcaceae;Deinococcus	1			200	0.51	1	0	0	0	0	0	0	0	0	0	0	0	0	0	0	0	0	0	0	0	0	0	0	0	0	0	0	0	0	0	0	0	0	0	0	0	0	0	0	0	0	0
OPU_1066	Pseudonocardia_spinosispora	Bacteria;Actinobacteria;Actinobacteria;Actinomycetales;Pseudonocardineae;Pseudonocardiaceae;Pseudonocardia	1			200	0.51	1	0	0	0	0	0	0	0	0	0	0	0	0	0	0	0	0	0	0	0	0	0	0	0	0	0	0	0	0	0	0	0	0	0	0	0	0	0	0	0	0	0
OPU_797	Micrococcus_luteus	Bacteria;Actinobacteria;Actinobacteria;Micrococcales;Micrococcaceae;Micrococcus	1			200	0.51	1	0	1	0	0	0	0	0	0	0	0	0	0	0	0	0	0	0	0	0	0	0	0	0	0	0	0	0	0	0	0	0	0	0	0	0	0	0	0	0	0	0
OPU_722	Corynebacterium_sp16	Bacteria;Actinobacteria;Actinobacteria;Actinomycetales;Corynebacterineae;Corynebacteriaceae;Corynebacterium	1			200	0.51	1	0	0	0	0	0	0	0	0	0	0	0	0	0	0	0	0	0	0	0	0	0	0	0	0	0	0	0	0	0	0	0	0	0	0	0	0	0	0	0	0	0
OPU_1097	Williamsia_herbipolensis	Bacteria;Actinobacteria;Actinobacteria;Actinomycetales;Corynebacterineae;Nocardiaceae;Williamsia	1			200	0.51	1	0	0	0	0	0	0	0	0	0	0	0	0	0	0	0	0	0	0	0	0	0	0	0	0	0	0	0	0	0	0	0	0	0	0	0	0	0	0	0	0	0
OPU_888	uncult_family_Propionibacteriaceae	Bacteria;Actinobacteria;Actinobacteria;Actinomycetales;Propionibacterineae;Propionibacteriaceae	1			200	0.51	1	0	0	0	0	0	0	0	0	0	0	0	0	0	0	0	0	0	0	0	0	0	0	0	0	0	0	0	0	0	0	0	0	0	0	0	0	0	0	0	0	0
OPU_969	Huakuichenia_sp1	Bacteria;Actinobacteria;Actinobacteria;Micrococcales;Microbacteriaceae;Huakuichenia	1			200	0.51	1	0	0	0	0	0	0	0	0	0	0	0	0	0	0	0	0	0	0	0	0	0	0	0	0	0	0	0	0	0	0	0	0	0	0	0	0	0	0	0	0	0
OPU_1176	Fusobacterium_nucleatum_subsp_animalis	Bacteria;Fusobacteria;Fusobacteriia;Fusobacteriales;Fusobacteriaceae;Fusobacterium	1			200	0.51	1	0	0	0	0	0	0	0	0	0	0	0	0	0	0	0	0	0	0	0	0	0	0	0	0	0	0	0	0	0	0	0	0	0	0	0	0	0	0	0	0	0
OPU_959	Leifsonia_bigeumensis	Bacteria;Actinobacteria;Actinobacteria;Micrococcales;Microbacteriaceae;Leifsonia	1			200	0.51	1	0	0	0	0	0	0	0	0	0	0	0	0	0	0	0	0	0	0	0	0	0	0	0	0	0	0	0	0	0	0	0	0	0	0	0	0	0	0	0	0	0
OPU_920	Actinotignum_schaalii	Bacteria;Actinobacteria;Actinobacteria;Actinomycetales;Actinomycineae;Actinomycetaceae;Actinotignum	1			200	0.51	1	0	0	0	0	0	0	0	0	0	0	0	0	0	0	0	0	0	0	0	0	0	0	0	0	0	0	0	0	0	0	0	0	0	0	0	0	0	0	0	0	0
OPU_979	Isoptericola_cucumis	Bacteria;Actinobacteria;Actinobacteria;Micrococcales;Promicromonosporaceae;Isoptericola	1			200	0.51	1	0	0	0	0	0	0	0	0	0	0	0	0	0	0	0	0	0	0	0	0	0	0	0	0	0	0	0	0	0	0	0	0	0	0	0	0	0	0	0	0	0
OPU_1199	Flavobacterium_macrobrachii	Bacteria;Bacteroidetes;Flavobacteriia;Flavobacteriales;Flavobacteriaceae;Flavobacterium	1			200	0.51	1	0	0	0	0	0	0	0	0	0	0	0	0	0	0	0	0	0	0	0	0	0	0	0	0	0	0	0	0	0	0	0	0	0	0	0	0	0	0	0	0	0
OPU_1625	Saccharibacillus_endophyticus	Bacteria;Firmicutes;Bacilli;Bacillales;Paenibacillaceae;Saccharibacillus	1			200	0.51	1	0	0	0	0	0	0	0	0	0	0	0	0	0	1	0	0	0	0	0	0	0	0	0	0	0	0	0	0	0	0	0	0	0	0	0	0	0	0	0	0	0
OPU_1434	Lactobacillus_plantarum_subsp_argentoratensis	Bacteria;Firmicutes;Bacilli;Lactobacillales;Lactobacillaceae;Lactobacillus	1			200	0.51	1	0	0	0	0	0	0	0	0	0	0	0	0	0	0	0	0	0	0	0	0	0	0	0	0	0	0	0	0	0	0	0	0	0	0	0	0	0	0	0	0	0
OPU_1777	Selenomonas_sp1	Bacteria;Firmicutes;Negativicutes;Selenomonadales;Selenomonadaceae;Selenomonas	1			200	0.51	1	0	0	0	0	0	0	0	0	0	0	0	0	0	0	0	0	0	0	0	0	0	0	0	0	0	0	0	0	0	0	0	0	0	0	0	0	0	0	0	0	0
OPU_1528	Bacillus_sp10	Bacteria;Firmicutes;Bacilli;Bacillales;Bacillaceae;Bacillus	1			200	0.51	1	0	0	0	0	0	0	0	0	0	0	0	0	0	0	0	0	0	0	0	0	0	0	0	0	0	0	0	0	0	0	0	0	0	0	0	0	0	0	0	0	0
OPU_1722	Clostridium_scindens	Bacteria;Firmicutes;Clostridia;Clostridiales;Clostridiaceae;Clostridium	1			200	0.51	1	0	0	0	0	0	0	0	0	0	0	0	0	0	0	0	0	0	0	0	0	0	0	0	0	0	0	0	0	0	1	0	0	0	0	0	0	0	0	0	0	0
OPU_1713	Clostridium_bolteae	Bacteria;Firmicutes;Clostridia;Clostridiales;Clostridiaceae;Clostridium	1			200	0.51	1	0	0	0	0	0	0	0	0	0	0	0	0	0	0	0	0	0	0	0	0	0	0	0	0	0	0	0	0	0	1	0	0	0	0	0	0	0	0	0	0	0
OPU_1753	Veillonella_parvula	Bacteria;Firmicutes;Negativicutes;Veillonellales;Veillonellaceae;Veillonella	1			200	0.51	1	0	0	0	0	0	0	0	0	0	0	0	0	0	0	0	0	0	0	0	0	0	0	0	0	0	0	0	0	0	0	0	0	0	0	0	0	0	0	0	0	0
OPU_1533	Bacillus_mojavensis	Bacteria;Firmicutes;Bacilli;Bacillales;Bacillaceae;Bacillus	1			200	0.51	1	0	0	0	0	0	0	0	0	0	0	0	0	0	0	0	0	0	0	0	0	0	0	0	0	0	0	0	0	0	0	0	0	0	0	0	0	0	0	0	0	0
OPU_1504	Bacillus_halodurans	Bacteria;Firmicutes;Bacilli;Bacillales;Bacillaceae;Bacillus	1			200	0.51	1	0	0	0	0	0	0	0	0	0	0	0	0	0	0	0	0	0	0	0	0	0	0	0	0	0	0	0	0	0	0	0	0	0	0	0	0	0	0	0	0	0
OPU_1515	Bacillus_niacini	Bacteria;Firmicutes;Bacilli;Bacillales;Bacillaceae;Bacillus	1			200	0.51	1	0	0	0	0	0	0	0	0	0	0	0	0	0	0	0	0	0	0	0	0	0	0	0	0	0	0	0	0	0	0	0	0	0	0	0	0	0	0	0	0	0
OPU_1901	Streptococcus_sp20	Bacteria;Firmicutes;Bacilli;Lactobacillales;Streptococcaceae;Streptococcus	1			200	0.51	1	0	0	0	0	0	0	0	0	0	0	0	0	0	0	0	0	0	0	0	0	0	0	0	0	0	0	0	0	0	0	0	0	0	0	0	0	0	0	0	0	0
OPU_1531	Bacillus_indicus	Bacteria;Firmicutes;Bacilli;Bacillales;Bacillaceae;Bacillus	1			200	0.51	1	0	0	0	0	0	0	0	0	0	0	0	0	0	0	0	0	0	0	0	0	0	0	0	0	0	0	0	0	0	0	0	0	0	0	0	0	0	0	0	0	0
OPU_1512	Anoxybacillus_sp2	Bacteria;Firmicutes;Bacilli;Bacillales;Bacillaceae;Anoxybacillus	1			200	0.51	1	0	0	0	0	0	0	0	0	0	0	0	0	0	0	0	0	0	0	0	0	0	0	0	0	0	0	0	0	0	0	0	0	0	0	0	0	0	0	0	0	0
OPU_1667	Murdochiella_asaccharolytica	Bacteria;Firmicutes;Clostridia;Unclassified Clostridiales;Murdochiella	1			200	0.51	1	0	0	0	0	0	0	0	0	0	0	0	0	0	0	0	0	0	0	0	0	0	0	0	0	0	0	0	0	0	0	0	0	0	0	0	0	0	0	0	0	0
OPU_1566	Staphylococcus_warneri	Bacteria;Firmicutes;Bacilli;Bacillales;Staphylococcaceae;Staphylococcus	1		isolated	200	0.51	1	0	0	0	0	0	0	0	0	0	0	0	0	0	0	0	0	0	0	0	0	0	0	0	0	0	0	0	0	0	0	0	0	0	0	0	0	0	0	0	0	0
OPU_1748	Clostridium_sp5	Bacteria;Firmicutes;Clostridia;Clostridiales;Clostridiaceae;Clostridium	1			200	0.51	1	0	0	0	0	0	0	0	0	0	0	0	0	0	0	0	0	0	0	0	0	0	0	0	0	0	0	0	0	0	0	0	0	0	0	0	0	0	0	0	0	0
OPU_1614	Gemella_asaccharolytica	Bacteria;Firmicutes;Bacilli;Unclassified Bacillales;Gemella	1			200	0.51	1	0	0	0	0	0	0	0	0	0	0	0	0	0	0	0	0	0	0	0	0	0	0	0	0	0	0	0	0	0	0	0	0	0	0	0	0	0	0	1	0	0
OPU_1744	Clostridium_sp3	Bacteria;Firmicutes;Clostridia;Clostridiales;Clostridiaceae;Clostridium	1			200	0.51	1	0	0	0	0	0	0	0	0	0	0	0	0	0	0	0	0	0	0	0	0	0	0	0	0	0	0	0	0	0	0	0	0	0	0	0	0	0	0	0	0	0
OPU_1706	Gracilibacter_sp1	Bacteria;Firmicutes;Clostridia;Clostridiales;Gracilibacteraceae;Gracilibacter	1			200	0.51	1	0	0	0	0	0	0	0	0	0	0	0	0	0	0	0	0	0	0	0	0	0	0	0	0	0	0	0	0	0	0	0	0	0	0	0	0	0	0	0	0	0
OPU_1760	Veillonella_denticariosi	Bacteria;Firmicutes;Negativicutes;Veillonellales;Veillonellaceae;Veillonella	1			200	0.51	1	0	0	0	0	0	0	0	0	0	0	0	0	0	0	0	0	0	0	0	0	0	0	0	0	0	0	0	0	0	0	0	0	0	0	0	0	0	0	0	0	0
OPU_1601	Sporosarcina_sp1	Bacteria;Firmicutes;Bacilli;Bacillales;Planococcaceae;Sporosarcina	1			200	0.51	1	0	0	0	0	0	0	0	0	0	0	0	0	0	0	0	0	0	0	0	0	0	0	0	0	0	0	0	0	0	0	0	0	0	0	0	0	0	0	0	0	0
OPU_1670	uncult_family_Family-XIII	Bacteria;Firmicutes;Clostridia;Clostridiales;Family-XIII	1			200	0.51	1	0	0	0	0	0	0	0	0	0	0	0	0	0	0	0	0	0	0	0	0	0	0	0	0	0	0	0	0	0	0	0	0	0	0	0	0	0	0	0	0	0
OPU_1412	Streptococcus_tigurinus	Bacteria;Firmicutes;Bacilli;Lactobacillales;Streptococcaceae;Streptococcus	1			200	0.51	1	0	0	0	0	0	0	0	0	0	0	0	0	0	0	0	0	0	0	0	0	0	0	0	0	0	0	0	0	0	0	0	0	0	0	0	0	0	0	0	0	0
OPU_1548	Facklamia_hominis	Bacteria;Firmicutes;Bacilli;Lactobacillales;Aerococcaceae;Facklamia	1			200	0.51	1	0	0	0	0	0	0	0	0	0	0	0	0	0	0	0	0	0	0	0	0	0	0	0	0	0	0	0	0	0	0	0	0	0	0	0	0	0	0	0	0	0
OPU_1903	Lactococcus_sp3	Bacteria;Firmicutes;Bacilli;Lactobacillales;Streptococcaceae;Lactococcus	1			200	0.51	1	0	0	0	0	0	0	0	0	0	0	0	0	0	0	0	0	0	0	1	0	0	0	0	0	0	0	0	0	0	0	0	0	0	0	0	0	0	0	0	0	0
OPU_1474	Vagococcus_fluvialis	Bacteria;Firmicutes;Bacilli;Lactobacillales;Enterococcaceae;Vagococcus	1			200	0.51	1	0	0	0	0	0	0	0	0	0	0	0	0	0	0	0	0	0	0	0	0	0	0	0	0	0	0	0	0	0	0	0	0	0	0	0	0	0	0	0	0	0
OPU_1608	Solibacillus_silvestris	Bacteria;Firmicutes;Bacilli;Unclassified Bacillales;Solibacillus	1			200	0.51	1	0	0	0	0	0	0	0	0	0	0	0	0	0	0	0	0	0	0	0	0	0	0	0	0	0	0	0	0	0	0	0	0	0	0	0	0	0	0	0	0	0
OPU_1438	Lactobacillus_sp3	Bacteria;Firmicutes;Bacilli;Lactobacillales;Lactobacillaceae;Lactobacillus	1			200	0.51	1	0	0	0	0	0	0	0	0	0	0	0	0	0	0	0	0	0	0	0	0	0	0	0	0	0	0	0	0	0	0	0	0	0	0	0	0	0	0	0	0	0
OPU_1723	Dorea_sp1	Bacteria;Firmicutes;Clostridia;Clostridiales;Lachnospiraceae;Dorea	1			200	0.51	1	0	0	0	0	0	0	0	0	0	0	0	0	0	0	0	0	0	0	0	0	0	0	0	0	0	0	0	0	0	1	0	0	0	0	0	0	0	0	0	0	0
OPU_1645	Anaerococcus_sp12	Bacteria;Firmicutes;Clostridia;Eubacteriales;Peptoniphilaceae;Anaerococcus	1			200	0.51	1	0	0	0	0	0	0	0	0	0	0	0	0	0	0	0	0	0	0	0	0	0	0	0	0	0	0	0	0	0	0	0	0	0	0	0	0	0	0	0	0	0
[truncated: 160 more columns]
